# Supplementary material for: Systematic evaluation of fMRI data-processing pipelines for consistent functional connectomics
Source: Nat Commun. 2024 Jun 4;15:4745. doi: 10.1038/s41467-024-48781-5 (PMC11150439; doi:10.1038/s41467-024-48781-5)
Supplement: Supplementary file 3 — Supplementary Data 1 [file 41467_2024_48781_MOESM3_ESM.xlsx]

## Sheet: Supplementary data 1
Supplementary data 1. Final selection of pipelines that meet all criteria.
Pipeline	PDiv (Cam)	Rank (Cam)	PDiv (NYUs)	Rank (NYUs)	PDiv (NYUl)	Rank (NYUl)	PDiv (HCP)	Rank (HCP)	Global Rank	Average PDiv	NYUs vs. Propofol (Western)	NYUs vs. Propofol (Cam)	Within-between (Cam)	Within-between (NYUs)	Within-between (NYUl)	Within-between (HCP)	Motion rho (Cam)	Motion rho (NYUs)	Motion rho (NYUl)	Motion rho (HCP)
Lausanne234 + GSR + weig + OMST + Pearson	0.107	95.5	0.065	19.5	0.078	27	0.099	22	41	0.087	-3866	-5771	0.611	0.68	0.72	0.844	-0.313	-0.077	-0.069	-0.241
ICA100 + GSR + weig + FD10% + Pearson	0.157	200.5	0.113	108	0.124	102	0.13	75	121375	0.131	-2.12	-4.27	0.667	0.6	0.56	0.711	-0.121	0.161	-0.284	0.225
Lausanne463 + GSR + weig + SDM + Pearson	0.212	321.5	0.106	100	0.162	204.5	0.111	51	169.25	0.148	-4157	-3077	0.556	0.88	0.6	0.733	-0.135	-0.118	-0.151	0.042
Lausanne463 + GSR + weig + FD5% + Pearson	0.193	276.5	0.091	68	0.144	154	0.104	34	133125	0.133	-4234	-3041	0.556	0.88	0.56	0.778	-0.174	-0.23	-0.164	0.087
Brainnetome246 + GSR + weig + OMST + Pearson	0.101	77	0.064	15	0.073	21	0.099	22	33.75	0.084	-3196	-2903	0.667	0.72	0.72	0.733	0.102	0.359	-0.255	-0.087
Glasser414 + GSR + weig + FD5% + Pearson	0.156	197	0.103	92	0.134	122.5	0.1	24.5	109	0.123	-3212	-2656	0.556	0.8	0.6	0.822	-0.137	-0.304	-0.038	0.04
Schaefer454 + NoGSR + weig + OMST + Pearson	0.105	87.5	0.076	42.5	0.097	59	0.195	167.5	89125	0.118	-2995	-2604	0.778	0.92	0.72	0.756	-0.34	-0.079	-0.041	-0.028
Schaefer116 + GSR + weig + OMST + Pearson	0.131	152	0.105	97.5	0.104	70	0.105	37	89125	0.111	-2074	-2556	0.556	0.6	0.64	0.822	-0.253	0.279	-0.274	0.016
Brainnetome246 + NoGSR + weig + OMST + Pearson	0.139	172	0.09	65.5	0.096	56	0.189	152	111375	0.128	-2261	-2111	0.778	0.84	0.84	0.689	-0.222	0.052	-0.039	-0.032
