# Supplementary material for: Systematic evaluation of fMRI data-processing pipelines for consistent functional connectomics
Source: Nat Commun. 2024 Jun 4;15:4745. doi: 10.1038/s41467-024-48781-5 (PMC11150439; doi:10.1038/s41467-024-48781-5)
Supplement: Supplementary file 4 — Supplementary Data 2 [file 41467_2024_48781_MOESM4_ESM.xlsx]

## Sheet: Supplementary data 2
Pipeline	Final Selection (global rank top 20%)	Rank global	PDiv global	Criterion top 20% rank	Atlas type	Atlas size	GSR	Binarisation	Threshold	Edge type	Criterion edge failure all	Criterion propofol all	Criterion within-between all	Criterion motion all	Number of tests passed	Rank Cambridge	PDiv Cambridge	Rank NYU short	PDiv NYU short	Rank NYU long	PDiv NYU long	Rank HCP	PDiv HCP	NYU short vs. propofol West (t)	NYU short vs. propofol Cam (t)	Status propofol West	Status propofol Cam	Within-between Cam (%)	Within-between NYU short (%)	Within-between NYU long (%)	Within-between HCP (%)	Criterion within-between Cam	Criterion within-between NYU short	Criterion within-between NYU long	Criterion within-between HCP	Motion Cam (rho)	Motion NYU short (rho)	Motion NYU long (rho)	Motion HCP (rho)	Criterion correlation motion Cam	Criterion correlation motion NYU short	Criterion correlation motion NYU long	Criterion correlation motion HCP	Criterion edge failure Cam	Criterion edge failure NYU short	Criterion edge failure NYU long	Criterion edge failure HCP	Top 50% global rank	Final Selection (if PDiv criterion is global 50%)
Brainnetome246 + NoGSR + weig + OMST + Pearson	Selected	111375	0.128	Pass	Single	Scale 200	No GSR	Weighted	OMST	Pearson	Pass	Pass	Pass	Pass	15	172	0.139	65.5	0.09	56	0.096	152	0.189	-2261	-2111	Expected	Expected	0.778	0.84	0.84	0.689	Pass	Pass	Pass	Pass	-0.222	0.052	-0.039	-0.032	Pass	Pass	Pass	Pass	Pass	Pass	Pass	Pass	Pass	Selected
ICA100 + GSR + weig + FD10% + Pearson	Selected	121375	0.131	Pass	ICA	Scale 100	GSR	Weighted	FD10%	Pearson	Pass	Pass	Pass	Pass	15	200.5	0.157	108	0.113	102	0.124	75	0.13	-2.12	-4.27	Expected	Expected	0.667	0.6	0.56	0.711	Pass	Pass	Pass	Pass	-0.121	0.161	-0.284	0.225	Pass	Pass	Pass	Pass	Pass	Pass	Pass	Pass	Pass	Selected
Lausanne463 + GSR + weig + SDM + Pearson	Selected	169.25	0.148	Pass	Anatomical multi	Scale 400	GSR	Weighted	SDM	Pearson	Pass	Pass	Pass	Pass	15	321.5	0.212	100	0.106	204.5	0.162	51	0.111	-4157	-3077	Expected	Expected	0.556	0.88	0.6	0.733	Pass	Pass	Pass	Pass	-0.135	-0.118	-0.151	0.042	Pass	Pass	Pass	Pass	Pass	Pass	Pass	Pass	Pass	Selected
Brainnetome246 + GSR + weig + OMST + Pearson	Selected	33.75	0.084	Pass	Single	Scale 200	GSR	Weighted	OMST	Pearson	Pass	Pass	Pass	Pass	15	77	0.101	15	0.064	21	0.073	22	0.099	-3196	-2903	Expected	Expected	0.667	0.72	0.72	0.733	Pass	Pass	Pass	Pass	0.102	0.359	-0.255	-0.087	Pass	Pass	Pass	Pass	Pass	Pass	Pass	Pass	Pass	Selected
Schaefer454 + NoGSR + weig + OMST + Pearson	Selected	89125	0.118	Pass	Functional multi	Scale 400	No GSR	Weighted	OMST	Pearson	Pass	Pass	Pass	Pass	15	87.5	0.105	42.5	0.076	59	0.097	167.5	0.195	-2995	-2604	Expected	Expected	0.778	0.92	0.72	0.756	Pass	Pass	Pass	Pass	-0.34	-0.079	-0.041	-0.028	Pass	Pass	Pass	Pass	Pass	Pass	Pass	Pass	Pass	Selected
Lausanne463 + GSR + weig + FD5% + Pearson	Selected	133125	0.133	Pass	Anatomical multi	Scale 400	GSR	Weighted	FD5%	Pearson	Pass	Pass	Pass	Pass	15	276.5	0.193	68	0.091	154	0.144	34	0.104	-4234	-3041	Expected	Expected	0.556	0.88	0.56	0.778	Pass	Pass	Pass	Pass	-0.174	-0.23	-0.164	0.087	Pass	Pass	Pass	Pass	Pass	Pass	Pass	Pass	Pass	Selected
Glasser414 + GSR + weig + FD5% + Pearson	Selected	109	0.123	Pass	Single	Scale 400	GSR	Weighted	FD5%	Pearson	Pass	Pass	Pass	Pass	15	197	0.156	92	0.103	122.5	0.134	24.5	0.1	-3212	-2656	Expected	Expected	0.556	0.8	0.6	0.822	Pass	Pass	Pass	Pass	-0.137	-0.304	-0.038	0.04	Pass	Pass	Pass	Pass	Pass	Pass	Pass	Pass	Pass	Selected
Schaefer116 + GSR + weig + OMST + Pearson	Selected	89125	0.111	Pass	Functional multi	Scale 100	GSR	Weighted	OMST	Pearson	Pass	Pass	Pass	Pass	15	152	0.131	97.5	0.105	70	0.104	37	0.105	-2074	-2556	Expected	Expected	0.556	0.6	0.64	0.822	Pass	Pass	Pass	Pass	-0.253	0.279	-0.274	0.016	Pass	Pass	Pass	Pass	Pass	Pass	Pass	Pass	Pass	Selected
Lausanne234 + GSR + weig + OMST + Pearson	Selected	41	0.087	Pass	Anatomical multi	Scale 200	GSR	Weighted	OMST	Pearson	Pass	Pass	Pass	Pass	15	95.5	0.107	19.5	0.065	27	0.078	22	0.099	-3866	-5771	Expected	Expected	0.611	0.68	0.72	0.844	Pass	Pass	Pass	Pass	-0.313	-0.077	-0.069	-0.241	Pass	Pass	Pass	Pass	Pass	Pass	Pass	Pass	Pass	Selected
ICA100 + NoGSR + bin + Abs05 + MutualInfo	Excluded	329375	0.227	Fail	ICA	Scale 100	No GSR	Binarised	Abs0.5	Mutual Info	Fail	Fail	Fail	Fail	1	214	0.161	187.5	0.137	253.5	0.176	662.5	0.435	0.181	-0.198	Null	Null	0.722	0.04	0.04	0.022	Pass	Fail	Fail	Fail	NA	NA	NA	NA	NA	NA	NA	NA	Fail	Fail	Fail	Fail	Pass	Excluded
ICA100 + NoGSR + weig + Abs05 + MutualInfo	Excluded	596875	0.359	Fail	ICA	Scale 100	No GSR	Weighted	Abs0.5	Mutual Info	Fail	Fail	Fail	Fail	1	580	0.313	458	0.258	638.5	0.37	711	0.495	-0.002	-0.714	Null	Null	0.611	0.04	0	0.044	Pass	Fail	Fail	Fail	NA	NA	NA	NA	NA	NA	NA	NA	Fail	Fail	Fail	Fail	Fail	Excluded
ICA200 + GSR + weig + Abs05 + MutualInfo	Excluded	545.5	0.332	Fail	ICA	Scale 200	GSR	Weighted	Abs0.5	Mutual Info	Fail	Fail	Fail	Fail	1	731	0.436	603.5	0.314	204.5	0.162	643	0.415	-0.08	-1.28	Null	Null	0.722	0	0.08	0.044	Pass	Fail	Fail	Fail	NA	NA	NA	NA	NA	NA	NA	NA	Fail	Fail	Fail	Fail	Fail	Excluded
ICA200 + NoGSR + bin + Abs05 + MutualInfo	Excluded	314125	0.225	Fail	ICA	Scale 200	No GSR	Binarised	Abs0.5	Mutual Info	Fail	Fail	Fail	Fail	1	331.5	0.219	184.5	0.136	81	0.11	659.5	0.434	0.257	-0.268	Null	Null	0.722	0.12	0.12	0.089	Pass	Fail	Fail	Fail	NA	NA	NA	NA	NA	NA	NA	NA	Fail	Fail	Fail	Fail	Pass	Excluded
ICA100 + GSR + weig + Abs05 + MutualInfo	Excluded	245125	0.178	Fail	ICA	Scale 100	GSR	Weighted	Abs0.5	Mutual Info	Fail	Fail	Fail	Fail	1	442	0.267	297	0.18	2	0.039	239.5	0.226	0.153	-1034	Null	Null	0.556	0.04	0.16	0.133	Pass	Fail	Fail	Fail	NA	NA	NA	NA	NA	NA	NA	NA	Fail	Fail	Fail	Fail	Pass	Excluded
ICA200 + NoGSR + weig + Abs05 + MutualInfo	Excluded	551.75	0.377	Fail	ICA	Scale 200	No GSR	Weighted	Abs0.5	Mutual Info	Fail	Fail	Fail	Fail	1	760	0.52	373	0.217	332	0.221	742	0.551	-1941	-2765	Null	Expected	0.444	0.16	0.16	0	Fail	Fail	Fail	Fail	NA	NA	NA	NA	NA	NA	NA	NA	Fail	Fail	Fail	Fail	Fail	Excluded
ICA200 + GSR + bin + Abs05 + MutualInfo	Excluded	127	0.13	Pass	ICA	Scale 200	GSR	Binarised	Abs0.5	Mutual Info	Fail	Fail	Fail	Fail	2	98.5	0.108	19.5	0.065	3	0.043	387	0.305	-0.523	-0.738	Null	Null	0.833	0.08	0.12	0.133	Pass	Fail	Fail	Fail	NA	NA	NA	NA	NA	NA	NA	NA	Fail	Fail	Fail	Fail	Pass	Excluded
ICA100 + GSR + bin + Abs05 + MutualInfo	Excluded	102.75	0.105	Pass	ICA	Scale 100	GSR	Binarised	Abs0.5	Mutual Info	Fail	Fail	Fail	Fail	2	34.5	0.08	187.5	0.137	1	0	188	0.203	0.585	0.019	Null	Null	0.722	0.04	0.16	0.156	Pass	Fail	Fail	Fail	NA	NA	NA	NA	NA	NA	NA	NA	Fail	Fail	Fail	Fail	Pass	Excluded
ICA300 + NoGSR + weig + Abs05 + MutualInfo	Excluded	662625	0.453	Fail	ICA	Scale 400	No GSR	Weighted	Abs0.5	Mutual Info	Fail	Fail	Fail	Fail	2	767	0.597	722	0.43	445.5	0.274	716	0.51	-0.973	-1383	Null	Null	0.389	0.04	0.08	0.022	Fail	Fail	Fail	Fail	0.129	NA	NA	NA	Pass	NA	NA	NA	Pass	Fail	Fail	Fail	Fail	Excluded
ICA300 + NoGSR + bin + Abs05 + MutualInfo	Excluded	644875	0.392	Fail	ICA	Scale 400	No GSR	Binarised	Abs0.5	Mutual Info	Fail	Fail	Fail	Fail	3	600.5	0.321	740	0.465	709	0.435	530	0.346	3222	2131	Opposite	Opposite	0.556	0.04	0.04	0.067	Pass	Fail	Fail	Fail	0.172	NA	NA	NA	Pass	NA	NA	NA	Pass	Fail	Fail	Fail	Fail	Excluded
Lausanne234 + GSR + weig + Abs05 + MutualInfo	Excluded	714625	0.446	Fail	Anatomical multi	Scale 200	GSR	Weighted	Abs0.5	Mutual Info	Fail	Fail	Fail	Fail	3	696.5	0.391	736	0.452	718	0.452	708	0.489	0.498	-0.829	Null	Null	0.389	0.32	0.52	0.333	Fail	Fail	Pass	Fail	-0.096	NA	NA	NA	Pass	NA	NA	NA	Pass	Fail	Fail	Fail	Fail	Excluded
Lausanne463 + GSR + weig + Abs05 + MutualInfo	Excluded	668.75	0.429	Fail	Anatomical multi	Scale 400	GSR	Weighted	Abs0.5	Mutual Info	Fail	Fail	Fail	Fail	3	512.5	0.29	691	0.398	744	0.499	727.5	0.53	1052	0.036	Null	Null	0.667	0.4	0.36	0.356	Pass	Fail	Fail	Fail	-0.24	NA	NA	NA	Pass	NA	NA	NA	Pass	Fail	Fail	Fail	Fail	Excluded
Lausanne129 + GSR + weig + Abs03 + MutualInfo	Excluded	672.75	0.52	Fail	Anatomical multi	Scale 100	GSR	Weighted	Abs0.3	Mutual Info	Fail	Fail	Fail	Fail	3	399.5	0.249	766.5	0.602	766	0.629	759	0.6	6313	4551	Opposite	Opposite	0.444	0.56	0.32	0.489	Fail	Pass	Fail	Fail	-0.447	NA	NA	NA	Pass	NA	NA	NA	Pass	Fail	Fail	Fail	Fail	Excluded
Glasser414 + GSR + weig + Abs05 + MutualInfo	Excluded	682625	0.474	Fail	Single	Scale 400	GSR	Weighted	Abs0.5	Mutual Info	Fail	Fail	Fail	Fail	3	480.5	0.278	749	0.493	754	0.562	747	0.562	3382	1296	Opposite	Null	0.444	0.24	0.28	0.533	Fail	Fail	Fail	Pass	0.009	NA	NA	NA	Pass	NA	NA	NA	Pass	Fail	Fail	Fail	Fail	Excluded
Lausanne463 + NoGSR + weig + Abs05 + MutualInfo	Excluded	714.75	0.502	Fail	Anatomical multi	Scale 400	No GSR	Weighted	Abs0.5	Mutual Info	Fail	Fail	Fail	Fail	3	587	0.315	755	0.519	751	0.551	766	0.623	4485	2795	Opposite	Opposite	0.5	0.48	0.4	0.556	Fail	Fail	Fail	Pass	0.069	NA	NA	NA	Pass	NA	NA	NA	Pass	Fail	Fail	Fail	Fail	Excluded
Lausanne129 + GSR + bin + Abs05 + MutualInfo	Excluded	284375	0.203	Fail	Anatomical multi	Scale 100	GSR	Binarised	Abs0.5	Mutual Info	Fail	Fail	Fail	Fail	3	523	0.293	150.5	0.127	272	0.188	192	0.204	-1982	-1862	Expected	Null	0.444	0.44	0.32	0.267	Fail	Fail	Fail	Fail	0.053	NA	NA	NA	Pass	NA	NA	NA	Pass	Fail	Fail	Fail	Pass	Excluded
Lausanne234 + GSR + bin + Abs05 + MutualInfo	Excluded	385	0.247	Fail	Anatomical multi	Scale 200	GSR	Binarised	Abs0.5	Mutual Info	Fail	Fail	Fail	Fail	3	637	0.339	331.5	0.198	313	0.208	258.5	0.242	-1649	-1963	Null	Expected	0.5	0.36	0.4	0.222	Fail	Fail	Fail	Fail	-0.187	NA	NA	NA	Pass	NA	NA	NA	Pass	Fail	Fail	Fail	Pass	Excluded
Glasser414 + NoGSR + weig + Abs05 + MutualInfo	Excluded	691125	0.516	Fail	Single	Scale 400	No GSR	Weighted	Abs0.5	Mutual Info	Fail	Fail	Fail	Fail	4	477	0.277	761.5	0.57	761	0.597	765	0.622	6547	3.78	Opposite	Opposite	0.667	0.6	0.48	0.422	Pass	Pass	Fail	Fail	-0.247	NA	NA	NA	Pass	NA	NA	NA	Pass	Fail	Fail	Fail	Fail	Excluded
Brainnetome246 + GSR + weig + Abs05 + MutualInfo	Excluded	704375	0.466	Fail	Single	Scale 200	GSR	Weighted	Abs0.5	Mutual Info	Fail	Fail	Fail	Fail	4	606.5	0.323	750	0.494	752	0.553	709	0.492	4787	0.424	Opposite	Null	0.5	0.6	0.48	0.556	Fail	Pass	Fail	Pass	0.181	NA	NA	NA	Pass	NA	NA	NA	Pass	Fail	Fail	Fail	Fail	Excluded
Schaefer454 + GSR + weig + Abs05 + MutualInfo	Excluded	718625	0.493	Fail	Functional multi	Scale 400	GSR	Weighted	Abs0.5	Mutual Info	Fail	Fail	Fail	Fail	4	657	0.358	757	0.531	762	0.604	698.5	0.478	4957	1784	Opposite	Null	0.5	0.48	0.52	0.556	Fail	Fail	Pass	Pass	0.063	NA	NA	NA	Pass	NA	NA	NA	Pass	Fail	Fail	Fail	Fail	Excluded
Schaefer232 + GSR + weig + Abs05 + MutualInfo	Excluded	715375	0.465	Fail	Functional multi	Scale 200	GSR	Weighted	Abs0.5	Mutual Info	Fail	Fail	Fail	Fail	4	688	0.387	751.5	0.498	749	0.527	673	0.447	1924	-0.444	Null	Null	0.444	0.4	0.56	0.622	Fail	Fail	Pass	Pass	-0.09	NA	NA	NA	Pass	NA	NA	NA	Pass	Fail	Fail	Fail	Fail	Excluded
ICA300 + GSR + bin + Abs05 + MutualInfo	Excluded	188375	0.155	Fail	ICA	Scale 400	GSR	Binarised	Abs0.5	Mutual Info	Fail	Fail	Fail	Fail	4	422.5	0.258	1	0.034	5	0.052	325	0.276	-1246	-2866	Null	Expected	0.611	0	0.08	0.089	Pass	Fail	Fail	Fail	0.036	NA	NA	NA	Pass	NA	NA	NA	Pass	Fail	Fail	Fail	Pass	Excluded
Lausanne129 + GSR + weig + Abs05 + MutualInfo	Excluded	673625	0.42	Fail	Anatomical multi	Scale 100	GSR	Weighted	Abs0.5	Mutual Info	Fail	Pass	Fail	Fail	4	761	0.538	632.5	0.339	652.5	0.383	648.5	0.42	-5022	-5307	Expected	Expected	0.389	0.44	0.44	0.333	Fail	Fail	Fail	Fail	0.278	NA	NA	NA	Pass	NA	NA	NA	Pass	Fail	Fail	Fail	Fail	Excluded
AAL90 + GSR + bin + Abs05 + MutualInfo	Excluded	176.5	0.155	Fail	Single	Scale 100	GSR	Binarised	Abs0.5	Mutual Info	Fail	Fail	Fail	Fail	5	358.5	0.231	177	0.133	94.5	0.12	76	0.136	-1.5	-1513	Null	Null	0.667	0.52	0.52	0.333	Pass	Pass	Pass	Fail	-0.201	NA	NA	NA	Pass	NA	NA	NA	Pass	Fail	Fail	Fail	Pass	Excluded
Brainnetome246 + GSR + bin + Abs05 + MutualInfo	Excluded	326.5	0.225	Fail	Single	Scale 200	GSR	Binarised	Abs0.5	Mutual Info	Fail	Fail	Fail	Fail	5	403	0.25	301.5	0.182	332	0.221	269.5	0.246	-0.351	-1751	Null	Null	0.778	0.64	0.56	0.444	Pass	Pass	Pass	Fail	-0.137	NA	NA	NA	Pass	NA	NA	NA	Pass	Fail	Fail	Fail	Pass	Excluded
Lausanne129 + NoGSR + weig + Abs05 + MutualInfo	Excluded	738.25	0.486	Fail	Anatomical multi	Scale 100	No GSR	Weighted	Abs0.5	Mutual Info	Fail	Fail	Fail	Fail	5	727	0.422	741	0.466	732	0.47	753	0.585	-0.972	-1273	Null	Null	0.611	0.68	0.44	0.578	Pass	Pass	Fail	Pass	0.046	NA	NA	NA	Pass	NA	NA	NA	Pass	Fail	Fail	Fail	Fail	Excluded
Lausanne234 + NoGSR + weig + Abs05 + MutualInfo	Excluded	696125	0.466	Fail	Anatomical multi	Scale 200	No GSR	Weighted	Abs0.5	Mutual Info	Fail	Fail	Fail	Fail	5	543.5	0.299	747	0.488	738.5	0.481	755.5	0.596	2365	1.36	Opposite	Null	0.611	0.72	0.44	0.6	Pass	Pass	Fail	Pass	0.028	NA	NA	NA	Pass	NA	NA	NA	Pass	Fail	Fail	Fail	Fail	Excluded
ICA200 + NoGSR + weig + Abs03 + MutualInfo	Excluded	750125	0.552	Fail	ICA	Scale 200	No GSR	Weighted	Abs0.3	Mutual Info	Fail	Fail	Fail	Fail	5	718.5	0.415	765	0.581	767	0.634	750	0.58	1.44	0.263	Null	Null	0.556	0.36	0.4	0.467	Pass	Fail	Fail	Fail	-0.236	NA	0.201	NA	Pass	NA	Pass	NA	Pass	Fail	Pass	Fail	Fail	Excluded
ICA200 + GSR + weig + Abs03 + MutualInfo	Excluded	755375	0.557	Fail	ICA	Scale 200	GSR	Weighted	Abs0.3	Mutual Info	Fail	Fail	Fail	Fail	5	733.5	0.438	764	0.578	763	0.608	761	0.603	-0.173	-1.11	Null	Null	0.556	0.44	0.48	0.467	Pass	Fail	Fail	Fail	0.228	NA	0.056	NA	Pass	NA	Pass	NA	Pass	Fail	Pass	Fail	Fail	Excluded
Glasser414 + GSR + bin + Abs05 + MutualInfo	Excluded	449.25	0.287	Fail	Single	Scale 400	GSR	Binarised	Abs0.5	Mutual Info	Fail	Fail	Fail	Fail	5	699	0.393	382.5	0.223	385.5	0.252	330	0.279	-1611	-2693	Null	Expected	0.611	0.6	0.44	0.489	Pass	Pass	Fail	Fail	-0.003	NA	NA	NA	Pass	NA	NA	NA	Pass	Fail	Fail	Fail	Fail	Excluded
Glasser414 + NoGSR + bin + Abs05 + MutualInfo	Excluded	642.25	0.379	Fail	Single	Scale 400	No GSR	Binarised	Abs0.5	Mutual Info	Fail	Fail	Fail	Fail	5	732	0.437	576.5	0.301	590.5	0.336	670	0.443	-0.379	-2.83	Null	Expected	0.5	0.76	0.48	0.556	Fail	Pass	Fail	Pass	0.042	NA	NA	NA	Pass	NA	NA	NA	Pass	Fail	Fail	Fail	Fail	Excluded
ICA300 + GSR + weig + Abs05 + MutualInfo	Excluded	572875	0.374	Fail	ICA	Scale 400	GSR	Weighted	Abs0.5	Mutual Info	Fail	Pass	Fail	Fail	5	764	0.548	491	0.274	385.5	0.252	651	0.422	-2695	-3822	Expected	Expected	0.667	0.08	0.04	0.044	Pass	Fail	Fail	Fail	-0.247	NA	NA	NA	Pass	NA	NA	NA	Pass	Fail	Fail	Fail	Fail	Excluded
Lausanne463 + GSR + bin + Abs05 + MutualInfo	Excluded	447375	0.285	Fail	Anatomical multi	Scale 400	GSR	Binarised	Abs0.5	Mutual Info	Fail	Pass	Fail	Fail	5	702.5	0.397	416	0.241	332	0.221	339	0.282	-2139	-2259	Expected	Expected	0.611	0.4	0.4	0.4	Pass	Fail	Fail	Fail	-0.399	NA	NA	NA	Pass	NA	NA	NA	Pass	Fail	Fail	Fail	Fail	Excluded
Lausanne234 + NoGSR + bin + Abs05 + MutualInfo	Excluded	511625	0.317	Fail	Anatomical multi	Scale 200	No GSR	Binarised	Abs0.5	Mutual Info	Fail	Fail	Pass	Fail	6	667.5	0.369	425	0.246	264	0.184	690	0.468	-1358	-1503	Null	Null	0.833	0.6	0.56	0.578	Pass	Pass	Pass	Pass	-0.024	NA	NA	NA	Pass	NA	NA	NA	Pass	Fail	Fail	Fail	Fail	Excluded
Schaefer232 + GSR + bin + Abs05 + MutualInfo	Excluded	306.75	0.209	Fail	Functional multi	Scale 200	GSR	Binarised	Abs0.5	Mutual Info	Fail	Fail	Pass	Fail	6	540	0.298	304.5	0.183	242	0.173	140.5	0.184	-1704	-1443	Null	Null	0.556	0.72	0.6	0.578	Pass	Pass	Pass	Pass	-0.224	NA	NA	NA	Pass	NA	NA	NA	Pass	Fail	Fail	Fail	Pass	Excluded
Brainnetome246 + NoGSR + weig + Abs05 + MutualInfo	Excluded	690125	0.504	Fail	Single	Scale 200	No GSR	Weighted	Abs0.5	Mutual Info	Fail	Fail	Pass	Fail	6	489	0.281	759.5	0.568	760	0.584	752	0.582	6797	4086	Opposite	Opposite	0.778	0.68	0.56	0.6	Pass	Pass	Pass	Pass	0.319	NA	NA	NA	Pass	NA	NA	NA	Pass	Fail	Fail	Fail	Fail	Excluded
Brainnetome246 + NoGSR + bin + Abs05 + MutualInfo	Excluded	569625	0.336	Fail	Single	Scale 200	No GSR	Binarised	Abs0.5	Mutual Info	Fail	Fail	Pass	Fail	6	665	0.366	499.5	0.277	463	0.28	651	0.422	0.324	-0.597	Null	Null	0.778	0.6	0.52	0.667	Pass	Pass	Pass	Pass	0.1	NA	NA	NA	Pass	NA	NA	NA	Pass	Fail	Fail	Fail	Fail	Excluded
ICA300 + GSR + weig + Abs03 + MutualInfo	Excluded	742	0.552	Fail	ICA	Scale 400	GSR	Weighted	Abs0.3	Mutual Info	Fail	Fail	Fail	Fail	6	670	0.37	763	0.574	768	0.636	767	0.629	1883	0.586	Null	Null	0.389	0.64	0.52	0.4	Fail	Pass	Pass	Fail	0.214	0.051	NA	NA	Pass	Pass	NA	NA	Pass	Pass	Fail	Fail	Fail	Excluded
ICA100 + NoGSR + bin + Abs03 + MutualInfo	Excluded	566875	0.331	Fail	ICA	Scale 100	No GSR	Binarised	Abs0.3	Mutual Info	Fail	Fail	Fail	Fail	6	674	0.376	416	0.241	571.5	0.324	606	0.384	-2242	-1755	Expected	Null	0.722	0.6	0.44	0.556	Pass	Pass	Fail	Pass	0.042	NA	NA	NA	Pass	NA	NA	NA	Pass	Fail	Fail	Fail	Fail	Excluded
Lausanne129 + NoGSR + bin + Abs05 + MutualInfo	Excluded	461.75	0.285	Fail	Anatomical multi	Scale 100	No GSR	Binarised	Abs0.5	Mutual Info	Fail	Fail	Fail	Fail	6	596	0.32	294.5	0.179	285.5	0.196	671	0.446	-1918	-2253	Null	Expected	0.611	0.6	0.52	0.467	Pass	Pass	Pass	Fail	0.112	NA	NA	NA	Pass	NA	NA	NA	Pass	Fail	Fail	Fail	Fail	Excluded
Schaefer116 + GSR + bin + Abs05 + MutualInfo	Excluded	210625	0.164	Fail	Functional multi	Scale 100	GSR	Binarised	Abs0.5	Mutual Info	Fail	Fail	Fail	Fail	6	394.5	0.245	140	0.123	253.5	0.176	54.5	0.112	-1647	-2912	Null	Expected	0.5	0.68	0.56	0.644	Fail	Pass	Pass	Pass	-0.381	NA	NA	NA	Pass	NA	NA	NA	Pass	Fail	Fail	Fail	Pass	Excluded
ICA100 + GSR + weig + Abs03 + MutualInfo	Excluded	754	0.563	Fail	ICA	Scale 100	GSR	Weighted	Abs0.3	Mutual Info	Fail	Pass	Fail	Fail	6	768	0.636	742	0.471	759	0.582	747	0.562	-3771	-3.22	Expected	Expected	0.5	0.64	0.56	0.533	Fail	Pass	Pass	Pass	-0.635	NA	NA	NA	Fail	NA	NA	NA	Pass	Fail	Fail	Fail	Fail	Excluded
AAL90 + GSR + weig + Abs05 + MutualInfo	Excluded	659	0.424	Fail	Single	Scale 100	GSR	Weighted	Abs0.5	Mutual Info	Fail	Pass	Fail	Fail	6	765	0.568	673	0.382	686.5	0.406	511.5	0.342	-4905	-4397	Expected	Expected	0.611	0.68	0.44	0.244	Pass	Pass	Fail	Fail	0.057	NA	NA	NA	Pass	NA	NA	NA	Pass	Fail	Fail	Fail	Fail	Excluded
Schaefer454 + NoGSR + weig + Abs05 + MutualInfo	Excluded	684	0.514	Fail	Functional multi	Scale 400	No GSR	Weighted	Abs0.5	Mutual Info	Fail	Fail	Fail	Fail	7	450.5	0.27	759.5	0.568	758	0.58	768	0.64	7.27	3.76	Opposite	Opposite	0.667	0.48	0.6	0.556	Pass	Fail	Pass	Pass	-0.044	-0.08	NA	NA	Pass	Pass	NA	NA	Pass	Pass	Fail	Fail	Fail	Excluded
ICA100 + NoGSR + weig + Abs03 + MutualInfo	Excluded	754.75	0.557	Fail	ICA	Scale 100	No GSR	Weighted	Abs0.3	Mutual Info	Fail	Fail	Pass	Fail	7	766	0.582	756	0.521	757	0.578	740	0.546	-3.13	-1534	Expected	Null	0.667	0.56	0.56	0.533	Pass	Pass	Pass	Pass	-0.426	NA	NA	NA	Pass	NA	NA	NA	Pass	Fail	Fail	Fail	Fail	Excluded
ICA300 + GSR + bin + Abs03 + MutualInfo	Excluded	657	0.403	Fail	ICA	Scale 400	GSR	Binarised	Abs0.3	Mutual Info	Fail	Fail	Fail	Fail	7	759	0.51	563.5	0.295	675.5	0.401	630	0.405	-1.93	-3261	Null	Expected	0.444	0.6	0.28	0.533	Fail	Pass	Fail	Pass	0.162	0.142	NA	NA	Pass	Pass	NA	NA	Pass	Pass	Fail	Fail	Fail	Excluded
AAL90 + GSR + bin + Abs03 + MutualInfo	Excluded	530.25	0.327	Fail	Single	Scale 100	GSR	Binarised	Abs0.3	Mutual Info	Fail	Fail	Fail	Fail	7	735	0.439	606	0.315	460.5	0.279	319.5	0.274	-0.921	-2687	Null	Expected	0.5	0.68	0.48	0.444	Fail	Pass	Fail	Fail	-0.313	0.008	-0.4	NA	Pass	Pass	Fail	NA	Pass	Pass	Pass	Fail	Fail	Excluded
ICA100 + GSR + bin + Abs03 + MutualInfo	Excluded	540	0.318	Fail	ICA	Scale 100	GSR	Binarised	Abs0.3	Mutual Info	Fail	Pass	Fail	Fail	7	685.5	0.385	323.5	0.193	550.5	0.313	600.5	0.38	-2.85	-4296	Expected	Expected	0.556	0.64	0.44	0.556	Pass	Pass	Fail	Pass	-0.067	NA	NA	NA	Pass	NA	NA	NA	Pass	Fail	Fail	Fail	Fail	Excluded
Lausanne463 + NoGSR + bin + Abs05 + MutualInfo	Excluded	581625	0.378	Fail	Anatomical multi	Scale 400	No GSR	Binarised	Abs0.5	Mutual Info	Fail	Pass	Fail	Fail	7	756	0.482	474	0.266	375	0.244	721.5	0.522	-2374	-2427	Expected	Expected	0.556	0.44	0.52	0.556	Pass	Fail	Pass	Pass	0.104	NA	NA	NA	Pass	NA	NA	NA	Pass	Fail	Fail	Fail	Fail	Excluded
Schaefer454 + GSR + bin + Abs05 + MutualInfo	Excluded	465.25	0.31	Fail	Functional multi	Scale 400	GSR	Binarised	Abs0.5	Mutual Info	Fail	Pass	Fail	Fail	7	758	0.494	339	0.201	466	0.281	298	0.266	-2658	-2521	Expected	Expected	0.444	0.6	0.52	0.556	Fail	Pass	Pass	Pass	0.077	NA	NA	NA	Pass	NA	NA	NA	Pass	Fail	Fail	Fail	Fail	Excluded
Schaefer116 + GSR + weig + Abs05 + MutualInfo	Excluded	717625	0.469	Fail	Functional multi	Scale 100	GSR	Weighted	Abs0.5	Mutual Info	Fail	Pass	Fail	Fail	7	763	0.543	731.5	0.444	729.5	0.469	646.5	0.419	-3708	-2887	Expected	Expected	0.333	0.52	0.76	0.578	Fail	Pass	Pass	Pass	-0.16	NA	NA	NA	Pass	NA	NA	NA	Pass	Fail	Fail	Fail	Fail	Excluded
Lausanne129 + GSR + bin + Abs03 + MutualInfo	Excluded	553.5	0.336	Fail	Anatomical multi	Scale 100	GSR	Binarised	Abs0.3	Mutual Info	Fail	Pass	Fail	Fail	7	736	0.44	600	0.312	611.5	0.349	266.5	0.245	-2159	-3584	Expected	Expected	0.333	0.64	0.52	0.6	Fail	Pass	Pass	Pass	-0.212	NA	NA	NA	Pass	NA	NA	NA	Pass	Fail	Fail	Fail	Fail	Excluded
Schaefer232 + NoGSR + weig + Abs05 + MutualInfo	Excluded	693625	0.507	Fail	Functional multi	Scale 200	No GSR	Weighted	Abs0.5	Mutual Info	Fail	Fail	Pass	Fail	8	497.5	0.284	761.5	0.57	755.5	0.574	760	0.602	5695	3676	Opposite	Opposite	0.833	0.68	0.6	0.533	Pass	Pass	Pass	Pass	-0.067	-0.085	NA	NA	Pass	Pass	NA	NA	Pass	Pass	Fail	Fail	Fail	Excluded
Schaefer232 + NoGSR + bin + Abs05 + MutualInfo	Excluded	577625	0.336	Fail	Functional multi	Scale 200	No GSR	Binarised	Abs0.5	Mutual Info	Fail	Fail	Pass	Fail	8	662	0.361	554.5	0.292	453.5	0.276	640.5	0.413	0.13	-0.559	Null	Null	0.722	0.68	0.52	0.6	Pass	Pass	Pass	Pass	0.22	-0.012	NA	NA	Pass	Pass	NA	NA	Pass	Pass	Fail	Fail	Fail	Excluded
ICA300 + NoGSR + weig + Abs03 + MutualInfo	Excluded	731125	0.543	Fail	ICA	Scale 400	No GSR	Weighted	Abs0.3	Mutual Info	Fail	Fail	Fail	Fail	8	629.5	0.332	768	0.605	765	0.628	762	0.607	3653	1856	Opposite	Null	0.611	0.56	0.4	0.378	Pass	Pass	Fail	Fail	-0.228	-0.185	-0.03	NA	Pass	Pass	Pass	NA	Pass	Pass	Pass	Fail	Fail	Excluded
AAL90 + NoGSR + weig + Abs05 + MutualInfo	Excluded	750375	0.514	Fail	Single	Scale 100	No GSR	Weighted	Abs0.5	Mutual Info	Fail	Fail	Fail	Fail	8	751.5	0.469	746	0.48	747	0.512	757	0.597	-1271	-1254	Null	Null	0.5	0.72	0.64	0.467	Fail	Pass	Pass	Fail	0.265	0.204	0.053	NA	Pass	Pass	Pass	NA	Pass	Pass	Pass	Fail	Fail	Excluded
AAL90 + GSR + weig + Abs03 + MutualInfo	Excluded	738625	0.549	Fail	Single	Scale 100	GSR	Weighted	Abs0.3	Mutual Info	Fail	Fail	Fail	Fail	8	660	0.359	766.5	0.602	764	0.619	764	0.616	6307	5.02	Opposite	Opposite	0.444	0.52	0.36	0.578	Fail	Pass	Fail	Pass	-0.243	0.15	0.119	NA	Pass	Pass	Pass	NA	Pass	Pass	Pass	Fail	Fail	Excluded
Schaefer116 + GSR + weig + Abs03 + MutualInfo	Excluded	650	0.45	Fail	Functional multi	Scale 100	GSR	Weighted	Abs0.3	Mutual Info	Fail	Fail	Fail	Fail	9	363	0.232	748	0.492	726	0.459	763	0.615	3917	3103	Opposite	Opposite	0.722	0.6	0.64	0.444	Pass	Pass	Pass	Fail	-0.292	0.024	-0.127	NA	Pass	Pass	Pass	NA	Pass	Pass	Pass	Fail	Fail	Excluded
Schaefer116 + NoGSR + weig + Abs05 + MutualInfo	Excluded	749875	0.539	Fail	Functional multi	Scale 100	No GSR	Weighted	Abs0.5	Mutual Info	Fail	Fail	Fail	Fail	9	728	0.425	758	0.56	755.5	0.574	758	0.599	0.969	0.714	Null	Null	0.667	0.44	0.6	0.511	Pass	Fail	Pass	Pass	-0.061	0.209	-0.025	NA	Pass	Pass	Pass	NA	Pass	Pass	Pass	Fail	Fail	Excluded
Schaefer116 + GSR + bin + Abs03 + MutualInfo	Excluded	614875	0.377	Fail	Functional multi	Scale 100	GSR	Binarised	Abs0.3	Mutual Info	Fail	Fail	Fail	Fail	9	740	0.447	650	0.357	669.5	0.394	400	0.311	-0.844	-1505	Null	Null	0.5	0.56	0.68	0.667	Fail	Pass	Pass	Pass	-0.249	-0.128	0.083	NA	Pass	Pass	Pass	NA	Pass	Pass	Pass	Fail	Fail	Excluded
AAL90 + NoGSR + bin + FD20% + MutualInfo	Excluded	468.75	0.288	Fail	Single	Scale 100	No GSR	Binarised	FD20%	Mutual Info	Pass	Fail	Fail	Fail	9	460	0.273	510.5	0.279	476.5	0.284	428	0.318	0.331	0.024	Null	Null	0.722	0.68	0.44	0.622	Pass	Pass	Fail	Pass	0.125	-0.477	0.121	0.413	Pass	Fail	Pass	Fail	Pass	Pass	Pass	Pass	Fail	Excluded
ICA100 + NoGSR + bin + FD5% + MutualInfo	Excluded	471375	0.289	Fail	ICA	Scale 100	No GSR	Binarised	FD5%	Mutual Info	Pass	Fail	Fail	Fail	9	442	0.267	510.5	0.279	466	0.281	467	0.328	0.206	-0.923	Null	Null	0.333	0.48	0.6	0.644	Fail	Fail	Pass	Pass	0.35	0.131	-0.238	0.299	Pass	Pass	Pass	Fail	Pass	Pass	Pass	Pass	Fail	Excluded
ICA200 + NoGSR + weig + OMST + MutualInfo	Excluded	254	0.19	Fail	ICA	Scale 200	No GSR	Weighted	OMST	Mutual Info	Pass	Fail	Fail	Fail	9	205.5	0.158	352	0.208	315	0.209	143.5	0.185	1791	0.922	Null	Null	0.833	0.48	0.48	0.711	Pass	Fail	Fail	Pass	-0.478	-0.152	-0.294	0.163	Fail	Pass	Pass	Pass	Pass	Pass	Pass	Pass	Pass	Excluded
Schaefer454 + NoGSR + bin + Abs05 + MutualInfo	Excluded	640375	0.382	Fail	Functional multi	Scale 400	No GSR	Binarised	Abs0.5	Mutual Info	Fail	Fail	Pass	Fail	9	742	0.451	591	0.306	544.5	0.311	684	0.462	-0.896	-2.01	Null	Expected	0.611	0.64	0.64	0.556	Pass	Pass	Pass	Pass	0.127	-0.228	NA	NA	Pass	Pass	NA	NA	Pass	Pass	Fail	Fail	Fail	Excluded
ICA200 + NoGSR + bin + Abs03 + MutualInfo	Excluded	588.75	0.346	Fail	ICA	Scale 200	No GSR	Binarised	Abs0.3	Mutual Info	Fail	Fail	Pass	Fail	9	726	0.421	452	0.256	580	0.329	597	0.377	-1553	-2395	Null	Expected	0.667	0.64	0.64	0.511	Pass	Pass	Pass	Pass	-0.146	NA	-0.108	NA	Pass	NA	Pass	NA	Pass	Fail	Pass	Fail	Fail	Excluded
Schaefer116 + NoGSR + bin + Abs05 + MutualInfo	Excluded	478375	0.288	Fail	Functional multi	Scale 100	No GSR	Binarised	Abs0.5	Mutual Info	Fail	Fail	Pass	Fail	10	510	0.289	465.5	0.262	346.5	0.227	591.5	0.373	0.255	-0.302	Null	Null	0.944	0.52	0.68	0.556	Pass	Pass	Pass	Pass	-0.026	0.058	0.327	NA	Pass	Pass	Pass	NA	Pass	Pass	Pass	Fail	Fail	Excluded
AAL90 + NoGSR + bin + Abs05 + MutualInfo	Excluded	475125	0.29	Fail	Single	Scale 100	No GSR	Binarised	Abs0.5	Mutual Info	Fail	Fail	Pass	Fail	10	464	0.274	448	0.255	375	0.244	613.5	0.389	0.868	-0.358	Null	Null	0.889	0.76	0.6	0.644	Pass	Pass	Pass	Pass	0.141	0.284	-0.01	NA	Pass	Pass	Pass	NA	Pass	Pass	Pass	Fail	Fail	Excluded
Lausanne129 + NoGSR + weig + Abs03 + MutualInfo	Excluded	619.25	0.411	Fail	Anatomical multi	Scale 100	No GSR	Weighted	Abs0.3	Mutual Info	Fail	Fail	Pass	Fail	10	338	0.223	753	0.499	748	0.514	638	0.409	5105	4743	Opposite	Opposite	0.611	0.56	0.64	0.644	Pass	Pass	Pass	Pass	-0.166	-0.138	-0.083	NA	Pass	Pass	Pass	NA	Pass	Pass	Pass	Fail	Fail	Excluded
ICA300 + NoGSR + bin + SDM + MutualInfo	Excluded	500.75	0.298	Fail	ICA	Scale 400	No GSR	Binarised	SDM	Mutual Info	Pass	Fail	Pass	Fail	10	469	0.275	467.5	0.263	480	0.285	586.5	0.369	-0.423	-0.231	Null	Null	0.889	0.64	0.64	0.622	Pass	Pass	Pass	Pass	0.296	0.167	-0.4	0.342	Pass	Pass	Fail	Fail	Pass	Pass	Pass	Pass	Fail	Excluded
ICA100 + NoGSR + bin + ECO + MutualInfo	Excluded	561	0.318	Fail	ICA	Scale 100	No GSR	Binarised	ECO	Mutual Info	Pass	Fail	Pass	Fail	10	610.5	0.324	542	0.289	537.5	0.308	554	0.353	-0.664	0.639	Null	Null	0.667	0.68	0.76	0.711	Pass	Pass	Pass	Pass	0.191	0.068	-0.472	0.322	Pass	Pass	Fail	Fail	Pass	Pass	Pass	Pass	Fail	Excluded
Schaefer116 + NoGSR + bin + ECO + Pearson	Excluded	659.5	0.386	Fail	Functional multi	Scale 100	No GSR	Binarised	ECO	Pearson	Pass	Fail	Fail	Fail	10	642.5	0.346	693	0.399	667.5	0.393	635	0.407	0.425	1437	Null	Null	0.833	0.28	0.56	0.622	Pass	Fail	Pass	Pass	0.011	0.235	-0.242	0.317	Pass	Pass	Pass	Fail	Pass	Pass	Pass	Pass	Fail	Excluded
Schaefer454 + GSR + bin + ECO + Pearson	Excluded	695	0.422	Fail	Functional multi	Scale 400	GSR	Binarised	ECO	Pearson	Pass	Fail	Fail	Fail	10	712	0.411	709.5	0.414	718	0.452	640.5	0.413	0.87	-0.418	Null	Null	0.333	0.52	0.56	0.667	Fail	Pass	Pass	Pass	-0.1	-0.188	-0.201	0.338	Pass	Pass	Pass	Fail	Pass	Pass	Pass	Pass	Fail	Excluded
ICA200 + GSR + bin + FD5% + MutualInfo	Excluded	470.5	0.288	Fail	ICA	Scale 200	GSR	Binarised	FD5%	Mutual Info	Pass	Fail	Fail	Fail	10	438	0.266	482.5	0.269	494.5	0.29	467	0.328	-0.424	0.114	Null	Null	0.611	0.68	0.48	0.711	Pass	Pass	Fail	Pass	0.011	-0.171	-0.265	0.336	Pass	Pass	Pass	Fail	Pass	Pass	Pass	Pass	Fail	Excluded
Lausanne234 + NoGSR + bin + FD10% + Pearson	Excluded	519	0.304	Fail	Anatomical multi	Scale 200	No GSR	Binarised	FD10%	Pearson	Pass	Fail	Fail	Fail	10	615.5	0.326	477.5	0.267	476.5	0.284	506.5	0.341	0.349	-0.818	Null	Null	0.5	0.84	0.64	0.778	Fail	Pass	Pass	Pass	0.282	-0.233	-0.084	0.35	Pass	Pass	Pass	Fail	Pass	Pass	Pass	Pass	Fail	Excluded
AAL90 + NoGSR + bin + FD10% + Pearson	Excluded	529	0.308	Fail	Single	Scale 100	No GSR	Binarised	FD10%	Pearson	Pass	Fail	Pass	Fail	10	610.5	0.324	520.5	0.281	485.5	0.287	499.5	0.339	0.425	-0.814	Null	Null	0.833	0.68	0.56	0.778	Pass	Pass	Pass	Pass	0.486	-0.263	0.143	0.296	Fail	Pass	Pass	Fail	Pass	Pass	Pass	Pass	Fail	Excluded
ICA100 + GSR + bin + ECO + MutualInfo	Excluded	545125	0.313	Fail	ICA	Scale 100	GSR	Binarised	ECO	Mutual Info	Pass	Fail	Fail	Fail	10	518.5	0.292	588.5	0.305	514.5	0.3	559	0.356	-0.699	0.39	Null	Null	0.667	0.4	0.68	0.667	Pass	Fail	Pass	Pass	0.024	-0.317	-0.532	0.166	Pass	Pass	Fail	Pass	Pass	Pass	Pass	Pass	Fail	Excluded
Schaefer232 + GSR + weig + ECO + Pearson	Excluded	610.25	0.381	Fail	Functional multi	Scale 200	GSR	Weighted	ECO	Pearson	Pass	Fail	Fail	Fail	10	755	0.478	653	0.36	656.5	0.385	376.5	0.301	-1461	-1233	Null	Null	0.444	0.68	0.6	0.756	Fail	Pass	Pass	Pass	0.007	0.016	0.562	-0.017	Pass	Pass	Fail	Pass	Pass	Pass	Pass	Pass	Fail	Excluded
ICA100 + GSR + weig + FD20% + MutualInfo	Excluded	213625	0.168	Fail	ICA	Scale 100	GSR	Weighted	FD20%	Mutual Info	Pass	Fail	Pass	Fail	10	238.5	0.171	275.5	0.169	248.5	0.175	92	0.158	2147	-0.626	Opposite	Null	0.833	0.6	0.64	0.733	Pass	Pass	Pass	Pass	-0.478	0.248	-0.487	0.116	Fail	Pass	Fail	Pass	Pass	Pass	Pass	Pass	Pass	Excluded
Brainnetome246 + NoGSR + bin + ECO + Pearson	Excluded	689	0.415	Fail	Single	Scale 200	No GSR	Binarised	ECO	Pearson	Pass	Fail	Fail	Pass	10	707	0.404	721	0.427	673.5	0.4	654.5	0.428	0.203	-0.372	Null	Null	0.5	0.48	0.64	0.511	Fail	Fail	Pass	Pass	0.467	-0.295	-0.235	0.103	Pass	Pass	Pass	Pass	Pass	Pass	Pass	Pass	Fail	Excluded
AAL90 + NoGSR + bin + SDM + Pearson	Excluded	456625	0.284	Fail	Single	Scale 100	No GSR	Binarised	SDM	Pearson	Pass	Fail	Fail	Pass	10	506	0.287	461	0.259	445.5	0.274	414	0.315	0.597	-0.875	Null	Null	0.5	0.76	0.4	0.644	Fail	Pass	Fail	Pass	0.467	-0.166	-0.024	0.256	Pass	Pass	Pass	Pass	Pass	Pass	Pass	Pass	Fail	Excluded
ICA100 + NoGSR + bin + ECO + Pearson	Excluded	611.5	0.348	Fail	ICA	Scale 100	No GSR	Binarised	ECO	Pearson	Pass	Fail	Fail	Pass	10	610.5	0.324	645.5	0.353	601	0.342	589	0.371	0.184	-0.223	Null	Null	0.778	0.44	0.48	0.667	Pass	Fail	Fail	Pass	0.096	0.207	-0.373	0.159	Pass	Pass	Pass	Pass	Pass	Pass	Pass	Pass	Fail	Excluded
Schaefer116 + NoGSR + weig + Abs03 + MutualInfo	Excluded	590	0.363	Fail	Functional multi	Scale 100	No GSR	Weighted	Abs0.3	Mutual Info	Pass	Fail	Fail	Pass	10	363	0.232	724.5	0.438	654.5	0.384	618	0.397	4733	4177	Opposite	Opposite	0.5	0.48	0.68	0.689	Fail	Fail	Pass	Pass	-0.296	0.138	-0.306	-0.214	Pass	Pass	Pass	Pass	Pass	Pass	Pass	Pass	Fail	Excluded
ICA200 + GSR + weig + FD10% + MutualInfo	Excluded	300.5	0.214	Fail	ICA	Scale 200	GSR	Weighted	FD10%	Mutual Info	Pass	Fail	Fail	Pass	10	286	0.198	364	0.214	380	0.247	172	0.196	2031	0.442	Opposite	Null	0.667	0.48	0.4	0.733	Pass	Fail	Fail	Pass	-0.133	0.021	-0.022	0.123	Pass	Pass	Pass	Pass	Pass	Pass	Pass	Pass	Pass	Excluded
ICA200 + GSR + weig + OMST + MutualInfo	Excluded	292125	0.21	Fail	ICA	Scale 200	GSR	Weighted	OMST	Mutual Info	Pass	Fail	Fail	Pass	10	305.5	0.206	373	0.217	363.5	0.239	126.5	0.178	2202	0.658	Opposite	Null	0.611	0.48	0.44	0.733	Pass	Fail	Fail	Pass	-0.028	0.204	-0.091	0.147	Pass	Pass	Pass	Pass	Pass	Pass	Pass	Pass	Pass	Excluded
ICA200 + GSR + weig + FD20% + MutualInfo	Excluded	303	0.216	Fail	ICA	Scale 200	GSR	Weighted	FD20%	Mutual Info	Pass	Fail	Fail	Pass	10	297.5	0.204	377	0.22	389.5	0.253	148	0.187	2114	0.48	Opposite	Null	0.667	0.44	0.44	0.756	Pass	Fail	Fail	Pass	-0.185	0.025	-0.006	0.092	Pass	Pass	Pass	Pass	Pass	Pass	Pass	Pass	Pass	Excluded
ICA200 + GSR + weig + SDM + MutualInfo	Excluded	297.25	0.211	Fail	ICA	Scale 200	GSR	Weighted	SDM	Mutual Info	Pass	Fail	Fail	Pass	10	282.5	0.195	356	0.209	368	0.241	182.5	0.2	1986	0.492	Opposite	Null	0.667	0.48	0.4	0.778	Pass	Fail	Fail	Pass	-0.152	0.042	0.006	0.101	Pass	Pass	Pass	Pass	Pass	Pass	Pass	Pass	Pass	Excluded
ICA100 + GSR + bin + FD5% + MutualInfo	Excluded	461125	0.286	Fail	ICA	Scale 100	GSR	Binarised	FD5%	Mutual Info	Pass	Fail	Fail	Fail	10	450.5	0.27	488	0.273	460.5	0.279	445.5	0.322	-1038	-0.546	Null	Null	0.444	0.72	0.68	0.6	Fail	Pass	Pass	Pass	0.488	-0.162	-0.231	0.246	Fail	Pass	Pass	Pass	Pass	Pass	Pass	Pass	Fail	Excluded
Schaefer232 + GSR + bin + ECO + MutualInfo	Excluded	644375	0.376	Fail	Functional multi	Scale 200	GSR	Binarised	ECO	Mutual Info	Pass	Fail	Fail	Fail	10	679	0.38	670	0.38	623.5	0.361	605	0.383	-1.73	-0.599	Null	Null	0.667	0.36	0.68	0.622	Pass	Fail	Pass	Pass	-0.523	-0.048	-0.117	-0.12	Fail	Pass	Pass	Pass	Pass	Pass	Pass	Pass	Fail	Excluded
Schaefer116 + GSR + bin + OMST + MutualInfo	Excluded	358125	0.236	Fail	Functional multi	Scale 100	GSR	Binarised	OMST	Mutual Info	Pass	Fail	Fail	Fail	10	282.5	0.195	352	0.208	318	0.211	480	0.331	-0.627	1381	Null	Null	0.667	0.4	0.6	0.711	Pass	Fail	Pass	Pass	-0.521	0.243	-0.318	0.14	Fail	Pass	Pass	Pass	Pass	Pass	Pass	Pass	Pass	Excluded
Glasser414 + GSR + weig + FD20% + MutualInfo	Excluded	194125	0.162	Fail	Single	Scale 400	GSR	Weighted	FD20%	Mutual Info	Pass	Fail	Fail	Fail	10	91.5	0.106	260.5	0.163	281	0.194	143.5	0.185	0.55	0.767	Null	Null	0.833	0.76	0.48	0.756	Pass	Pass	Fail	Pass	-0.484	0.266	-0.042	0.074	Fail	Pass	Pass	Pass	Pass	Pass	Pass	Pass	Pass	Excluded
Glasser414 + GSR + weig + FD10% + MutualInfo	Excluded	184875	0.157	Fail	Single	Scale 400	GSR	Weighted	FD10%	Mutual Info	Pass	Fail	Fail	Fail	10	98.5	0.108	257	0.162	281	0.194	103	0.163	0.256	0.751	Null	Null	0.833	0.76	0.48	0.8	Pass	Pass	Fail	Pass	-0.492	0.214	-0.056	0.009	Fail	Pass	Pass	Pass	Pass	Pass	Pass	Pass	Pass	Excluded
ICA300 + NoGSR + bin + Abs03 + MutualInfo	Excluded	643.5	0.384	Fail	ICA	Scale 400	No GSR	Binarised	Abs0.3	Mutual Info	Fail	Fail	Fail	Fail	10	753	0.476	570	0.298	616	0.354	635	0.407	-1479	-2841	Null	Expected	0.667	0.56	0.44	0.578	Pass	Pass	Fail	Pass	0.018	0.042	-0.105	NA	Pass	Pass	Pass	NA	Pass	Pass	Pass	Fail	Fail	Excluded
ICA200 + GSR + bin + Abs03 + MutualInfo	Excluded	571.5	0.34	Fail	ICA	Scale 200	GSR	Binarised	Abs0.3	Mutual Info	Fail	Pass	Pass	Fail	10	723	0.419	395.5	0.23	542	0.31	625.5	0.402	-2.42	-3392	Expected	Expected	0.556	0.72	0.52	0.511	Pass	Pass	Pass	Pass	0.424	NA	-0.048	NA	Pass	NA	Pass	NA	Pass	Fail	Pass	Fail	Fail	Excluded
Lausanne463 + GSR + bin + Abs03 + MutualInfo	Excluded	703125	0.434	Fail	Anatomical multi	Scale 400	GSR	Binarised	Abs0.3	Mutual Info	Pass	Pass	Fail	Fail	10	721	0.417	683.5	0.392	741	0.489	667	0.438	-2735	-2462	Expected	Expected	0.444	0.8	0.48	0.489	Fail	Pass	Fail	Fail	-0.22	-0.08	-0.156	0.338	Pass	Pass	Pass	Fail	Pass	Pass	Pass	Pass	Fail	Excluded
ICA300 + GSR + bin + FD5% + MutualInfo	Excluded	500.25	0.296	Fail	ICA	Scale 400	GSR	Binarised	FD5%	Mutual Info	Pass	Fail	Pass	Fail	11	494.5	0.283	463	0.26	480	0.285	563.5	0.357	-1172	-1492	Null	Null	0.778	0.76	0.52	0.578	Pass	Pass	Pass	Pass	0.321	-0.015	-0.155	0.356	Pass	Pass	Pass	Fail	Pass	Pass	Pass	Pass	Fail	Excluded
ICA300 + GSR + bin + SDM + MutualInfo	Excluded	488125	0.293	Fail	ICA	Scale 400	GSR	Binarised	SDM	Mutual Info	Pass	Fail	Pass	Fail	11	464	0.274	452	0.256	466	0.281	570.5	0.36	-1044	-1554	Null	Null	0.667	0.76	0.56	0.6	Pass	Pass	Pass	Pass	0.393	0.03	-0.155	0.365	Pass	Pass	Pass	Fail	Pass	Pass	Pass	Pass	Fail	Excluded
Lausanne129 + NoGSR + bin + FD5% + Pearson	Excluded	622.25	0.355	Fail	Anatomical multi	Scale 100	No GSR	Binarised	FD5%	Pearson	Pass	Fail	Pass	Fail	11	672.5	0.374	618.5	0.324	597.5	0.34	600.5	0.38	0.455	-1064	Null	Null	0.833	0.6	0.64	0.622	Pass	Pass	Pass	Pass	0.005	-0.085	0.395	0.378	Pass	Pass	Pass	Fail	Pass	Pass	Pass	Pass	Fail	Excluded
Schaefer116 + NoGSR + bin + ECO + MutualInfo	Excluded	647375	0.375	Fail	Functional multi	Scale 100	No GSR	Binarised	ECO	Mutual Info	Pass	Fail	Pass	Fail	11	634.5	0.334	678	0.386	642	0.372	635	0.407	0.053	1656	Null	Null	0.889	0.56	0.72	0.622	Pass	Pass	Pass	Pass	0.032	0.138	-0.16	0.313	Pass	Pass	Pass	Fail	Pass	Pass	Pass	Pass	Fail	Excluded
Lausanne129 + NoGSR + bin + FD5% + MutualInfo	Excluded	597125	0.338	Fail	Anatomical multi	Scale 100	No GSR	Binarised	FD5%	Mutual Info	Pass	Fail	Pass	Fail	11	640.5	0.345	606	0.315	539.5	0.309	602.5	0.381	-0.146	0.232	Null	Null	0.944	0.64	0.8	0.622	Pass	Pass	Pass	Pass	-0.034	-0.338	-0.018	0.382	Pass	Pass	Pass	Fail	Pass	Pass	Pass	Pass	Fail	Excluded
ICA100 + NoGSR + weig + FD20% + MutualInfo	Excluded	202.5	0.164	Fail	ICA	Scale 100	No GSR	Weighted	FD20%	Mutual Info	Pass	Fail	Pass	Fail	11	200.5	0.157	264	0.164	262	0.182	83.5	0.155	0.653	-0.362	Null	Null	0.778	0.68	0.52	0.667	Pass	Pass	Pass	Pass	-0.216	0.121	-0.358	0.428	Pass	Pass	Pass	Fail	Pass	Pass	Pass	Pass	Pass	Excluded
ICA300 + NoGSR + bin + FD5% + MutualInfo	Excluded	502.75	0.298	Fail	ICA	Scale 400	No GSR	Binarised	FD5%	Mutual Info	Pass	Fail	Pass	Fail	11	486	0.28	474	0.266	476.5	0.284	574.5	0.363	-0.164	-0.027	Null	Null	0.833	0.64	0.68	0.667	Pass	Pass	Pass	Pass	0.249	-0.05	-0.263	0.394	Pass	Pass	Pass	Fail	Pass	Pass	Pass	Pass	Fail	Excluded
ICA200 + GSR + bin + FD10% + MutualInfo	Excluded	472125	0.288	Fail	ICA	Scale 200	GSR	Binarised	FD10%	Mutual Info	Pass	Fail	Pass	Fail	11	480.5	0.278	461	0.259	480	0.285	467	0.328	-1912	-1915	Null	Null	0.667	0.72	0.6	0.689	Pass	Pass	Pass	Pass	-0.046	-0.187	-0.035	0.316	Pass	Pass	Pass	Fail	Pass	Pass	Pass	Pass	Fail	Excluded
AAL90 + NoGSR + bin + FD20% + Pearson	Excluded	436.5	0.277	Fail	Single	Scale 100	No GSR	Binarised	FD20%	Pearson	Pass	Fail	Pass	Fail	11	455.5	0.272	455.5	0.257	416.5	0.262	418.5	0.316	-0.137	-0.557	Null	Null	0.667	0.76	0.64	0.689	Pass	Pass	Pass	Pass	0.47	-0.132	0.043	0.389	Pass	Pass	Pass	Fail	Pass	Pass	Pass	Pass	Fail	Excluded
ICA200 + NoGSR + bin + ECO + MutualInfo	Excluded	554.5	0.317	Fail	ICA	Scale 200	No GSR	Binarised	ECO	Mutual Info	Pass	Fail	Pass	Fail	11	570	0.31	571	0.299	547	0.312	530	0.346	0.052	1012	Null	Null	0.778	0.6	0.64	0.711	Pass	Pass	Pass	Pass	0.053	-0.068	-0.372	0.323	Pass	Pass	Pass	Fail	Pass	Pass	Pass	Pass	Fail	Excluded
Schaefer232 + NoGSR + bin + FD10% + MutualInfo	Excluded	541.75	0.312	Fail	Functional multi	Scale 200	No GSR	Binarised	FD10%	Mutual Info	Pass	Fail	Pass	Fail	11	576	0.312	549	0.291	507.5	0.296	534.5	0.347	1155	-0.079	Null	Null	0.667	0.72	0.8	0.711	Pass	Pass	Pass	Pass	0.174	-0.395	0.005	0.328	Pass	Pass	Pass	Fail	Pass	Pass	Pass	Pass	Fail	Excluded
ICA100 + NoGSR + weig + SDM + MutualInfo	Excluded	205375	0.165	Fail	ICA	Scale 100	No GSR	Weighted	SDM	Mutual Info	Pass	Fail	Pass	Fail	11	205.5	0.158	264	0.164	257.5	0.178	94.5	0.159	0.718	-0.319	Null	Null	0.778	0.64	0.52	0.733	Pass	Pass	Pass	Pass	-0.265	0.089	-0.357	0.313	Pass	Pass	Pass	Fail	Pass	Pass	Pass	Pass	Pass	Excluded
ICA100 + NoGSR + weig + FD10% + MutualInfo	Excluded	200.25	0.164	Fail	ICA	Scale 100	No GSR	Weighted	FD10%	Mutual Info	Pass	Fail	Pass	Fail	11	200.5	0.157	252.5	0.161	233	0.17	115	0.17	0.38	-0.645	Null	Null	0.778	0.68	0.52	0.733	Pass	Pass	Pass	Pass	-0.24	0.125	-0.34	0.341	Pass	Pass	Pass	Fail	Pass	Pass	Pass	Pass	Pass	Excluded
Schaefer232 + NoGSR + bin + FD10% + Pearson	Excluded	509.5	0.301	Fail	Functional multi	Scale 200	No GSR	Binarised	FD10%	Pearson	Pass	Fail	Pass	Fail	11	536	0.297	505	0.278	485.5	0.287	511.5	0.342	0.802	-0.44	Null	Null	0.722	0.76	0.6	0.733	Pass	Pass	Pass	Pass	0.269	-0.291	0.068	0.302	Pass	Pass	Pass	Fail	Pass	Pass	Pass	Pass	Fail	Excluded
ICA200 + GSR + bin + FD5% + Pearson	Excluded	425375	0.273	Fail	ICA	Scale 200	GSR	Binarised	FD5%	Pearson	Pass	Fail	Pass	Fail	11	460	0.273	425	0.246	456	0.277	360.5	0.295	-1412	-1886	Null	Null	0.722	0.72	0.64	0.733	Pass	Pass	Pass	Pass	0.069	-0.128	-0.204	0.345	Pass	Pass	Pass	Fail	Pass	Pass	Pass	Pass	Fail	Excluded
Brainnetome246 + NoGSR + bin + FD5% + MutualInfo	Excluded	536875	0.31	Fail	Single	Scale 200	No GSR	Binarised	FD5%	Mutual Info	Pass	Fail	Pass	Fail	11	543.5	0.299	534	0.286	518.5	0.301	551.5	0.352	-1597	-0.091	Null	Null	0.722	0.76	0.8	0.733	Pass	Pass	Pass	Pass	0.123	-0.278	0.007	0.298	Pass	Pass	Pass	Fail	Pass	Pass	Pass	Pass	Fail	Excluded
ICA200 + NoGSR + bin + FD5% + Pearson	Excluded	424625	0.272	Fail	ICA	Scale 200	No GSR	Binarised	FD5%	Pearson	Pass	Fail	Pass	Fail	11	399.5	0.249	439	0.251	456	0.277	404	0.312	-0.941	-1.94	Null	Null	0.722	0.6	0.64	0.756	Pass	Pass	Pass	Pass	0.127	-0.092	-0.211	0.297	Pass	Pass	Pass	Fail	Pass	Pass	Pass	Pass	Fail	Excluded
Schaefer116 + NoGSR + bin + FD10% + MutualInfo	Excluded	513375	0.302	Fail	Functional multi	Scale 100	No GSR	Binarised	FD10%	Mutual Info	Pass	Fail	Pass	Fail	11	552.5	0.302	486	0.272	432.5	0.267	582.5	0.367	-0.859	-0.935	Null	Null	0.833	0.72	0.76	0.756	Pass	Pass	Pass	Pass	0.249	0.008	0.038	0.304	Pass	Pass	Pass	Fail	Pass	Pass	Pass	Pass	Fail	Excluded
Lausanne234 + NoGSR + bin + SDM + MutualInfo	Excluded	532.75	0.309	Fail	Anatomical multi	Scale 200	No GSR	Binarised	SDM	Mutual Info	Pass	Fail	Pass	Fail	11	572	0.311	534	0.286	507.5	0.296	517.5	0.343	0.946	-0.807	Null	Null	0.778	0.72	0.76	0.756	Pass	Pass	Pass	Pass	0.292	-0.308	-0.318	0.369	Pass	Pass	Pass	Fail	Pass	Pass	Pass	Pass	Fail	Excluded
ICA100 + NoGSR + bin + OMST + MutualInfo	Excluded	306875	0.21	Fail	ICA	Scale 100	No GSR	Binarised	OMST	Mutual Info	Pass	Fail	Pass	Fail	11	245	0.176	246.5	0.158	196	0.159	540	0.349	-0.701	0.43	Null	Null	0.556	0.68	0.8	0.756	Pass	Pass	Pass	Pass	0.119	-0.244	-0.141	0.298	Pass	Pass	Pass	Fail	Pass	Pass	Pass	Pass	Pass	Excluded
ICA200 + GSR + bin + OMST + MutualInfo	Excluded	466.25	0.294	Fail	ICA	Scale 200	GSR	Binarised	OMST	Mutual Info	Pass	Fail	Pass	Fail	11	335.5	0.222	657	0.363	642	0.372	230.5	0.22	0.826	2011	Null	Opposite	0.778	0.56	0.52	0.778	Pass	Pass	Pass	Pass	0.309	0.238	-0.082	0.303	Pass	Pass	Pass	Fail	Pass	Pass	Pass	Pass	Fail	Excluded
ICA100 + NoGSR + weig + OMST + MutualInfo	Excluded	200875	0.166	Fail	ICA	Scale 100	No GSR	Weighted	OMST	Mutual Info	Pass	Fail	Pass	Fail	11	192.5	0.154	249	0.16	233	0.17	129	0.18	0.924	0.006	Null	Null	0.722	0.68	0.56	0.778	Pass	Pass	Pass	Pass	-0.127	0.084	-0.195	0.309	Pass	Pass	Pass	Fail	Pass	Pass	Pass	Pass	Pass	Excluded
Brainnetome246 + NoGSR + bin + FD10% + Pearson	Excluded	486.5	0.294	Fail	Single	Scale 200	No GSR	Binarised	FD10%	Pearson	Pass	Fail	Pass	Fail	11	469	0.275	477.5	0.267	500	0.293	499.5	0.339	-0.044	0.036	Null	Null	0.722	0.76	0.6	0.778	Pass	Pass	Pass	Pass	0.333	-0.237	-0.07	0.388	Pass	Pass	Pass	Fail	Pass	Pass	Pass	Pass	Fail	Excluded
Lausanne234 + NoGSR + bin + FD10% + MutualInfo	Excluded	536.75	0.311	Fail	Anatomical multi	Scale 200	No GSR	Binarised	FD10%	Mutual Info	Pass	Fail	Pass	Fail	11	562.5	0.307	563.5	0.295	514.5	0.3	506.5	0.341	1247	-0.645	Null	Null	0.722	0.76	0.72	0.778	Pass	Pass	Pass	Pass	0.28	-0.258	-0.199	0.363	Pass	Pass	Pass	Fail	Pass	Pass	Pass	Pass	Fail	Excluded
Lausanne129 + NoGSR + bin + FD10% + Pearson	Excluded	508875	0.301	Fail	Anatomical multi	Scale 100	No GSR	Binarised	FD10%	Pearson	Pass	Fail	Pass	Fail	11	562.5	0.307	482.5	0.269	503	0.294	487.5	0.333	0.361	-0.67	Null	Null	0.667	0.88	0.72	0.778	Pass	Pass	Pass	Pass	0.164	-0.187	0.017	0.372	Pass	Pass	Pass	Fail	Pass	Pass	Pass	Pass	Fail	Excluded
Lausanne129 + NoGSR + bin + FD10% + MutualInfo	Excluded	503875	0.299	Fail	Anatomical multi	Scale 100	No GSR	Binarised	FD10%	Mutual Info	Pass	Fail	Pass	Fail	11	559	0.306	516	0.28	456	0.277	484.5	0.332	-0.285	0.307	Null	Null	0.889	0.72	0.76	0.8	Pass	Pass	Pass	Pass	0.214	-0.23	-0.14	0.411	Pass	Pass	Pass	Fail	Pass	Pass	Pass	Pass	Fail	Excluded
Brainnetome246 + NoGSR + bin + FD10% + MutualInfo	Excluded	512	0.302	Fail	Single	Scale 200	No GSR	Binarised	FD10%	Mutual Info	Pass	Fail	Pass	Fail	11	494.5	0.283	532	0.285	510	0.297	511.5	0.342	0.843	0.115	Null	Null	0.778	0.72	0.76	0.8	Pass	Pass	Pass	Pass	0.214	-0.173	-0.101	0.328	Pass	Pass	Pass	Fail	Pass	Pass	Pass	Pass	Fail	Excluded
Brainnetome246 + NoGSR + bin + SDM + MutualInfo	Excluded	504.5	0.299	Fail	Single	Scale 200	No GSR	Binarised	SDM	Mutual Info	Pass	Fail	Pass	Fail	11	494.5	0.283	520.5	0.281	491.5	0.289	511.5	0.342	-1296	0.586	Null	Null	0.778	0.72	0.84	0.8	Pass	Pass	Pass	Pass	0.125	-0.338	-0.05	0.329	Pass	Pass	Pass	Fail	Pass	Pass	Pass	Pass	Fail	Excluded
Lausanne234 + GSR + bin + SDM + MutualInfo	Excluded	531.75	0.312	Fail	Anatomical multi	Scale 200	GSR	Binarised	SDM	Mutual Info	Pass	Fail	Pass	Fail	11	515.5	0.291	583	0.303	583	0.333	445.5	0.322	0.531	-0.202	Null	Null	0.667	0.64	0.56	0.822	Pass	Pass	Pass	Pass	-0.236	-0.093	-0.071	-0.302	Pass	Pass	Pass	Fail	Pass	Pass	Pass	Pass	Fail	Excluded
ICA200 + NoGSR + bin + ECO + Pearson	Excluded	604875	0.342	Fail	ICA	Scale 200	No GSR	Binarised	ECO	Pearson	Pass	Fail	Pass	Fail	11	663.5	0.365	614	0.32	561.5	0.318	580.5	0.366	-1.02	0.985	Null	Null	0.778	0.6	0.56	0.867	Pass	Pass	Pass	Pass	0.265	0.063	-0.078	0.32	Pass	Pass	Pass	Fail	Pass	Pass	Pass	Pass	Fail	Excluded
ICA100 + GSR + bin + Abs03 + Pearson	Excluded	459	0.283	Fail	ICA	Scale 100	GSR	Binarised	Abs0.3	Pearson	Pass	Fail	Pass	Fail	11	425	0.259	469.5	0.264	449.5	0.275	492	0.335	-0.608	-0.537	Null	Null	0.667	0.68	0.76	0.578	Pass	Pass	Pass	Pass	-0.224	-0.039	-0.4	0.158	Pass	Pass	Fail	Pass	Pass	Pass	Pass	Pass	Fail	Excluded
Lausanne129 + GSR + weig + Abs05 + Pearson	Excluded	532375	0.324	Fail	Anatomical multi	Scale 100	GSR	Weighted	Abs0.5	Pearson	Pass	Fail	Pass	Fail	11	205.5	0.158	642	0.351	650.5	0.38	631.5	0.406	4401	3725	Opposite	Opposite	0.611	0.6	0.64	0.644	Pass	Pass	Pass	Pass	-0.125	0.265	-0.439	0.123	Pass	Pass	Fail	Pass	Pass	Pass	Pass	Pass	Fail	Excluded
ICA100 + GSR + bin + ECO + Pearson	Excluded	617.5	0.352	Fail	ICA	Scale 100	GSR	Binarised	ECO	Pearson	Pass	Fail	Pass	Fail	11	647	0.352	636.5	0.344	604	0.343	582.5	0.367	-1427	0.009	Null	Null	0.556	0.56	0.64	0.689	Pass	Pass	Pass	Pass	-0.034	0.351	-0.446	0.183	Pass	Pass	Fail	Pass	Pass	Pass	Pass	Pass	Fail	Excluded
ICA100 + GSR + weig + ECO + MutualInfo	Excluded	301.25	0.212	Fail	ICA	Scale 100	GSR	Weighted	ECO	Mutual Info	Pass	Fail	Pass	Fail	11	333.5	0.221	356	0.209	278	0.192	237.5	0.225	0.936	0.743	Null	Null	0.667	0.64	0.72	0.689	Pass	Pass	Pass	Pass	-0.201	0.133	-0.468	0.131	Pass	Pass	Fail	Pass	Pass	Pass	Pass	Pass	Pass	Excluded
ICA100 + GSR + weig + SDM + MutualInfo	Excluded	209.5	0.167	Fail	ICA	Scale 100	GSR	Weighted	SDM	Mutual Info	Pass	Fail	Pass	Fail	11	238.5	0.171	278	0.17	229.5	0.169	92	0.158	2022	-0.573	Opposite	Null	0.833	0.64	0.64	0.756	Pass	Pass	Pass	Pass	-0.451	0.198	-0.455	0.127	Pass	Pass	Fail	Pass	Pass	Pass	Pass	Pass	Pass	Excluded
Lausanne463 + GSR + weig + Abs03 + MutualInfo	Excluded	604875	0.435	Fail	Anatomical multi	Scale 400	GSR	Weighted	Abs0.3	Mutual Info	Pass	Fail	Pass	Fail	11	174	0.14	751.5	0.498	753	0.554	741	0.547	3283	5213	Opposite	Opposite	0.778	0.64	0.52	0.622	Pass	Pass	Pass	Pass	-0.092	-0.486	0.105	0.128	Pass	Fail	Pass	Pass	Pass	Pass	Pass	Pass	Fail	Excluded
Lausanne463 + GSR + weig + OMST + MutualInfo	Excluded	211375	0.169	Fail	Anatomical multi	Scale 400	GSR	Weighted	OMST	Mutual Info	Pass	Fail	Pass	Fail	11	95.5	0.107	224	0.149	298	0.202	228	0.219	-0.091	1101	Null	Null	0.889	0.68	0.68	0.644	Pass	Pass	Pass	Pass	-0.238	-0.492	-0.314	0.18	Pass	Fail	Pass	Pass	Pass	Pass	Pass	Pass	Pass	Excluded
Lausanne463 + GSR + weig + FD20% + MutualInfo	Excluded	221625	0.174	Fail	Anatomical multi	Scale 400	GSR	Weighted	FD20%	Mutual Info	Pass	Fail	Pass	Fail	11	125.5	0.122	220	0.148	323	0.213	218	0.214	-0.788	0.994	Null	Null	0.778	0.8	0.72	0.644	Pass	Pass	Pass	Pass	-0.228	-0.551	-0.238	0.03	Pass	Fail	Pass	Pass	Pass	Pass	Pass	Pass	Pass	Excluded
Lausanne463 + GSR + weig + FD10% + MutualInfo	Excluded	215875	0.172	Fail	Anatomical multi	Scale 400	GSR	Weighted	FD10%	Mutual Info	Pass	Fail	Pass	Fail	11	133.5	0.124	215	0.147	323	0.213	192	0.204	-0.963	0.916	Null	Null	0.722	0.8	0.72	0.644	Pass	Pass	Pass	Pass	-0.216	-0.573	-0.251	0.032	Pass	Fail	Pass	Pass	Pass	Pass	Pass	Pass	Pass	Excluded
AAL90 + NoGSR + bin + SDM + MutualInfo	Excluded	483.25	0.293	Fail	Single	Scale 100	No GSR	Binarised	SDM	Mutual Info	Pass	Fail	Pass	Fail	11	491.5	0.282	516	0.28	497.5	0.292	428	0.318	0.669	0.314	Null	Null	0.833	0.6	0.52	0.689	Pass	Pass	Pass	Pass	0.11	-0.463	0.051	0.281	Pass	Fail	Pass	Pass	Pass	Pass	Pass	Pass	Fail	Excluded
Lausanne463 + GSR + weig + FD5% + MutualInfo	Excluded	212	0.17	Fail	Anatomical multi	Scale 400	GSR	Weighted	FD5%	Mutual Info	Pass	Fail	Pass	Fail	11	138.5	0.125	193	0.139	303	0.205	213.5	0.212	-1145	0.804	Null	Null	0.722	0.8	0.72	0.689	Pass	Pass	Pass	Pass	-0.426	-0.532	-0.298	-0.008	Pass	Fail	Pass	Pass	Pass	Pass	Pass	Pass	Pass	Excluded
Lausanne463 + GSR + weig + SDM + MutualInfo	Excluded	200.5	0.166	Fail	Anatomical multi	Scale 400	GSR	Weighted	SDM	Mutual Info	Pass	Fail	Pass	Fail	11	122.5	0.121	184.5	0.136	287.5	0.197	207.5	0.209	-1197	0.771	Null	Null	0.778	0.8	0.76	0.689	Pass	Pass	Pass	Pass	-0.375	-0.522	-0.297	0.019	Pass	Fail	Pass	Pass	Pass	Pass	Pass	Pass	Pass	Excluded
Schaefer232 + GSR + bin + FD10% + Pearson	Excluded	395375	0.259	Fail	Functional multi	Scale 200	GSR	Binarised	FD10%	Pearson	Pass	Fail	Pass	Fail	11	430	0.262	416	0.241	449.5	0.275	286	0.259	-0.107	-0.561	Null	Null	0.556	0.64	0.64	0.756	Pass	Pass	Pass	Pass	-0.358	-0.423	0.093	-0.055	Pass	Fail	Pass	Pass	Pass	Pass	Pass	Pass	Pass	Excluded
ICA100 + NoGSR + bin + FD5% + Pearson	Excluded	529625	0.307	Fail	ICA	Scale 100	No GSR	Binarised	FD5%	Pearson	Pass	Fail	Pass	Fail	11	549	0.301	510.5	0.279	500	0.293	559	0.356	-0.96	-1.84	Null	Null	0.778	0.56	0.68	0.756	Pass	Pass	Pass	Pass	-0.028	0.448	-0.344	0.193	Pass	Fail	Pass	Pass	Pass	Pass	Pass	Pass	Fail	Excluded
Glasser414 + GSR + bin + SDM + Pearson	Excluded	459.75	0.286	Fail	Single	Scale 400	GSR	Binarised	SDM	Pearson	Pass	Fail	Pass	Fail	11	460	0.273	467.5	0.263	535	0.307	376.5	0.301	-0.977	-1626	Null	Null	0.778	0.64	0.72	0.756	Pass	Pass	Pass	Pass	-0.24	-0.453	0.095	-0.144	Pass	Fail	Pass	Pass	Pass	Pass	Pass	Pass	Fail	Excluded
Glasser414 + GSR + bin + OMST + MutualInfo	Excluded	437125	0.274	Fail	Single	Scale 400	GSR	Binarised	OMST	Mutual Info	Pass	Fail	Fail	Pass	11	312.5	0.209	435	0.25	394	0.254	607	0.385	-0.777	-0.002	Null	Null	0.833	0.72	0.72	0.444	Pass	Pass	Pass	Fail	-0.028	-0.117	0.103	-0.07	Pass	Pass	Pass	Pass	Pass	Pass	Pass	Pass	Fail	Excluded
Lausanne234 + GSR + weig + Abs03 + MutualInfo	Excluded	644875	0.463	Fail	Anatomical multi	Scale 200	GSR	Weighted	Abs0.3	Mutual Info	Pass	Fail	Fail	Pass	11	321.5	0.212	754	0.508	750	0.54	754	0.592	4107	5.17	Opposite	Opposite	0.722	0.68	0.56	0.467	Pass	Pass	Pass	Fail	-0.342	-0.245	0.095	-0.151	Pass	Pass	Pass	Pass	Pass	Pass	Pass	Pass	Fail	Excluded
Brainnetome246 + GSR + weig + Abs03 + MutualInfo	Excluded	613	0.405	Fail	Single	Scale 200	GSR	Weighted	Abs0.3	Mutual Info	Pass	Fail	Fail	Pass	11	288.5	0.199	709.5	0.414	703	0.427	751	0.581	3671	2.32	Opposite	Opposite	0.667	0.64	0.6	0.467	Pass	Pass	Pass	Fail	-0.09	-0.021	0.092	-0.193	Pass	Pass	Pass	Pass	Pass	Pass	Pass	Pass	Fail	Excluded
ICA300 + GSR + weig + Abs05 + Pearson	Excluded	608.5	0.388	Fail	ICA	Scale 400	GSR	Weighted	Abs0.5	Pearson	Pass	Fail	Fail	Pass	11	338	0.223	681.5	0.39	679	0.403	735.5	0.537	3273	2116	Opposite	Opposite	0.778	0.72	0.68	0.467	Pass	Pass	Pass	Fail	-0.325	-0.14	0.078	-0.02	Pass	Pass	Pass	Pass	Pass	Pass	Pass	Pass	Fail	Excluded
Lausanne463 + GSR + bin + OMST + MutualInfo	Excluded	486125	0.292	Fail	Anatomical multi	Scale 400	GSR	Binarised	OMST	Mutual Info	Pass	Fail	Fail	Pass	11	375	0.236	549	0.291	526	0.303	494.5	0.336	0.098	1534	Null	Null	0.667	0.6	0.44	0.511	Pass	Pass	Fail	Pass	0.162	0.125	0.144	-0.082	Pass	Pass	Pass	Pass	Pass	Pass	Pass	Pass	Fail	Excluded
Schaefer232 + GSR + bin + Abs03 + MutualInfo	Excluded	671	0.419	Fail	Functional multi	Scale 200	GSR	Binarised	Abs0.3	Mutual Info	Pass	Fail	Fail	Pass	11	748	0.463	712	0.416	724.5	0.457	499.5	0.339	-1559	-1312	Null	Null	0.5	0.68	0.52	0.533	Fail	Pass	Pass	Pass	-0.319	-0.068	0.017	0.191	Pass	Pass	Pass	Pass	Pass	Pass	Pass	Pass	Fail	Excluded
Brainnetome246 + GSR + bin + ECO + Pearson	Excluded	661625	0.39	Fail	Single	Scale 200	GSR	Binarised	ECO	Pearson	Pass	Fail	Fail	Pass	11	645	0.35	687	0.394	696.5	0.417	618	0.397	1.59	-0.587	Null	Null	0.667	0.36	0.64	0.578	Pass	Fail	Pass	Pass	0.243	0.153	0.005	0.173	Pass	Pass	Pass	Pass	Pass	Pass	Pass	Pass	Fail	Excluded
Glasser414 + GSR + bin + OMST + Pearson	Excluded	331125	0.225	Fail	Single	Scale 400	GSR	Binarised	OMST	Pearson	Pass	Fail	Fail	Pass	11	222	0.165	411.5	0.238	469.5	0.282	221.5	0.215	0.122	-0.213	Null	Null	0.667	0.76	0.48	0.6	Pass	Pass	Fail	Pass	0.086	-0.148	0.015	0.041	Pass	Pass	Pass	Pass	Pass	Pass	Pass	Pass	Pass	Excluded
AAL90 + NoGSR + bin + OMST + Pearson	Excluded	462375	0.288	Fail	Single	Scale 100	No GSR	Binarised	OMST	Pearson	Pass	Fail	Fail	Pass	11	640.5	0.345	435	0.25	378.5	0.246	395.5	0.309	-1566	-1206	Null	Null	0.5	0.8	0.76	0.6	Fail	Pass	Pass	Pass	0.02	0.067	0.092	-0.157	Pass	Pass	Pass	Pass	Pass	Pass	Pass	Pass	Fail	Excluded
Schaefer232 + NoGSR + bin + ECO + Pearson	Excluded	697.75	0.424	Fail	Functional multi	Scale 200	No GSR	Binarised	ECO	Pearson	Pass	Fail	Fail	Pass	11	694	0.39	726.5	0.439	708	0.431	662.5	0.435	2822	0.247	Opposite	Null	0.611	0.52	0.48	0.622	Pass	Pass	Fail	Pass	-0.311	0.067	-0.174	0.091	Pass	Pass	Pass	Pass	Pass	Pass	Pass	Pass	Fail	Excluded
Schaefer116 + GSR + bin + ECO + MutualInfo	Excluded	628625	0.364	Fail	Functional multi	Scale 100	GSR	Binarised	ECO	Mutual Info	Pass	Fail	Fail	Pass	11	681	0.382	662.5	0.372	607.5	0.345	563.5	0.357	-0.545	0.729	Null	Null	0.611	0.4	0.64	0.622	Pass	Fail	Pass	Pass	-0.342	-0.092	-0.083	0.09	Pass	Pass	Pass	Pass	Pass	Pass	Pass	Pass	Fail	Excluded
Schaefer454 + NoGSR + weig + ECO + Pearson	Excluded	689625	0.424	Fail	Functional multi	Scale 400	No GSR	Weighted	ECO	Pearson	Pass	Fail	Fail	Pass	11	746.5	0.456	679.5	0.389	627.5	0.363	705	0.486	-0.531	-1826	Null	Null	0.5	0.76	0.8	0.622	Fail	Pass	Pass	Pass	0.051	0.022	0.168	0.176	Pass	Pass	Pass	Pass	Pass	Pass	Pass	Pass	Fail	Excluded
AAL90 + NoGSR + bin + FD5% + Pearson	Excluded	651375	0.38	Fail	Single	Scale 100	No GSR	Binarised	FD5%	Pearson	Pass	Fail	Fail	Pass	11	709	0.407	657	0.363	645	0.376	594.5	0.375	-1348	-0.444	Null	Null	0.611	0.56	0.48	0.644	Pass	Pass	Fail	Pass	-0.366	-0.058	0.352	0.086	Pass	Pass	Pass	Pass	Pass	Pass	Pass	Pass	Fail	Excluded
Schaefer454 + GSR + bin + OMST + MutualInfo	Excluded	468625	0.285	Fail	Functional multi	Scale 400	GSR	Binarised	OMST	Mutual Info	Pass	Fail	Fail	Pass	11	367	0.233	567.5	0.296	494.5	0.29	445.5	0.322	2352	0.423	Opposite	Null	0.5	0.6	0.52	0.644	Fail	Pass	Pass	Pass	-0.443	-0.002	-0.295	-0.009	Pass	Pass	Pass	Pass	Pass	Pass	Pass	Pass	Fail	Excluded
AAL90 + GSR + bin + Abs05 + Pearson	Excluded	571.75	0.333	Fail	Single	Scale 100	GSR	Binarised	Abs0.5	Pearson	Pass	Fail	Fail	Pass	11	632.5	0.333	596.5	0.308	650.5	0.38	407.5	0.313	-0.962	-1059	Null	Null	0.5	0.68	0.52	0.644	Fail	Pass	Pass	Pass	-0.261	-0.162	0.162	0.119	Pass	Pass	Pass	Pass	Pass	Pass	Pass	Pass	Fail	Excluded
AAL90 + NoGSR + bin + Abs03 + MutualInfo	Excluded	681.25	0.421	Fail	Single	Scale 100	No GSR	Binarised	Abs0.3	Mutual Info	Pass	Fail	Fail	Pass	11	750	0.468	625	0.328	618	0.355	732	0.534	-0.14	-1516	Null	Null	0.5	0.8	0.56	0.667	Fail	Pass	Pass	Pass	-0.432	0.078	-0.316	-0.03	Pass	Pass	Pass	Pass	Pass	Pass	Pass	Pass	Fail	Excluded
Glasser414 + GSR + bin + ECO + Pearson	Excluded	685625	0.408	Fail	Single	Scale 400	GSR	Binarised	ECO	Pearson	Pass	Fail	Fail	Pass	11	694	0.39	719	0.424	690.5	0.41	639	0.41	0.968	0.236	Null	Null	0.778	0.4	0.64	0.667	Pass	Fail	Pass	Pass	-0.094	-0.162	-0.057	0.086	Pass	Pass	Pass	Pass	Pass	Pass	Pass	Pass	Fail	Excluded
ICA200 + NoGSR + weig + FD10% + MutualInfo	Excluded	266	0.195	Fail	ICA	Scale 200	No GSR	Weighted	FD10%	Mutual Info	Pass	Fail	Fail	Pass	11	247.5	0.177	311.5	0.187	327.5	0.218	177.5	0.198	1266	0.019	Null	Null	0.889	0.56	0.48	0.689	Pass	Pass	Fail	Pass	-0.385	-0.178	-0.179	0.065	Pass	Pass	Pass	Pass	Pass	Pass	Pass	Pass	Pass	Excluded
ICA200 + NoGSR + weig + FD20% + MutualInfo	Excluded	266375	0.196	Fail	ICA	Scale 200	No GSR	Weighted	FD20%	Mutual Info	Pass	Fail	Fail	Pass	11	256	0.181	320.5	0.192	332	0.221	157	0.191	1319	0.092	Null	Null	0.889	0.56	0.48	0.689	Pass	Pass	Fail	Pass	-0.434	-0.171	-0.148	0.063	Pass	Pass	Pass	Pass	Pass	Pass	Pass	Pass	Pass	Excluded
ICA100 + NoGSR + bin + FD10% + MutualInfo	Excluded	418125	0.267	Fail	ICA	Scale 100	No GSR	Binarised	FD10%	Mutual Info	Pass	Fail	Fail	Pass	11	346.5	0.226	443.5	0.253	420.5	0.263	462	0.327	-0.438	-0.765	Null	Null	0.833	0.48	0.6	0.689	Pass	Fail	Pass	Pass	0.123	0.124	-0.358	0.162	Pass	Pass	Pass	Pass	Pass	Pass	Pass	Pass	Fail	Excluded
AAL90 + GSR + bin + FD5% + Pearson	Excluded	610375	0.351	Fail	Single	Scale 100	GSR	Binarised	FD5%	Pearson	Pass	Fail	Fail	Pass	11	688	0.387	613	0.319	615	0.353	525.5	0.345	-1441	-1635	Null	Null	0.444	0.72	0.68	0.689	Fail	Pass	Pass	Pass	0.344	-0.285	-0.043	-0.114	Pass	Pass	Pass	Pass	Pass	Pass	Pass	Pass	Fail	Excluded
ICA200 + NoGSR + weig + FD5% + MutualInfo	Excluded	253625	0.188	Fail	ICA	Scale 200	No GSR	Weighted	FD5%	Mutual Info	Pass	Fail	Fail	Pass	11	235.5	0.17	281	0.172	290.5	0.199	207.5	0.209	0.871	0.143	Null	Null	0.889	0.52	0.44	0.711	Pass	Pass	Fail	Pass	-0.344	-0.222	-0.082	0.092	Pass	Pass	Pass	Pass	Pass	Pass	Pass	Pass	Pass	Excluded
AAL90 + NoGSR + bin + ECO + MutualInfo	Excluded	672875	0.398	Fail	Single	Scale 100	No GSR	Binarised	ECO	Mutual Info	Pass	Fail	Fail	Pass	11	715.5	0.412	660	0.367	693	0.412	623	0.401	-0.908	-1111	Null	Null	0.444	0.64	0.52	0.711	Fail	Pass	Pass	Pass	-0.112	-0.198	-0.171	0.119	Pass	Pass	Pass	Pass	Pass	Pass	Pass	Pass	Fail	Excluded
Brainnetome246 + NoGSR + bin + FD5% + Pearson	Excluded	553.25	0.315	Fail	Single	Scale 200	No GSR	Binarised	FD5%	Pearson	Pass	Fail	Fail	Pass	11	549	0.301	558	0.293	550.5	0.313	555.5	0.354	-1073	0.442	Null	Null	0.5	0.68	0.64	0.711	Fail	Pass	Pass	Pass	0.075	-0.079	-0.029	0.261	Pass	Pass	Pass	Pass	Pass	Pass	Pass	Pass	Fail	Excluded
AAL90 + NoGSR + bin + ECO + Pearson	Excluded	662	0.39	Fail	Single	Scale 100	No GSR	Binarised	ECO	Pearson	Pass	Fail	Fail	Pass	11	685.5	0.385	666	0.376	673.5	0.4	623	0.401	0.044	-0.948	Null	Null	0.444	0.68	0.64	0.711	Fail	Pass	Pass	Pass	0.018	-0.125	-0.051	0.119	Pass	Pass	Pass	Pass	Pass	Pass	Pass	Pass	Fail	Excluded
ICA200 + NoGSR + bin + OMST + MutualInfo	Excluded	436.25	0.28	Fail	ICA	Scale 200	No GSR	Binarised	OMST	Mutual Info	Pass	Fail	Fail	Pass	11	354	0.229	673	0.382	500	0.293	218	0.214	0.427	2768	Null	Opposite	0.889	0.48	0.68	0.711	Pass	Fail	Pass	Pass	0.447	-0.08	-0.1	0.15	Pass	Pass	Pass	Pass	Pass	Pass	Pass	Pass	Fail	Excluded
Schaefer116 + NoGSR + bin + Abs03 + MutualInfo	Excluded	696375	0.436	Fail	Functional multi	Scale 100	No GSR	Binarised	Abs0.3	Mutual Info	Pass	Fail	Fail	Pass	11	754	0.477	683.5	0.392	634	0.368	714	0.506	0.235	0.008	Null	Null	0.444	0.6	0.68	0.711	Fail	Pass	Pass	Pass	-0.112	-0.081	0.063	0.052	Pass	Pass	Pass	Pass	Pass	Pass	Pass	Pass	Fail	Excluded
Schaefer116 + GSR + bin + FD5% + Pearson	Excluded	573.75	0.328	Fail	Functional multi	Scale 100	GSR	Binarised	FD5%	Pearson	Pass	Fail	Fail	Pass	11	629.5	0.332	623.5	0.327	575	0.325	467	0.328	1.41	-0.199	Null	Null	0.5	0.68	0.76	0.711	Fail	Pass	Pass	Pass	-0.307	-0.256	0.162	0.15	Pass	Pass	Pass	Pass	Pass	Pass	Pass	Pass	Fail	Excluded
AAL90 + GSR + bin + ECO + Pearson	Excluded	609375	0.357	Fail	Single	Scale 100	GSR	Binarised	ECO	Pearson	Pass	Fail	Fail	Pass	11	670	0.37	654.5	0.362	625.5	0.362	487.5	0.333	0.498	-0.077	Null	Null	0.556	0.52	0.44	0.733	Pass	Pass	Fail	Pass	-0.125	0.055	0.103	0.071	Pass	Pass	Pass	Pass	Pass	Pass	Pass	Pass	Fail	Excluded
ICA200 + NoGSR + bin + SDM + MutualInfo	Excluded	455125	0.282	Fail	ICA	Scale 200	No GSR	Binarised	SDM	Mutual Info	Pass	Fail	Fail	Pass	11	403	0.25	474	0.266	440.5	0.272	503	0.34	1156	1084	Null	Null	0.556	0.4	0.52	0.733	Pass	Fail	Pass	Pass	-0.005	0.003	-0.218	0.169	Pass	Pass	Pass	Pass	Pass	Pass	Pass	Pass	Fail	Excluded
AAL90 + NoGSR + weig + Abs03 + MutualInfo	Excluded	671	0.418	Fail	Single	Scale 100	No GSR	Weighted	Abs0.3	Mutual Info	Pass	Fail	Fail	Pass	11	549	0.301	738	0.457	740	0.484	657	0.429	4415	3828	Opposite	Opposite	0.389	0.68	0.52	0.733	Fail	Pass	Pass	Pass	-0.459	0.077	-0.179	-0.281	Pass	Pass	Pass	Pass	Pass	Pass	Pass	Pass	Fail	Excluded
ICA200 + NoGSR + bin + FD5% + MutualInfo	Excluded	466.75	0.287	Fail	ICA	Scale 200	No GSR	Binarised	FD5%	Mutual Info	Pass	Fail	Fail	Pass	11	434	0.264	482.5	0.269	466	0.281	484.5	0.332	0.153	1113	Null	Null	0.722	0.44	0.64	0.733	Pass	Fail	Pass	Pass	-0.269	-0.13	-0.072	0.223	Pass	Pass	Pass	Pass	Pass	Pass	Pass	Pass	Fail	Excluded
Lausanne234 + GSR + bin + Abs05 + Pearson	Excluded	622375	0.384	Fail	Anatomical multi	Scale 200	GSR	Binarised	Abs0.5	Pearson	Pass	Fail	Fail	Pass	11	427	0.26	685.5	0.393	714.5	0.45	662.5	0.435	1747	2107	Null	Opposite	0.5	0.8	0.76	0.733	Fail	Pass	Pass	Pass	0.181	0.092	0.303	0.079	Pass	Pass	Pass	Pass	Pass	Pass	Pass	Pass	Fail	Excluded
ICA200 + GSR + weig + FD20% + Pearson	Excluded	31875	0.083	Pass	ICA	Scale 200	GSR	Weighted	FD20%	Pearson	Pass	Fail	Fail	Pass	11	25.5	0.073	45.5	0.077	37.5	0.086	19	0.098	1582	0.181	Null	Null	0.722	0.48	0.48	0.756	Pass	Fail	Fail	Pass	-0.146	0.308	-0.105	0.222	Pass	Pass	Pass	Pass	Pass	Pass	Pass	Pass	Pass	Excluded
Lausanne463 + GSR + bin + FD10% + Pearson	Excluded	474875	0.296	Fail	Anatomical multi	Scale 400	GSR	Binarised	FD10%	Pearson	Pass	Fail	Fail	Pass	11	483.5	0.279	469.5	0.264	638.5	0.37	308	0.27	0.125	-0.936	Null	Null	0.5	0.76	0.64	0.756	Fail	Pass	Pass	Pass	-0.319	0.098	0.042	0.163	Pass	Pass	Pass	Pass	Pass	Pass	Pass	Pass	Fail	Excluded
Schaefer454 + GSR + bin + OMST + Pearson	Excluded	320.75	0.222	Fail	Functional multi	Scale 400	GSR	Binarised	OMST	Pearson	Pass	Fail	Fail	Pass	11	346.5	0.226	336	0.2	375	0.244	225.5	0.218	-0.22	0.432	Null	Null	0.5	0.76	0.68	0.756	Fail	Pass	Pass	Pass	0.051	0.338	-0.277	0.189	Pass	Pass	Pass	Pass	Pass	Pass	Pass	Pass	Pass	Excluded
ICA100 + NoGSR + bin + SDM + MutualInfo	Excluded	412625	0.267	Fail	ICA	Scale 100	No GSR	Binarised	SDM	Mutual Info	Pass	Fail	Fail	Pass	11	394.5	0.245	448	0.255	394	0.254	414	0.315	-1913	-1869	Null	Null	0.722	0.28	0.72	0.756	Pass	Fail	Pass	Pass	0.185	0.322	-0.133	0.128	Pass	Pass	Pass	Pass	Pass	Pass	Pass	Pass	Fail	Excluded
Lausanne463 + NoGSR + bin + ECO + Pearson	Excluded	715.75	0.447	Fail	Anatomical multi	Scale 400	No GSR	Binarised	ECO	Pearson	Pass	Fail	Fail	Pass	11	744	0.453	712	0.416	720.5	0.453	686.5	0.465	0.333	-1699	Null	Null	0.722	0.56	0.48	0.778	Pass	Pass	Fail	Pass	0.164	0.066	-0.222	0.266	Pass	Pass	Pass	Pass	Pass	Pass	Pass	Pass	Fail	Excluded
ICA100 + GSR + bin + OMST + MutualInfo	Excluded	315	0.213	Fail	ICA	Scale 100	GSR	Binarised	OMST	Mutual Info	Pass	Fail	Fail	Pass	11	214	0.161	284.5	0.174	221.5	0.167	540	0.349	1927	0.544	Null	Null	0.5	0.64	0.64	0.778	Fail	Pass	Pass	Pass	-0.032	-0.142	-0.189	0.184	Pass	Pass	Pass	Pass	Pass	Pass	Pass	Pass	Pass	Excluded
AAL90 + GSR + bin + OMST + MutualInfo	Excluded	367.25	0.241	Fail	Single	Scale 100	GSR	Binarised	OMST	Mutual Info	Pass	Fail	Fail	Pass	11	259	0.185	336	0.2	248.5	0.175	625.5	0.402	-0.192	-0.009	Null	Null	0.5	0.8	0.72	0.778	Fail	Pass	Pass	Pass	0.108	0.333	0.358	-0.254	Pass	Pass	Pass	Pass	Pass	Pass	Pass	Pass	Pass	Excluded
ICA200 + GSR + weig + FD5% + MutualInfo	Excluded	286.25	0.205	Fail	ICA	Scale 200	GSR	Weighted	FD5%	Mutual Info	Pass	Fail	Fail	Pass	11	264.5	0.187	328	0.197	339	0.223	213.5	0.212	1745	0.642	Null	Null	0.778	0.44	0.52	0.8	Pass	Fail	Pass	Pass	-0.125	0.056	0.045	0.16	Pass	Pass	Pass	Pass	Pass	Pass	Pass	Pass	Pass	Excluded
Schaefer116 + GSR + bin + SDM + MutualInfo	Excluded	522.25	0.307	Fail	Functional multi	Scale 100	GSR	Binarised	SDM	Mutual Info	Pass	Fail	Fail	Pass	11	615.5	0.326	576.5	0.301	530.5	0.305	366.5	0.297	-0.058	-0.229	Null	Null	0.444	0.6	0.64	0.8	Fail	Pass	Pass	Pass	-0.209	-0.314	0.177	-0.161	Pass	Pass	Pass	Pass	Pass	Pass	Pass	Pass	Fail	Excluded
Schaefer116 + GSR + weig + FD5% + Pearson	Excluded	257125	0.191	Fail	Functional multi	Scale 100	GSR	Weighted	FD5%	Pearson	Pass	Fail	Fail	Pass	11	335.5	0.222	287	0.176	310	0.207	96	0.16	-0.851	-0.736	Null	Null	0.611	0.48	0.8	0.822	Pass	Fail	Pass	Pass	-0.348	-0.308	0.049	0.109	Pass	Pass	Pass	Pass	Pass	Pass	Pass	Pass	Pass	Excluded
Lausanne463 + GSR + bin + FD10% + MutualInfo	Excluded	575.75	0.338	Fail	Anatomical multi	Scale 400	GSR	Binarised	FD10%	Mutual Info	Pass	Fail	Fail	Pass	11	646	0.351	536.5	0.287	662.5	0.39	458	0.326	-1687	-1946	Null	Null	0.5	0.76	0.56	0.867	Fail	Pass	Pass	Pass	-0.313	0.071	-0.128	-0.014	Pass	Pass	Pass	Pass	Pass	Pass	Pass	Pass	Fail	Excluded
ICA100 + GSR + weig + Abs05 + Pearson	Excluded	701625	0.449	Fail	ICA	Scale 100	GSR	Weighted	Abs0.5	Pearson	Pass	Fail	Pass	Fail	11	604.5	0.322	744	0.476	732	0.47	726	0.529	3258	2269	Opposite	Opposite	0.722	0.52	0.56	0.556	Pass	Pass	Pass	Pass	-0.498	0.195	-0.253	-0.039	Fail	Pass	Pass	Pass	Pass	Pass	Pass	Pass	Fail	Excluded
Lausanne234 + NoGSR + bin + ECO + MutualInfo	Excluded	704.75	0.434	Fail	Anatomical multi	Scale 200	No GSR	Binarised	ECO	Mutual Info	Pass	Fail	Pass	Fail	11	749	0.464	704	0.412	693	0.412	673	0.447	0.405	-0.412	Null	Null	0.667	0.76	0.72	0.556	Pass	Pass	Pass	Pass	0.521	-0.01	0.082	-0.059	Fail	Pass	Pass	Pass	Pass	Pass	Pass	Pass	Fail	Excluded
Schaefer116 + GSR + bin + ECO + Pearson	Excluded	600.5	0.347	Fail	Functional multi	Scale 100	GSR	Binarised	ECO	Pearson	Pass	Fail	Pass	Fail	11	562.5	0.307	662.5	0.372	613.5	0.351	563.5	0.357	1285	0.75	Null	Null	0.667	0.6	0.52	0.622	Pass	Pass	Pass	Pass	-0.525	-0.16	-0.051	0.025	Fail	Pass	Pass	Pass	Pass	Pass	Pass	Pass	Fail	Excluded
AAL90 + NoGSR + bin + FD5% + MutualInfo	Excluded	636.5	0.366	Fail	Single	Scale 100	No GSR	Binarised	FD5%	Mutual Info	Pass	Fail	Pass	Fail	11	701	0.394	629.5	0.336	621	0.359	594.5	0.375	-1793	-0.972	Null	Null	0.667	0.68	0.56	0.644	Pass	Pass	Pass	Pass	-0.655	-0.036	0.124	0.086	Fail	Pass	Pass	Pass	Pass	Pass	Pass	Pass	Fail	Excluded
Lausanne234 + NoGSR + weig + Abs05 + Pearson	Excluded	446.75	0.275	Fail	Anatomical multi	Scale 200	No GSR	Weighted	Abs0.5	Pearson	Pass	Fail	Pass	Fail	11	157	0.133	505	0.278	607.5	0.345	517.5	0.343	4687	3431	Opposite	Opposite	0.778	0.92	0.72	0.644	Pass	Pass	Pass	Pass	-0.558	-0.082	-0.264	-0.106	Fail	Pass	Pass	Pass	Pass	Pass	Pass	Pass	Fail	Excluded
Lausanne129 + NoGSR + weig + SDM + MutualInfo	Excluded	210	0.17	Fail	Anatomical multi	Scale 100	No GSR	Weighted	SDM	Mutual Info	Pass	Fail	Pass	Fail	11	233.5	0.169	234.5	0.154	204.5	0.162	167.5	0.195	0.002	0.315	Null	Null	0.667	0.76	0.6	0.667	Pass	Pass	Pass	Pass	-0.645	0.041	-0.325	-0.065	Fail	Pass	Pass	Pass	Pass	Pass	Pass	Pass	Pass	Excluded
Lausanne129 + NoGSR + weig + OMST + MutualInfo	Excluded	213.75	0.174	Fail	Anatomical multi	Scale 100	No GSR	Weighted	OMST	Mutual Info	Pass	Fail	Pass	Fail	11	222	0.165	190	0.138	192	0.158	251	0.233	-0.303	0.204	Null	Null	0.611	0.72	0.64	0.667	Pass	Pass	Pass	Pass	-0.666	-0.113	-0.347	0.018	Fail	Pass	Pass	Pass	Pass	Pass	Pass	Pass	Pass	Excluded
ICA300 + NoGSR + weig + FD20% + MutualInfo	Excluded	198375	0.164	Fail	ICA	Scale 400	No GSR	Weighted	FD20%	Mutual Info	Pass	Fail	Pass	Fail	11	208.5	0.159	291.5	0.178	181	0.153	112.5	0.168	0.965	0.915	Null	Null	0.889	0.72	0.8	0.667	Pass	Pass	Pass	Pass	-0.49	0.101	-0.258	-0.002	Fail	Pass	Pass	Pass	Pass	Pass	Pass	Pass	Pass	Excluded
Lausanne129 + NoGSR + weig + FD20% + MutualInfo	Excluded	209.5	0.17	Fail	Anatomical multi	Scale 100	No GSR	Weighted	FD20%	Mutual Info	Pass	Fail	Pass	Fail	11	227	0.167	239	0.155	204.5	0.162	167.5	0.195	0.013	0.345	Null	Null	0.667	0.76	0.6	0.689	Pass	Pass	Pass	Pass	-0.662	0.008	-0.377	-0.119	Fail	Pass	Pass	Pass	Pass	Pass	Pass	Pass	Pass	Excluded
Lausanne129 + NoGSR + weig + FD10% + MutualInfo	Excluded	204.75	0.167	Fail	Anatomical multi	Scale 100	No GSR	Weighted	FD10%	Mutual Info	Pass	Fail	Pass	Fail	11	200.5	0.157	257	0.162	213.5	0.164	148	0.187	0.375	0.558	Null	Null	0.667	0.72	0.64	0.689	Pass	Pass	Pass	Pass	-0.635	0.025	-0.291	-0.056	Fail	Pass	Pass	Pass	Pass	Pass	Pass	Pass	Pass	Excluded
Lausanne463 + GSR + bin + OMST + Pearson	Excluded	310.5	0.217	Fail	Anatomical multi	Scale 400	GSR	Binarised	OMST	Pearson	Pass	Fail	Pass	Fail	11	315.5	0.21	325	0.196	351.5	0.231	250	0.232	0.473	0.869	Null	Null	0.722	0.84	0.72	0.711	Pass	Pass	Pass	Pass	0.509	0.174	-0.132	0.109	Fail	Pass	Pass	Pass	Pass	Pass	Pass	Pass	Pass	Excluded
Lausanne129 + GSR + bin + FD10% + Pearson	Excluded	408.75	0.263	Fail	Anatomical multi	Scale 100	GSR	Binarised	FD10%	Pearson	Pass	Fail	Pass	Fail	11	469	0.275	368	0.215	449.5	0.275	348.5	0.287	-1398	-1759	Null	Null	0.556	0.68	0.8	0.711	Pass	Pass	Pass	Pass	-0.521	-0.248	0.055	-0.264	Fail	Pass	Pass	Pass	Pass	Pass	Pass	Pass	Fail	Excluded
Lausanne129 + NoGSR + weig + ECO + MutualInfo	Excluded	374625	0.249	Fail	Anatomical multi	Scale 100	No GSR	Weighted	ECO	Mutual Info	Pass	Fail	Pass	Fail	11	388	0.242	441.5	0.252	344	0.226	325	0.276	0.214	-0.345	Null	Null	0.722	0.52	0.64	0.733	Pass	Pass	Pass	Pass	-0.488	-0.215	-0.138	-0.073	Fail	Pass	Pass	Pass	Pass	Pass	Pass	Pass	Pass	Excluded
ICA300 + NoGSR + bin + OMST + MutualInfo	Excluded	229375	0.178	Fail	ICA	Scale 400	No GSR	Binarised	OMST	Mutual Info	Pass	Fail	Pass	Fail	11	242.5	0.173	239	0.155	200.5	0.161	235.5	0.223	-0.235	-1883	Null	Null	0.667	0.68	0.84	0.733	Pass	Pass	Pass	Pass	-0.55	-0.311	-0.2	0.127	Fail	Pass	Pass	Pass	Pass	Pass	Pass	Pass	Pass	Excluded
Schaefer454 + NoGSR + bin + OMST + Pearson	Excluded	391.75	0.257	Fail	Functional multi	Scale 400	No GSR	Binarised	OMST	Pearson	Pass	Fail	Pass	Fail	11	363	0.232	377	0.22	453.5	0.276	373.5	0.3	-1021	-1356	Null	Null	0.667	0.8	0.52	0.756	Pass	Pass	Pass	Pass	-0.527	-0.247	-0.015	-0.048	Fail	Pass	Pass	Pass	Pass	Pass	Pass	Pass	Pass	Excluded
AAL90 + NoGSR + weig + FD5% + MutualInfo	Excluded	295.75	0.209	Fail	Single	Scale 100	No GSR	Weighted	FD5%	Mutual Info	Pass	Fail	Pass	Fail	11	375	0.236	301.5	0.182	244.5	0.174	262	0.243	-1859	-1498	Null	Null	0.667	0.76	0.56	0.756	Pass	Pass	Pass	Pass	-0.583	-0.212	-0.172	0.183	Fail	Pass	Pass	Pass	Pass	Pass	Pass	Pass	Pass	Excluded
Lausanne463 + NoGSR + bin + OMST + MutualInfo	Excluded	425	0.27	Fail	Anatomical multi	Scale 400	No GSR	Binarised	OMST	Mutual Info	Pass	Fail	Pass	Fail	11	341	0.224	586	0.304	443	0.273	330	0.279	-0.548	0.34	Null	Null	0.833	0.64	0.6	0.778	Pass	Pass	Pass	Pass	0.598	-0.195	-0.144	-0.14	Fail	Pass	Pass	Pass	Pass	Pass	Pass	Pass	Fail	Excluded
Glasser414 + GSR + weig + FD5% + MutualInfo	Excluded	181625	0.156	Fail	Single	Scale 400	GSR	Weighted	FD5%	Mutual Info	Pass	Fail	Pass	Fail	11	102.5	0.112	249	0.16	275.5	0.191	99.5	0.162	-0.151	0.836	Null	Null	0.778	0.76	0.64	0.778	Pass	Pass	Pass	Pass	-0.517	0.168	-0.089	0.032	Fail	Pass	Pass	Pass	Pass	Pass	Pass	Pass	Pass	Excluded
Brainnetome246 + NoGSR + bin + SDM + Pearson	Excluded	500	0.297	Fail	Single	Scale 200	No GSR	Binarised	SDM	Pearson	Pass	Fail	Pass	Fail	11	486	0.28	465.5	0.262	523	0.302	525.5	0.345	-1.08	-0.882	Null	Null	0.667	0.8	0.68	0.778	Pass	Pass	Pass	Pass	0.496	-0.268	-0.019	0.239	Fail	Pass	Pass	Pass	Pass	Pass	Pass	Pass	Fail	Excluded
Lausanne129 + NoGSR + weig + FD5% + MutualInfo	Excluded	244.75	0.183	Fail	Anatomical multi	Scale 100	No GSR	Weighted	FD5%	Mutual Info	Pass	Fail	Pass	Fail	11	256	0.181	281	0.172	238	0.171	204	0.208	0.284	-0.258	Null	Null	0.778	0.76	0.56	0.8	Pass	Pass	Pass	Pass	-0.567	-0.04	-0.285	0.07	Fail	Pass	Pass	Pass	Pass	Pass	Pass	Pass	Pass	Excluded
ICA200 + NoGSR + weig + ECO + Pearson	Excluded	472.5	0.292	Fail	ICA	Scale 200	No GSR	Weighted	ECO	Pearson	Pass	Fail	Fail	Pass	11	654	0.356	452	0.256	449.5	0.275	334.5	0.28	-2181	-1297	Expected	Null	0.667	0.48	0.48	0.778	Pass	Fail	Fail	Pass	-0.046	0.034	-0.224	0.229	Pass	Pass	Pass	Pass	Pass	Pass	Pass	Pass	Fail	Excluded
ICA100 + NoGSR + weig + ECO + Pearson	Excluded	562875	0.319	Fail	ICA	Scale 100	No GSR	Weighted	ECO	Pearson	Pass	Fail	Fail	Pass	11	591.5	0.317	558	0.293	554	0.314	548	0.351	-1571	-3222	Null	Expected	0.722	0.4	0.44	0.711	Pass	Fail	Fail	Pass	0.02	-0.008	-0.36	0.251	Pass	Pass	Pass	Pass	Pass	Pass	Pass	Pass	Fail	Excluded
Lausanne129 + NoGSR + bin + Abs03 + MutualInfo	Excluded	677125	0.415	Fail	Anatomical multi	Scale 100	No GSR	Binarised	Abs0.3	Mutual Info	Fail	Pass	Pass	Fail	11	741	0.449	621.5	0.326	622	0.36	724	0.525	-2076	-2371	Expected	Expected	0.667	0.76	0.56	0.711	Pass	Pass	Pass	Pass	-0.067	-0.444	-0.305	NA	Pass	Fail	Pass	NA	Pass	Pass	Pass	Fail	Fail	Excluded
ICA200 + GSR + weig + OMST + Pearson	Excluded	67875	0.101	Pass	ICA	Scale 200	GSR	Weighted	OMST	Pearson	Pass	Fail	Pass	Fail	12	120	0.119	56.5	0.084	50	0.093	45	0.108	-0.346	-1817	Null	Null	0.667	0.56	0.56	0.667	Pass	Pass	Pass	Pass	-0.461	0.212	-0.024	0.312	Pass	Pass	Pass	Fail	Pass	Pass	Pass	Pass	Pass	Excluded
Glasser414 + NoGSR + weig + FD5% + MutualInfo	Excluded	160.5	0.148	Pass	Single	Scale 400	No GSR	Weighted	FD5%	Mutual Info	Pass	Fail	Pass	Fail	12	138.5	0.125	169	0.131	213.5	0.164	121	0.173	0.356	0.674	Null	Null	0.833	0.8	0.84	0.689	Pass	Pass	Pass	Pass	-0.29	-0.212	-0.08	0.298	Pass	Pass	Pass	Fail	Pass	Pass	Pass	Pass	Pass	Excluded
Glasser414 + NoGSR + weig + SDM + MutualInfo	Excluded	161	0.15	Pass	Single	Scale 400	No GSR	Weighted	SDM	Mutual Info	Pass	Fail	Pass	Fail	12	167	0.136	150.5	0.127	204.5	0.162	122	0.174	-1242	0.776	Null	Null	0.778	0.8	0.88	0.689	Pass	Pass	Pass	Pass	-0.28	-0.195	0.002	0.302	Pass	Pass	Pass	Fail	Pass	Pass	Pass	Pass	Pass	Excluded
ICA100 + NoGSR + weig + FD20% + Pearson	Excluded	51375	0.095	Pass	ICA	Scale 100	No GSR	Weighted	FD20%	Pearson	Pass	Fail	Pass	Fail	12	39.5	0.084	59	0.088	47.5	0.092	59.5	0.115	-0.284	-1347	Null	Null	0.889	0.64	0.52	0.711	Pass	Pass	Pass	Pass	-0.238	-0.01	-0.255	0.398	Pass	Pass	Pass	Fail	Pass	Pass	Pass	Pass	Pass	Excluded
AAL90 + GSR + weig + FD20% + MutualInfo	Excluded	172.75	0.152	Pass	Single	Scale 100	GSR	Weighted	FD20%	Mutual Info	Pass	Fail	Pass	Fail	12	148	0.13	224	0.149	213.5	0.164	105.5	0.164	-1048	-1003	Null	Null	0.611	0.72	0.68	0.778	Pass	Pass	Pass	Pass	0.146	-0.19	0.082	-0.369	Pass	Pass	Pass	Fail	Pass	Pass	Pass	Pass	Pass	Excluded
ICA100 + GSR + weig + Abs03 + Pearson	Excluded	101.75	0.126	Pass	ICA	Scale 100	GSR	Weighted	Abs0.3	Pearson	Pass	Fail	Pass	Fail	12	77	0.101	140	0.123	103.5	0.125	86.5	0.156	1.77	0.746	Null	Null	0.833	0.64	0.52	0.578	Pass	Pass	Pass	Pass	-0.199	0.085	-0.412	0.116	Pass	Pass	Fail	Pass	Pass	Pass	Pass	Pass	Pass	Excluded
Brainnetome246 + GSR + weig + OMST + MutualInfo	Excluded	106125	0.13	Pass	Single	Scale 200	GSR	Weighted	OMST	Mutual Info	Pass	Fail	Pass	Fail	12	49	0.089	113.5	0.115	99.5	0.122	162.5	0.194	-0.563	0.068	Null	Null	0.944	0.6	0.76	0.756	Pass	Pass	Pass	Pass	-0.195	-0.172	-0.409	-0.14	Pass	Pass	Fail	Pass	Pass	Pass	Pass	Pass	Pass	Excluded
Lausanne463 + GSR + weig + Abs03 + Pearson	Excluded	48375	0.088	Pass	Anatomical multi	Scale 400	GSR	Weighted	Abs0.3	Pearson	Pass	Fail	Pass	Fail	12	8	0.048	42.5	0.076	70	0.104	73	0.126	0.864	1765	Null	Null	0.833	0.84	0.64	0.778	Pass	Pass	Pass	Pass	-0.119	-0.555	-0.28	0.192	Pass	Fail	Pass	Pass	Pass	Pass	Pass	Pass	Pass	Excluded
Lausanne463 + GSR + weig + FD20% + Pearson	Excluded	12125	0.068	Pass	Anatomical multi	Scale 400	GSR	Weighted	FD20%	Pearson	Pass	Fail	Pass	Fail	12	6.5	0.047	7	0.055	24	0.076	11	0.093	-0.048	0.392	Null	Null	0.833	0.84	0.68	0.778	Pass	Pass	Pass	Pass	-0.222	-0.56	-0.217	0.038	Pass	Fail	Pass	Pass	Pass	Pass	Pass	Pass	Pass	Excluded
Schaefer232 + NoGSR + weig + OMST + MutualInfo	Excluded	162875	0.154	Pass	Functional multi	Scale 200	No GSR	Weighted	OMST	Mutual Info	Pass	Fail	Pass	Fail	12	146	0.129	125	0.12	132	0.138	248.5	0.231	-0.528	-1788	Null	Null	0.667	0.76	0.72	0.778	Pass	Pass	Pass	Pass	-0.092	-0.41	0.008	-0.013	Pass	Fail	Pass	Pass	Pass	Pass	Pass	Pass	Pass	Excluded
Lausanne463 + GSR + weig + FD10% + Pearson	Excluded	28.75	0.082	Pass	Anatomical multi	Scale 400	GSR	Weighted	FD10%	Pearson	Pass	Fail	Pass	Fail	12	52.5	0.09	11	0.059	32.5	0.083	19	0.098	-1.41	-1432	Null	Null	0.611	0.88	0.72	0.8	Pass	Pass	Pass	Pass	-0.162	-0.496	-0.159	0.017	Pass	Fail	Pass	Pass	Pass	Pass	Pass	Pass	Pass	Excluded
Lausanne234 + GSR + weig + Abs03 + Pearson	Excluded	38875	0.083	Pass	Anatomical multi	Scale 200	GSR	Weighted	Abs0.3	Pearson	Pass	Fail	Pass	Fail	12	12.5	0.052	42.5	0.076	35.5	0.085	65	0.118	0.385	2349	Null	Opposite	0.889	0.76	0.64	0.822	Pass	Pass	Pass	Pass	-0.286	0.482	0.145	0.165	Pass	Fail	Pass	Pass	Pass	Pass	Pass	Pass	Pass	Excluded
Lausanne234 + GSR + weig + FD5% + MutualInfo	Excluded	139125	0.141	Pass	Anatomical multi	Scale 200	GSR	Weighted	FD5%	Mutual Info	Pass	Fail	Pass	Fail	12	109.5	0.115	177	0.133	151	0.143	119	0.172	-1625	0.81	Null	Null	0.778	0.68	0.8	0.867	Pass	Pass	Pass	Pass	-0.569	0.02	0.025	-0.223	Fail	Pass	Pass	Pass	Pass	Pass	Pass	Pass	Pass	Excluded
Schaefer232 + GSR + weig + SDM + Pearson	Excluded	75.25	0.106	Pass	Functional multi	Scale 200	GSR	Weighted	SDM	Pearson	Pass	Fail	Fail	Pass	12	144.5	0.128	62	0.089	85.5	0.113	9	0.092	-1843	-1436	Null	Null	0.444	0.84	0.72	0.8	Fail	Pass	Pass	Pass	-0.335	-0.072	0.252	-0.016	Pass	Pass	Pass	Pass	Pass	Pass	Pass	Pass	Pass	Excluded
Schaefer232 + GSR + weig + FD5% + Pearson	Excluded	166125	0.146	Pass	Functional multi	Scale 200	GSR	Weighted	FD5%	Pearson	Pass	Fail	Fail	Pass	12	276.5	0.193	157.5	0.129	185.5	0.155	45	0.108	-1859	-1378	Null	Null	0.5	0.68	0.68	0.867	Fail	Pass	Pass	Pass	-0.082	-0.003	0.346	-0.047	Pass	Pass	Pass	Pass	Pass	Pass	Pass	Pass	Pass	Excluded
ICA300 + NoGSR + weig + Abs05 + Pearson	Excluded	602125	0.39	Fail	ICA	Scale 400	No GSR	Weighted	Abs0.5	Pearson	Pass	Fail	Pass	Pass	12	280.5	0.194	691	0.398	693	0.412	744	0.555	3945	2255	Opposite	Opposite	0.889	0.52	0.56	0.511	Pass	Pass	Pass	Pass	-0.311	0.142	-0.088	-0.051	Pass	Pass	Pass	Pass	Pass	Pass	Pass	Pass	Fail	Excluded
Lausanne463 + GSR + weig + Abs05 + Pearson	Excluded	458625	0.283	Fail	Anatomical multi	Scale 400	GSR	Weighted	Abs0.5	Pearson	Pass	Fail	Pass	Pass	12	59	0.093	534	0.286	625.5	0.362	616	0.392	3535	4895	Opposite	Opposite	0.611	0.68	0.6	0.511	Pass	Pass	Pass	Pass	0.032	-0.093	-0.022	0.288	Pass	Pass	Pass	Pass	Pass	Pass	Pass	Pass	Fail	Excluded
Brainnetome246 + NoGSR + bin + ECO + MutualInfo	Excluded	687	0.412	Fail	Single	Scale 200	No GSR	Binarised	ECO	Mutual Info	Pass	Fail	Pass	Pass	12	705	0.401	704	0.412	684.5	0.405	654.5	0.428	-0.267	-0.478	Null	Null	0.667	0.52	0.68	0.511	Pass	Pass	Pass	Pass	0.321	-0.268	-0.151	0.111	Pass	Pass	Pass	Pass	Pass	Pass	Pass	Pass	Fail	Excluded
Schaefer232 + NoGSR + bin + OMST + MutualInfo	Excluded	435.75	0.272	Fail	Functional multi	Scale 200	No GSR	Binarised	OMST	Mutual Info	Pass	Fail	Pass	Pass	12	288.5	0.199	539	0.288	435.5	0.269	480	0.331	0.421	1814	Null	Null	0.833	0.68	0.68	0.511	Pass	Pass	Pass	Pass	-0.238	0.062	0.019	0.101	Pass	Pass	Pass	Pass	Pass	Pass	Pass	Pass	Fail	Excluded
Schaefer454 + GSR + weig + Abs03 + MutualInfo	Excluded	588	0.384	Fail	Functional multi	Scale 400	GSR	Weighted	Abs0.3	Mutual Info	Pass	Fail	Pass	Pass	12	227	0.167	668.5	0.379	722.5	0.456	734	0.536	2496	2961	Opposite	Opposite	0.611	0.84	0.68	0.511	Pass	Pass	Pass	Pass	-0.121	-0.032	0.118	0.031	Pass	Pass	Pass	Pass	Pass	Pass	Pass	Pass	Fail	Excluded
Glasser414 + GSR + weig + Abs03 + MutualInfo	Excluded	607	0.409	Fail	Single	Scale 400	GSR	Weighted	Abs0.3	Mutual Info	Pass	Fail	Pass	Pass	12	227	0.167	743	0.473	735	0.474	723	0.523	3552	5376	Opposite	Opposite	0.667	0.72	0.64	0.533	Pass	Pass	Pass	Pass	-0.304	-0.096	-0.14	-0.218	Pass	Pass	Pass	Pass	Pass	Pass	Pass	Pass	Fail	Excluded
ICA300 + GSR + bin + Abs05 + Pearson	Excluded	670	0.424	Fail	ICA	Scale 400	GSR	Binarised	Abs0.5	Pearson	Pass	Fail	Pass	Pass	12	523	0.293	704	0.412	743	0.496	710	0.494	1.16	-0.57	Null	Null	0.667	0.72	0.52	0.556	Pass	Pass	Pass	Pass	0.362	0.022	0.014	0.033	Pass	Pass	Pass	Pass	Pass	Pass	Pass	Pass	Fail	Excluded
Lausanne234 + NoGSR + bin + ECO + Pearson	Excluded	711375	0.44	Fail	Anatomical multi	Scale 200	No GSR	Binarised	ECO	Pearson	Pass	Fail	Pass	Pass	12	746.5	0.456	729.5	0.442	696.5	0.417	673	0.447	1514	-0.485	Null	Null	0.556	0.56	0.64	0.556	Pass	Pass	Pass	Pass	0.319	-0.07	-0.016	-0.059	Pass	Pass	Pass	Pass	Pass	Pass	Pass	Pass	Fail	Excluded
Schaefer232 + GSR + weig + Abs03 + MutualInfo	Excluded	624375	0.41	Fail	Functional multi	Scale 200	GSR	Weighted	Abs0.3	Mutual Info	Pass	Fail	Pass	Pass	12	312.5	0.209	720	0.425	727	0.462	738	0.542	3154	2191	Opposite	Opposite	0.611	0.76	0.64	0.556	Pass	Pass	Pass	Pass	-0.195	-0.15	-0.175	-0.036	Pass	Pass	Pass	Pass	Pass	Pass	Pass	Pass	Fail	Excluded
ICA200 + GSR + bin + Abs05 + Pearson	Excluded	694.25	0.422	Fail	ICA	Scale 200	GSR	Binarised	Abs0.5	Pearson	Pass	Fail	Pass	Pass	12	655	0.357	716.5	0.422	705.5	0.429	700	0.48	0.734	0.171	Null	Null	0.556	0.76	0.64	0.556	Pass	Pass	Pass	Pass	0.278	0.098	-0.097	0.217	Pass	Pass	Pass	Pass	Pass	Pass	Pass	Pass	Fail	Excluded
Lausanne234 + NoGSR + weig + ECO + Pearson	Excluded	705	0.446	Fail	Anatomical multi	Scale 200	No GSR	Weighted	ECO	Pearson	Pass	Fail	Pass	Pass	12	757	0.483	701	0.411	642	0.372	720	0.518	0.495	-1862	Null	Null	0.556	0.68	0.72	0.556	Pass	Pass	Pass	Pass	0.067	0.231	0.263	-0.077	Pass	Pass	Pass	Pass	Pass	Pass	Pass	Pass	Fail	Excluded
AAL90 + GSR + bin + FD10% + MutualInfo	Excluded	451625	0.283	Fail	Single	Scale 100	GSR	Binarised	FD10%	Mutual Info	Pass	Fail	Pass	Pass	12	469	0.275	494.5	0.275	469.5	0.282	373.5	0.3	-1.58	-0.24	Null	Null	0.556	0.6	0.52	0.578	Pass	Pass	Pass	Pass	0.174	0.165	-0.132	0.044	Pass	Pass	Pass	Pass	Pass	Pass	Pass	Pass	Fail	Excluded
Lausanne463 + NoGSR + bin + Abs03 + MutualInfo	Excluded	730375	0.48	Fail	Anatomical multi	Scale 400	No GSR	Binarised	Abs0.3	Mutual Info	Pass	Fail	Pass	Pass	12	699	0.393	739	0.463	728	0.467	755.5	0.596	1828	-0.709	Null	Null	0.667	0.64	0.52	0.578	Pass	Pass	Pass	Pass	0.096	-0.154	-0.125	0.049	Pass	Pass	Pass	Pass	Pass	Pass	Pass	Pass	Fail	Excluded
Schaefer232 + GSR + bin + ECO + Pearson	Excluded	666375	0.394	Fail	Functional multi	Scale 200	GSR	Binarised	ECO	Pearson	Pass	Fail	Pass	Pass	12	718.5	0.415	689	0.397	648.5	0.379	609.5	0.387	0.634	-0.24	Null	Null	0.611	0.64	0.56	0.578	Pass	Pass	Pass	Pass	-0.065	-0.126	0.231	0.1	Pass	Pass	Pass	Pass	Pass	Pass	Pass	Pass	Fail	Excluded
Lausanne129 + GSR + bin + ECO + Pearson	Excluded	637.75	0.371	Fail	Anatomical multi	Scale 100	GSR	Binarised	ECO	Pearson	Pass	Fail	Pass	Pass	12	583.5	0.314	657	0.363	675.5	0.401	635	0.407	-0.861	-0.293	Null	Null	0.667	0.72	0.56	0.578	Pass	Pass	Pass	Pass	0.061	-0.059	-0.281	0.286	Pass	Pass	Pass	Pass	Pass	Pass	Pass	Pass	Fail	Excluded
Lausanne234 + GSR + weig + Abs05 + Pearson	Excluded	477125	0.292	Fail	Anatomical multi	Scale 200	GSR	Weighted	Abs0.5	Pearson	Pass	Fail	Pass	Pass	12	105	0.113	542	0.289	646.5	0.377	615	0.39	3611	5005	Opposite	Opposite	0.667	0.88	0.56	0.578	Pass	Pass	Pass	Pass	-0.284	0.156	0.106	0.069	Pass	Pass	Pass	Pass	Pass	Pass	Pass	Pass	Fail	Excluded
ICA200 + NoGSR + weig + Abs05 + Pearson	Excluded	649625	0.421	Fail	ICA	Scale 200	No GSR	Weighted	Abs0.5	Pearson	Pass	Fail	Pass	Pass	12	415.5	0.255	726.5	0.439	724.5	0.457	732	0.534	4035	3114	Opposite	Opposite	0.833	0.6	0.64	0.578	Pass	Pass	Pass	Pass	-0.319	-0.205	-0.123	-0.032	Pass	Pass	Pass	Pass	Pass	Pass	Pass	Pass	Fail	Excluded
Lausanne463 + NoGSR + bin + Abs05 + Pearson	Excluded	685	0.425	Fail	Anatomical multi	Scale 400	No GSR	Binarised	Abs0.5	Pearson	Pass	Fail	Pass	Pass	12	610.5	0.324	676	0.384	714.5	0.45	739	0.543	2982	0.481	Opposite	Null	0.833	0.88	0.84	0.578	Pass	Pass	Pass	Pass	-0.302	0.304	-0.251	0.017	Pass	Pass	Pass	Pass	Pass	Pass	Pass	Pass	Fail	Excluded
ICA100 + NoGSR + weig + Abs05 + Pearson	Excluded	668875	0.432	Fail	ICA	Scale 100	No GSR	Weighted	Abs0.5	Pearson	Pass	Fail	Pass	Pass	12	480.5	0.278	731.5	0.444	736	0.475	727.5	0.53	1674	2185	Null	Opposite	0.667	0.56	0.6	0.6	Pass	Pass	Pass	Pass	-0.391	-0.134	-0.196	0.03	Pass	Pass	Pass	Pass	Pass	Pass	Pass	Pass	Fail	Excluded
AAL90 + GSR + weig + Abs05 + Pearson	Excluded	552.25	0.335	Fail	Single	Scale 100	GSR	Weighted	Abs0.5	Pearson	Pass	Fail	Pass	Pass	12	268	0.188	618.5	0.324	644	0.375	678.5	0.452	3606	4021	Opposite	Opposite	0.556	0.56	0.6	0.6	Pass	Pass	Pass	Pass	0.065	-0.348	0.076	0.223	Pass	Pass	Pass	Pass	Pass	Pass	Pass	Pass	Fail	Excluded
Brainnetome246 + NoGSR + bin + OMST + Pearson	Excluded	434.75	0.273	Fail	Single	Scale 200	No GSR	Binarised	OMST	Pearson	Pass	Fail	Pass	Pass	12	600.5	0.321	435	0.25	355	0.233	348.5	0.287	-0.508	-0.694	Null	Null	0.611	0.72	0.6	0.6	Pass	Pass	Pass	Pass	-0.067	0.252	-0.049	-0.13	Pass	Pass	Pass	Pass	Pass	Pass	Pass	Pass	Fail	Excluded
Lausanne129 + GSR + bin + FD5% + MutualInfo	Excluded	551125	0.318	Fail	Anatomical multi	Scale 100	GSR	Binarised	FD5%	Mutual Info	Pass	Fail	Pass	Pass	12	625.5	0.329	583	0.303	568	0.323	428	0.318	-0.241	-0.103	Null	Null	0.722	0.64	0.64	0.6	Pass	Pass	Pass	Pass	-0.302	-0.16	-0.251	-0.136	Pass	Pass	Pass	Pass	Pass	Pass	Pass	Pass	Fail	Excluded
Schaefer454 + GSR + weig + Abs05 + Pearson	Excluded	373.5	0.242	Fail	Functional multi	Scale 400	GSR	Weighted	Abs0.5	Pearson	Pass	Fail	Pass	Pass	12	49	0.089	410	0.237	460.5	0.279	574.5	0.363	2998	3107	Opposite	Opposite	0.667	0.68	0.68	0.6	Pass	Pass	Pass	Pass	0.257	0.038	-0.085	0.088	Pass	Pass	Pass	Pass	Pass	Pass	Pass	Pass	Pass	Excluded
ICA100 + NoGSR + bin + Abs05 + Pearson	Excluded	677	0.406	Fail	ICA	Scale 100	No GSR	Binarised	Abs0.5	Pearson	Pass	Fail	Pass	Pass	12	660	0.359	699	0.41	658	0.386	691	0.469	-1.52	-1931	Null	Null	0.778	0.52	0.72	0.6	Pass	Pass	Pass	Pass	-0.439	0.106	-0.225	-0.03	Pass	Pass	Pass	Pass	Pass	Pass	Pass	Pass	Fail	Excluded
AAL90 + GSR + bin + FD20% + MutualInfo	Excluded	405.75	0.264	Fail	Single	Scale 100	GSR	Binarised	FD20%	Mutual Info	Pass	Fail	Pass	Pass	12	455.5	0.272	420	0.244	413	0.261	334.5	0.28	-1778	-1.57	Null	Null	0.556	0.56	0.72	0.6	Pass	Pass	Pass	Pass	-0.298	0.089	0.145	-0.147	Pass	Pass	Pass	Pass	Pass	Pass	Pass	Pass	Fail	Excluded
Lausanne234 + NoGSR + bin + Abs05 + Pearson	Excluded	691	0.428	Fail	Anatomical multi	Scale 200	No GSR	Binarised	Abs0.5	Pearson	Pass	Fail	Pass	Pass	12	637	0.339	679.5	0.389	718	0.452	729.5	0.532	2702	0.691	Opposite	Null	0.722	0.8	0.8	0.6	Pass	Pass	Pass	Pass	-0.434	0.125	-0.078	-0.036	Pass	Pass	Pass	Pass	Pass	Pass	Pass	Pass	Fail	Excluded
Schaefer116 + NoGSR + bin + OMST + Pearson	Excluded	513125	0.316	Fail	Functional multi	Scale 100	No GSR	Binarised	OMST	Pearson	Pass	Fail	Pass	Pass	12	469	0.275	665	0.375	518.5	0.301	400	0.311	1134	3055	Null	Opposite	0.611	0.52	0.56	0.622	Pass	Pass	Pass	Pass	-0.313	0.202	-0.318	0.08	Pass	Pass	Pass	Pass	Pass	Pass	Pass	Pass	Fail	Excluded
ICA200 + GSR + weig + Abs05 + Pearson	Excluded	682.75	0.441	Fail	ICA	Scale 200	GSR	Weighted	Abs0.5	Pearson	Pass	Fail	Pass	Pass	12	530	0.295	745	0.479	720.5	0.453	735.5	0.537	3937	4338	Opposite	Opposite	0.611	0.64	0.56	0.622	Pass	Pass	Pass	Pass	-0.079	0.023	-0.093	-0.106	Pass	Pass	Pass	Pass	Pass	Pass	Pass	Pass	Fail	Excluded
Lausanne234 + GSR + bin + ECO + Pearson	Excluded	660.5	0.387	Fail	Anatomical multi	Scale 200	GSR	Binarised	ECO	Pearson	Pass	Fail	Pass	Pass	12	649	0.353	676	0.384	682	0.404	635	0.407	0.786	-0.676	Null	Null	0.667	0.56	0.6	0.622	Pass	Pass	Pass	Pass	0.331	0.013	0.015	0.024	Pass	Pass	Pass	Pass	Pass	Pass	Pass	Pass	Fail	Excluded
ICA300 + NoGSR + bin + ECO + MutualInfo	Excluded	568.25	0.324	Fail	ICA	Scale 400	No GSR	Binarised	ECO	Mutual Info	Pass	Fail	Pass	Pass	12	576	0.312	573	0.3	594	0.338	530	0.346	-0.446	0.235	Null	Null	0.611	0.64	0.6	0.622	Pass	Pass	Pass	Pass	-0.108	0.098	-0.382	0.243	Pass	Pass	Pass	Pass	Pass	Pass	Pass	Pass	Fail	Excluded
Lausanne129 + NoGSR + bin + ECO + MutualInfo	Excluded	676875	0.403	Fail	Anatomical multi	Scale 100	No GSR	Binarised	ECO	Mutual Info	Pass	Fail	Pass	Pass	12	691	0.389	707	0.413	665	0.391	644.5	0.418	1612	0.279	Null	Null	0.778	0.52	0.64	0.622	Pass	Pass	Pass	Pass	-0.061	-0.146	-0.095	0.137	Pass	Pass	Pass	Pass	Pass	Pass	Pass	Pass	Fail	Excluded
Schaefer232 + NoGSR + bin + ECO + MutualInfo	Excluded	691125	0.418	Fail	Functional multi	Scale 200	No GSR	Binarised	ECO	Mutual Info	Pass	Fail	Pass	Pass	12	729	0.428	701	0.411	672	0.399	662.5	0.435	1.78	-0.504	Null	Null	0.667	0.72	0.64	0.622	Pass	Pass	Pass	Pass	-0.3	-0.122	-0.067	0.07	Pass	Pass	Pass	Pass	Pass	Pass	Pass	Pass	Fail	Excluded
Lausanne234 + NoGSR + bin + OMST + MutualInfo	Excluded	463.5	0.282	Fail	Anatomical multi	Scale 200	No GSR	Binarised	OMST	Mutual Info	Pass	Fail	Pass	Pass	12	273	0.192	591	0.306	514.5	0.3	475.5	0.33	-0.413	1408	Null	Null	0.944	0.76	0.64	0.622	Pass	Pass	Pass	Pass	-0.073	0.205	-0.142	-0.188	Pass	Pass	Pass	Pass	Pass	Pass	Pass	Pass	Fail	Excluded
Lausanne129 + NoGSR + bin + ECO + Pearson	Excluded	679625	0.404	Fail	Anatomical multi	Scale 100	No GSR	Binarised	ECO	Pearson	Pass	Fail	Pass	Pass	12	672.5	0.374	715	0.42	686.5	0.406	644.5	0.418	1584	0.097	Null	Null	0.722	0.52	0.68	0.622	Pass	Pass	Pass	Pass	0.009	-0.088	0.214	0.137	Pass	Pass	Pass	Pass	Pass	Pass	Pass	Pass	Fail	Excluded
ICA300 + NoGSR + bin + Abs05 + Pearson	Excluded	657.25	0.425	Fail	ICA	Scale 400	No GSR	Binarised	Abs0.5	Pearson	Pass	Fail	Pass	Pass	12	446	0.268	729.5	0.442	738.5	0.481	715	0.508	1527	-0.093	Null	Null	0.778	0.64	0.68	0.622	Pass	Pass	Pass	Pass	-0.026	0.042	-0.101	0.137	Pass	Pass	Pass	Pass	Pass	Pass	Pass	Pass	Fail	Excluded
Lausanne129 + GSR + bin + OMST + Pearson	Excluded	453.5	0.275	Fail	Anatomical multi	Scale 100	GSR	Binarised	OMST	Pearson	Pass	Fail	Pass	Pass	12	622	0.328	464	0.261	494.5	0.29	233.5	0.222	-0.504	-0.348	Null	Null	0.667	0.72	0.68	0.622	Pass	Pass	Pass	Pass	0.226	-0.283	0.202	-0.219	Pass	Pass	Pass	Pass	Pass	Pass	Pass	Pass	Fail	Excluded
ICA200 + NoGSR + bin + Abs05 + Pearson	Excluded	675.5	0.413	Fail	ICA	Scale 200	No GSR	Binarised	Abs0.5	Pearson	Pass	Fail	Pass	Pass	12	572	0.311	733.5	0.447	695	0.414	701.5	0.481	1418	0.807	Null	Null	0.722	0.56	0.76	0.622	Pass	Pass	Pass	Pass	-0.319	0.038	-0.197	0.276	Pass	Pass	Pass	Pass	Pass	Pass	Pass	Pass	Fail	Excluded
Schaefer116 + NoGSR + bin + FD20% + MutualInfo	Excluded	450	0.278	Fail	Functional multi	Scale 100	No GSR	Binarised	FD20%	Mutual Info	Pass	Fail	Pass	Pass	12	497.5	0.284	452	0.256	375	0.244	475.5	0.33	-0.663	-0.738	Null	Null	0.722	0.64	0.8	0.622	Pass	Pass	Pass	Pass	0.166	-0.099	0.106	0.07	Pass	Pass	Pass	Pass	Pass	Pass	Pass	Pass	Fail	Excluded
Schaefer116 + GSR + bin + FD20% + Pearson	Excluded	359.5	0.242	Fail	Functional multi	Scale 100	GSR	Binarised	FD20%	Pearson	Pass	Fail	Pass	Pass	12	438	0.266	368	0.215	351.5	0.231	280.5	0.256	-0.389	-1809	Null	Null	0.556	0.6	0.84	0.622	Pass	Pass	Pass	Pass	-0.346	-0.088	0.163	0.126	Pass	Pass	Pass	Pass	Pass	Pass	Pass	Pass	Pass	Excluded
Brainnetome246 + NoGSR + bin + FD20% + MutualInfo	Excluded	362875	0.24	Fail	Single	Scale 200	No GSR	Binarised	FD20%	Mutual Info	Pass	Fail	Pass	Pass	12	391.5	0.244	331.5	0.198	292.5	0.2	436	0.32	-0.942	-1042	Null	Null	0.722	0.68	0.84	0.622	Pass	Pass	Pass	Pass	0.181	-0.002	0.025	0.125	Pass	Pass	Pass	Pass	Pass	Pass	Pass	Pass	Pass	Excluded
Schaefer454 + NoGSR + bin + Abs05 + Pearson	Excluded	650	0.39	Fail	Functional multi	Scale 400	No GSR	Binarised	Abs0.5	Pearson	Pass	Fail	Pass	Pass	12	604.5	0.322	603.5	0.314	662.5	0.39	729.5	0.532	-0.076	-1495	Null	Null	0.722	0.92	0.92	0.622	Pass	Pass	Pass	Pass	-0.337	0.095	-0.135	0.071	Pass	Pass	Pass	Pass	Pass	Pass	Pass	Pass	Fail	Excluded
Lausanne463 + NoGSR + weig + OMST + MutualInfo	Excluded	233375	0.184	Fail	Anatomical multi	Scale 400	No GSR	Weighted	OMST	Mutual Info	Pass	Fail	Pass	Pass	12	133.5	0.124	215	0.147	281	0.194	304	0.269	-0.371	0.76	Null	Null	0.833	0.68	0.6	0.644	Pass	Pass	Pass	Pass	-0.432	-0.288	-0.086	0.134	Pass	Pass	Pass	Pass	Pass	Pass	Pass	Pass	Pass	Excluded
Brainnetome246 + GSR + bin + OMST + Pearson	Excluded	354	0.241	Fail	Single	Scale 200	GSR	Binarised	OMST	Pearson	Pass	Fail	Pass	Pass	12	403	0.25	343	0.204	385.5	0.252	284.5	0.258	-0.987	-0.842	Null	Null	0.611	0.68	0.6	0.644	Pass	Pass	Pass	Pass	0.018	0.312	-0.224	-0.011	Pass	Pass	Pass	Pass	Pass	Pass	Pass	Pass	Pass	Excluded
Glasser414 + GSR + bin + Abs05 + Pearson	Excluded	625625	0.399	Fail	Single	Scale 400	GSR	Binarised	Abs0.5	Pearson	Pass	Fail	Pass	Pass	12	358.5	0.231	707	0.413	734	0.471	703	0.482	2729	2136	Opposite	Opposite	0.722	0.76	0.6	0.644	Pass	Pass	Pass	Pass	-0.247	-0.283	0.115	-0.076	Pass	Pass	Pass	Pass	Pass	Pass	Pass	Pass	Fail	Excluded
Glasser414 + GSR + weig + Abs05 + Pearson	Excluded	425375	0.265	Fail	Single	Scale 400	GSR	Weighted	Abs0.5	Pearson	Pass	Fail	Pass	Pass	12	59	0.093	516	0.28	604	0.343	522.5	0.344	4268	3736	Opposite	Opposite	0.611	0.8	0.6	0.644	Pass	Pass	Pass	Pass	-0.209	-0.049	0.072	-0.056	Pass	Pass	Pass	Pass	Pass	Pass	Pass	Pass	Fail	Excluded
Schaefer454 + NoGSR + bin + Abs03 + MutualInfo	Excluded	723.5	0.47	Fail	Functional multi	Scale 400	No GSR	Binarised	Abs0.3	Mutual Info	Pass	Fail	Pass	Pass	12	666	0.368	737	0.455	742	0.492	749	0.567	2006	0.044	Opposite	Null	0.667	0.64	0.64	0.644	Pass	Pass	Pass	Pass	-0.003	-0.138	-0.122	0.142	Pass	Pass	Pass	Pass	Pass	Pass	Pass	Pass	Fail	Excluded
Schaefer232 + NoGSR + bin + FD5% + Pearson	Excluded	566.75	0.321	Fail	Functional multi	Scale 200	No GSR	Binarised	FD5%	Pearson	Pass	Fail	Pass	Pass	12	576	0.312	588.5	0.305	530.5	0.305	572	0.361	1287	-0.501	Null	Null	0.667	0.76	0.64	0.644	Pass	Pass	Pass	Pass	0.24	-0.128	0.128	0.175	Pass	Pass	Pass	Pass	Pass	Pass	Pass	Pass	Fail	Excluded
Schaefer232 + GSR + weig + Abs05 + Pearson	Excluded	397.5	0.251	Fail	Functional multi	Scale 200	GSR	Weighted	Abs0.5	Pearson	Pass	Fail	Pass	Pass	12	138.5	0.125	418	0.243	489.5	0.288	544	0.35	2579	2575	Opposite	Opposite	0.611	0.8	0.64	0.644	Pass	Pass	Pass	Pass	-0.084	0.067	0.061	0.074	Pass	Pass	Pass	Pass	Pass	Pass	Pass	Pass	Pass	Excluded
Lausanne129 + NoGSR + weig + FD10% + Pearson	Excluded	345875	0.227	Fail	Anatomical multi	Scale 100	No GSR	Weighted	FD10%	Pearson	Pass	Fail	Pass	Pass	12	302	0.205	243.5	0.156	267.5	0.186	570.5	0.36	0.796	-1585	Null	Null	0.667	0.84	0.64	0.644	Pass	Pass	Pass	Pass	-0.344	-0.124	0.033	0.063	Pass	Pass	Pass	Pass	Pass	Pass	Pass	Pass	Pass	Excluded
Lausanne234 + NoGSR + weig + OMST + MutualInfo	Excluded	186.75	0.164	Fail	Anatomical multi	Scale 200	No GSR	Weighted	OMST	Mutual Info	Pass	Fail	Pass	Pass	12	113.5	0.117	150.5	0.127	209	0.163	274	0.251	-0.505	0.126	Null	Null	0.778	0.76	0.68	0.644	Pass	Pass	Pass	Pass	-0.344	-0.205	-0.172	0.013	Pass	Pass	Pass	Pass	Pass	Pass	Pass	Pass	Pass	Excluded
Schaefer232 + NoGSR + bin + FD20% + MutualInfo	Excluded	383125	0.252	Fail	Functional multi	Scale 200	No GSR	Binarised	FD20%	Mutual Info	Pass	Fail	Pass	Pass	12	448	0.269	368	0.215	336.5	0.222	380	0.302	-0.908	-1126	Null	Null	0.667	0.76	0.68	0.644	Pass	Pass	Pass	Pass	0.181	-0.314	0.049	0.136	Pass	Pass	Pass	Pass	Pass	Pass	Pass	Pass	Pass	Excluded
Lausanne234 + NoGSR + bin + FD5% + Pearson	Excluded	588625	0.333	Fail	Anatomical multi	Scale 200	No GSR	Binarised	FD5%	Pearson	Pass	Fail	Pass	Pass	12	649	0.353	563.5	0.295	554	0.314	588	0.37	1515	-0.301	Null	Null	0.778	0.84	0.68	0.644	Pass	Pass	Pass	Pass	0.391	-0.185	0.086	0.19	Pass	Pass	Pass	Pass	Pass	Pass	Pass	Pass	Fail	Excluded
Lausanne463 + GSR + bin + Abs05 + Pearson	Excluded	629.25	0.408	Fail	Anatomical multi	Scale 400	GSR	Binarised	Abs0.5	Pearson	Pass	Fail	Pass	Pass	12	367	0.233	694.5	0.4	737	0.48	718.5	0.517	2.09	2633	Opposite	Opposite	0.667	0.84	0.68	0.644	Pass	Pass	Pass	Pass	-0.146	0.247	0.044	0.03	Pass	Pass	Pass	Pass	Pass	Pass	Pass	Pass	Fail	Excluded
Lausanne129 + NoGSR + bin + FD20% + MutualInfo	Excluded	445875	0.278	Fail	Anatomical multi	Scale 100	No GSR	Binarised	FD20%	Mutual Info	Pass	Fail	Pass	Pass	12	512.5	0.29	420	0.244	405.5	0.258	445.5	0.322	-0.606	-0.808	Null	Null	0.833	0.64	0.72	0.644	Pass	Pass	Pass	Pass	0.236	-0.156	-0.156	0.245	Pass	Pass	Pass	Pass	Pass	Pass	Pass	Pass	Fail	Excluded
Schaefer232 + NoGSR + weig + ECO + Pearson	Excluded	708	0.434	Fail	Functional multi	Scale 200	No GSR	Weighted	ECO	Pearson	Pass	Fail	Pass	Pass	12	724.5	0.42	707	0.413	699	0.42	701.5	0.481	0.716	-1324	Null	Null	0.611	0.64	0.72	0.644	Pass	Pass	Pass	Pass	-0.203	-0.248	0.225	0.11	Pass	Pass	Pass	Pass	Pass	Pass	Pass	Pass	Fail	Excluded
Brainnetome246 + GSR + bin + Abs05 + Pearson	Excluded	613.25	0.377	Fail	Single	Scale 200	GSR	Binarised	Abs0.5	Pearson	Pass	Fail	Pass	Pass	12	403	0.25	671	0.381	699	0.42	680	0.456	1748	1001	Null	Null	0.556	0.68	0.72	0.644	Pass	Pass	Pass	Pass	-0.28	0.156	0.149	0.117	Pass	Pass	Pass	Pass	Pass	Pass	Pass	Pass	Fail	Excluded
Schaefer116 + NoGSR + weig + ECO + Pearson	Excluded	676.25	0.404	Fail	Functional multi	Scale 100	No GSR	Weighted	ECO	Pearson	Pass	Fail	Pass	Pass	12	660	0.359	681.5	0.39	667.5	0.393	696	0.475	0.05	0.278	Null	Null	0.833	0.72	0.72	0.644	Pass	Pass	Pass	Pass	0.125	-0.284	-0.179	0.129	Pass	Pass	Pass	Pass	Pass	Pass	Pass	Pass	Fail	Excluded
ICA200 + GSR + bin + Abs03 + Pearson	Excluded	463625	0.285	Fail	ICA	Scale 200	GSR	Binarised	Abs0.3	Pearson	Pass	Fail	Pass	Pass	12	380	0.238	430.5	0.248	432.5	0.267	611.5	0.388	-1206	-1144	Null	Null	0.667	0.72	0.72	0.644	Pass	Pass	Pass	Pass	-0.057	0.202	-0.241	0.134	Pass	Pass	Pass	Pass	Pass	Pass	Pass	Pass	Fail	Excluded
Schaefer454 + NoGSR + weig + Abs03 + MutualInfo	Excluded	525875	0.319	Fail	Functional multi	Scale 400	No GSR	Weighted	Abs0.3	Mutual Info	Pass	Fail	Pass	Pass	12	182	0.146	626	0.329	627.5	0.363	668	0.439	4648	2.09	Opposite	Opposite	0.778	0.76	0.72	0.644	Pass	Pass	Pass	Pass	-0.309	-0.147	-0.111	-0.151	Pass	Pass	Pass	Pass	Pass	Pass	Pass	Pass	Fail	Excluded
Lausanne129 + NoGSR + bin + Abs05 + Pearson	Excluded	695625	0.433	Fail	Anatomical multi	Scale 100	No GSR	Binarised	Abs0.5	Pearson	Pass	Fail	Pass	Pass	12	637	0.339	691	0.398	729.5	0.469	725	0.526	1403	0.912	Null	Null	0.944	0.84	0.72	0.644	Pass	Pass	Pass	Pass	-0.265	-0.022	0.08	-0.038	Pass	Pass	Pass	Pass	Pass	Pass	Pass	Pass	Fail	Excluded
Glasser414 + GSR + bin + Abs03 + MutualInfo	Excluded	692125	0.42	Fail	Single	Scale 400	GSR	Binarised	Abs0.3	Mutual Info	Pass	Fail	Pass	Pass	12	720	0.416	724.5	0.438	712.5	0.44	611.5	0.388	-1268	-0.891	Null	Null	0.556	0.64	0.76	0.644	Pass	Pass	Pass	Pass	-0.271	-0.066	0.076	-0.17	Pass	Pass	Pass	Pass	Pass	Pass	Pass	Pass	Fail	Excluded
ICA300 + NoGSR + weig + FD10% + MutualInfo	Excluded	203.25	0.168	Fail	ICA	Scale 400	No GSR	Weighted	FD10%	Mutual Info	Pass	Fail	Pass	Pass	12	211	0.16	287	0.176	181	0.153	134	0.182	0.9	0.859	Null	Null	0.889	0.72	0.8	0.644	Pass	Pass	Pass	Pass	-0.414	0.098	-0.301	0.017	Pass	Pass	Pass	Pass	Pass	Pass	Pass	Pass	Pass	Excluded
AAL90 + GSR + bin + Abs03 + Pearson	Excluded	438875	0.277	Fail	Single	Scale 100	GSR	Binarised	Abs0.3	Pearson	Pass	Fail	Pass	Pass	12	356	0.23	411.5	0.238	360	0.236	628	0.403	-0.14	-1193	Null	Null	0.611	0.68	0.84	0.644	Pass	Pass	Pass	Pass	-0.199	-0.019	-0.165	0.085	Pass	Pass	Pass	Pass	Pass	Pass	Pass	Pass	Fail	Excluded
Brainnetome246 + NoGSR + weig + Abs03 + MutualInfo	Excluded	519375	0.317	Fail	Single	Scale 200	No GSR	Weighted	Abs0.3	Mutual Info	Pass	Fail	Pass	Pass	12	188.5	0.153	629.5	0.336	590.5	0.336	669	0.442	6254	2383	Opposite	Opposite	0.722	0.72	0.84	0.644	Pass	Pass	Pass	Pass	-0.127	-0.008	-0.148	-0.266	Pass	Pass	Pass	Pass	Pass	Pass	Pass	Pass	Fail	Excluded
Brainnetome246 + NoGSR + weig + Abs05 + Pearson	Excluded	332	0.225	Fail	Single	Scale 200	No GSR	Weighted	Abs0.5	Pearson	Pass	Fail	Pass	Pass	12	143	0.127	315	0.189	403	0.257	467	0.328	2637	1337	Opposite	Null	0.833	0.96	0.84	0.644	Pass	Pass	Pass	Pass	-0.317	0.058	-0.048	0.006	Pass	Pass	Pass	Pass	Pass	Pass	Pass	Pass	Pass	Excluded
Glasser414 + NoGSR + weig + Abs05 + Pearson	Excluded	402125	0.255	Fail	Single	Scale 400	No GSR	Weighted	Abs0.5	Pearson	Pass	Fail	Pass	Pass	12	142	0.126	432	0.249	535	0.307	499.5	0.339	3441	2756	Opposite	Opposite	0.833	0.96	0.84	0.644	Pass	Pass	Pass	Pass	-0.294	-0.19	-0.375	-0.06	Pass	Pass	Pass	Pass	Pass	Pass	Pass	Pass	Fail	Excluded
Brainnetome246 + NoGSR + bin + Abs05 + Pearson	Excluded	670125	0.406	Fail	Single	Scale 200	No GSR	Binarised	Abs0.5	Pearson	Pass	Fail	Pass	Pass	12	615.5	0.326	634	0.342	699	0.42	732	0.534	0.814	-0.403	Null	Null	0.778	0.92	0.88	0.644	Pass	Pass	Pass	Pass	-0.298	0.127	-0.102	-0.015	Pass	Pass	Pass	Pass	Pass	Pass	Pass	Pass	Fail	Excluded
ICA300 + GSR + bin + ECO + MutualInfo	Excluded	543875	0.317	Fail	ICA	Scale 400	GSR	Binarised	ECO	Mutual Info	Pass	Fail	Pass	Pass	12	562.5	0.307	494.5	0.275	601	0.342	517.5	0.343	-0.94	-1269	Null	Null	0.778	0.84	0.52	0.667	Pass	Pass	Pass	Pass	-0.158	-0.275	-0.213	0.267	Pass	Pass	Pass	Pass	Pass	Pass	Pass	Pass	Fail	Excluded
Brainnetome246 + GSR + bin + SDM + MutualInfo	Excluded	524125	0.308	Fail	Single	Scale 200	GSR	Binarised	SDM	Mutual Info	Pass	Fail	Pass	Pass	12	508.5	0.288	573	0.3	575	0.325	440	0.321	-0.722	0.812	Null	Null	0.667	0.68	0.56	0.667	Pass	Pass	Pass	Pass	-0.046	-0.298	-0.082	0.026	Pass	Pass	Pass	Pass	Pass	Pass	Pass	Pass	Fail	Excluded
Schaefer454 + NoGSR + bin + ECO + Pearson	Excluded	705.5	0.432	Fail	Functional multi	Scale 400	No GSR	Binarised	ECO	Pearson	Pass	Fail	Pass	Pass	12	722	0.418	723	0.433	701.5	0.425	675.5	0.45	1506	-0.401	Null	Null	0.556	0.6	0.6	0.667	Pass	Pass	Pass	Pass	0.193	0.133	-0.077	0.269	Pass	Pass	Pass	Pass	Pass	Pass	Pass	Pass	Fail	Excluded
Lausanne463 + NoGSR + weig + Abs03 + MutualInfo	Excluded	580.75	0.376	Fail	Anatomical multi	Scale 400	No GSR	Weighted	Abs0.3	Mutual Info	Pass	Fail	Pass	Pass	12	200.5	0.157	733.5	0.447	732	0.47	657	0.429	5521	3836	Opposite	Opposite	0.778	0.64	0.6	0.667	Pass	Pass	Pass	Pass	-0.399	-0.124	-0.157	-0.091	Pass	Pass	Pass	Pass	Pass	Pass	Pass	Pass	Fail	Excluded
Lausanne234 + NoGSR + weig + FD5% + MutualInfo	Excluded	185375	0.159	Fail	Anatomical multi	Scale 200	No GSR	Weighted	FD5%	Mutual Info	Pass	Fail	Pass	Pass	12	179	0.143	174	0.132	181	0.153	207.5	0.209	0.271	-0.258	Null	Null	0.778	0.64	0.64	0.667	Pass	Pass	Pass	Pass	-0.061	0.081	-0.042	0.11	Pass	Pass	Pass	Pass	Pass	Pass	Pass	Pass	Pass	Excluded
Lausanne234 + NoGSR + weig + ECO + MutualInfo	Excluded	421.25	0.268	Fail	Anatomical multi	Scale 200	No GSR	Weighted	ECO	Mutual Info	Pass	Fail	Pass	Pass	12	523	0.293	452	0.256	325.5	0.217	384.5	0.304	0.498	-0.035	Null	Null	0.611	0.68	0.64	0.667	Pass	Pass	Pass	Pass	-0.055	0.006	0.26	-0.15	Pass	Pass	Pass	Pass	Pass	Pass	Pass	Pass	Fail	Excluded
Schaefer454 + GSR + weig + SDM + MutualInfo	Excluded	188625	0.16	Fail	Functional multi	Scale 400	GSR	Weighted	SDM	Mutual Info	Pass	Fail	Pass	Pass	12	129.5	0.123	200.5	0.141	217	0.165	207.5	0.209	-0.531	-0.937	Null	Null	0.722	0.8	0.64	0.667	Pass	Pass	Pass	Pass	-0.127	-0.134	-0.215	-0.077	Pass	Pass	Pass	Pass	Pass	Pass	Pass	Pass	Pass	Excluded
Schaefer232 + GSR + bin + FD5% + MutualInfo	Excluded	524.5	0.308	Fail	Functional multi	Scale 200	GSR	Binarised	FD5%	Mutual Info	Pass	Fail	Pass	Pass	12	596	0.32	560	0.294	528	0.304	414	0.315	-1571	-0.626	Null	Null	0.667	0.6	0.68	0.667	Pass	Pass	Pass	Pass	-0.098	-0.205	-0.093	-0.087	Pass	Pass	Pass	Pass	Pass	Pass	Pass	Pass	Fail	Excluded
AAL90 + NoGSR + bin + OMST + MutualInfo	Excluded	393.5	0.254	Fail	Single	Scale 100	No GSR	Binarised	OMST	Mutual Info	Pass	Fail	Pass	Pass	12	527	0.294	328	0.197	332	0.221	387	0.305	-1729	-1409	Null	Null	0.889	0.56	0.72	0.667	Pass	Pass	Pass	Pass	0.024	0.386	0.058	-0.098	Pass	Pass	Pass	Pass	Pass	Pass	Pass	Pass	Pass	Excluded
Brainnetome246 + NoGSR + bin + Abs03 + MutualInfo	Excluded	702375	0.437	Fail	Single	Scale 200	No GSR	Binarised	Abs0.3	Mutual Info	Pass	Fail	Pass	Pass	12	688	0.387	694.5	0.4	682	0.404	745	0.557	1312	-1666	Null	Null	0.556	0.72	0.72	0.667	Pass	Pass	Pass	Pass	-0.321	-0.27	-0.216	-0.113	Pass	Pass	Pass	Pass	Pass	Pass	Pass	Pass	Fail	Excluded
Schaefer116 + NoGSR + weig + FD5% + Pearson	Excluded	516875	0.309	Fail	Functional multi	Scale 100	No GSR	Weighted	FD5%	Pearson	Pass	Fail	Pass	Pass	12	580	0.313	425	0.246	420.5	0.263	642	0.414	0.381	-1146	Null	Null	0.722	0.84	0.72	0.667	Pass	Pass	Pass	Pass	0.166	-0.254	0.275	0.245	Pass	Pass	Pass	Pass	Pass	Pass	Pass	Pass	Fail	Excluded
AAL90 + NoGSR + bin + Abs05 + Pearson	Excluded	703	0.434	Fail	Single	Scale 100	No GSR	Binarised	Abs0.5	Pearson	Pass	Fail	Pass	Pass	12	704	0.4	685.5	0.393	704	0.428	718.5	0.517	1301	0	Null	Null	0.778	0.92	0.72	0.667	Pass	Pass	Pass	Pass	-0.395	0.199	-0.024	-0.098	Pass	Pass	Pass	Pass	Pass	Pass	Pass	Pass	Fail	Excluded
Schaefer116 + NoGSR + bin + FD20% + Pearson	Excluded	461.25	0.284	Fail	Functional multi	Scale 100	No GSR	Binarised	FD20%	Pearson	Pass	Fail	Pass	Pass	12	474	0.276	474	0.266	425	0.264	472	0.329	0.932	-0.556	Null	Null	0.667	0.64	0.76	0.667	Pass	Pass	Pass	Pass	0.193	-0.054	0.313	0.104	Pass	Pass	Pass	Pass	Pass	Pass	Pass	Pass	Fail	Excluded
ICA200 + NoGSR + bin + Abs03 + Pearson	Excluded	445	0.278	Fail	ICA	Scale 200	No GSR	Binarised	Abs0.3	Pearson	Pass	Fail	Pass	Pass	12	341	0.224	445.5	0.254	389.5	0.253	604	0.382	-0.564	-0.809	Null	Null	0.833	0.68	0.76	0.667	Pass	Pass	Pass	Pass	-0.082	0.242	-0.208	0.043	Pass	Pass	Pass	Pass	Pass	Pass	Pass	Pass	Fail	Excluded
Schaefer116 + NoGSR + bin + SDM + MutualInfo	Excluded	497.25	0.295	Fail	Functional multi	Scale 100	No GSR	Binarised	SDM	Mutual Info	Pass	Fail	Pass	Pass	12	503.5	0.286	520.5	0.281	428	0.265	537	0.348	0.305	-0.586	Null	Null	0.722	0.68	0.76	0.667	Pass	Pass	Pass	Pass	0.271	-0.318	0.075	0.277	Pass	Pass	Pass	Pass	Pass	Pass	Pass	Pass	Fail	Excluded
Lausanne234 + GSR + bin + OMST + MutualInfo	Excluded	330875	0.228	Fail	Anatomical multi	Scale 200	GSR	Binarised	OMST	Mutual Info	Pass	Fail	Pass	Pass	12	264.5	0.187	323.5	0.193	348.5	0.228	387	0.305	-1899	-0.03	Null	Null	0.667	0.8	0.76	0.667	Pass	Pass	Pass	Pass	0.174	0.318	0.253	-0.011	Pass	Pass	Pass	Pass	Pass	Pass	Pass	Pass	Pass	Excluded
Schaefer116 + NoGSR + bin + Abs05 + Pearson	Excluded	671.75	0.403	Fail	Functional multi	Scale 100	No GSR	Binarised	Abs0.5	Pearson	Pass	Fail	Pass	Pass	12	657	0.358	647	0.354	671	0.397	712	0.503	0.685	-0.269	Null	Null	0.722	0.88	0.76	0.667	Pass	Pass	Pass	Pass	-0.294	-0.03	0.134	0.07	Pass	Pass	Pass	Pass	Pass	Pass	Pass	Pass	Fail	Excluded
Glasser414 + NoGSR + bin + Abs05 + Pearson	Excluded	677375	0.415	Fail	Single	Scale 400	No GSR	Binarised	Abs0.5	Pearson	Pass	Fail	Pass	Pass	12	610.5	0.324	652	0.359	710	0.438	737	0.538	1.64	0.19	Null	Null	0.778	0.96	0.76	0.667	Pass	Pass	Pass	Pass	-0.284	0.095	-0.138	0.031	Pass	Pass	Pass	Pass	Pass	Pass	Pass	Pass	Fail	Excluded
AAL90 + NoGSR + weig + ECO + Pearson	Excluded	673375	0.403	Fail	Single	Scale 100	No GSR	Weighted	ECO	Pearson	Pass	Fail	Pass	Pass	12	667.5	0.369	696	0.401	636	0.369	694	0.474	0.034	-0.455	Null	Null	0.944	0.84	0.8	0.667	Pass	Pass	Pass	Pass	-0.026	-0.259	-0.093	0.086	Pass	Pass	Pass	Pass	Pass	Pass	Pass	Pass	Fail	Excluded
Schaefer454 + NoGSR + weig + Abs05 + Pearson	Excluded	373.25	0.241	Fail	Functional multi	Scale 400	No GSR	Weighted	Abs0.5	Pearson	Pass	Fail	Pass	Pass	12	133.5	0.124	377	0.22	438.5	0.271	544	0.35	2222	1449	Opposite	Null	0.778	0.76	0.88	0.667	Pass	Pass	Pass	Pass	-0.181	-0.115	-0.156	0.092	Pass	Pass	Pass	Pass	Pass	Pass	Pass	Pass	Pass	Excluded
Glasser414 + NoGSR + bin + Abs03 + Pearson	Excluded	553875	0.332	Fail	Single	Scale 400	No GSR	Binarised	Abs0.3	Pearson	Pass	Fail	Pass	Pass	12	474	0.276	529.5	0.284	523	0.302	689	0.467	1374	0.467	Null	Null	0.889	0.96	0.88	0.667	Pass	Pass	Pass	Pass	-0.075	-0.227	-0.168	-0.041	Pass	Pass	Pass	Pass	Pass	Pass	Pass	Pass	Fail	Excluded
Schaefer232 + NoGSR + bin + Abs05 + Pearson	Excluded	653	0.389	Fail	Functional multi	Scale 200	No GSR	Binarised	Abs0.5	Pearson	Pass	Fail	Pass	Pass	12	600.5	0.321	632.5	0.339	666	0.392	713	0.504	0.932	-1085	Null	Null	0.778	0.96	0.88	0.667	Pass	Pass	Pass	Pass	-0.234	0.111	0.081	0.045	Pass	Pass	Pass	Pass	Pass	Pass	Pass	Pass	Fail	Excluded
Lausanne463 + NoGSR + weig + FD5% + MutualInfo	Excluded	232.25	0.178	Fail	Anatomical multi	Scale 400	No GSR	Weighted	FD5%	Mutual Info	Pass	Fail	Pass	Pass	12	174	0.14	230.5	0.151	279	0.193	245.5	0.23	-0.272	0.525	Null	Null	0.944	0.68	0.6	0.689	Pass	Pass	Pass	Pass	-0.387	-0.348	-0.125	0.186	Pass	Pass	Pass	Pass	Pass	Pass	Pass	Pass	Pass	Excluded
Lausanne463 + NoGSR + weig + FD10% + MutualInfo	Excluded	239875	0.183	Fail	Anatomical multi	Scale 400	No GSR	Weighted	FD10%	Mutual Info	Pass	Fail	Pass	Pass	12	170	0.138	239	0.155	295	0.201	255.5	0.237	-0.238	0.624	Null	Null	0.778	0.68	0.6	0.689	Pass	Pass	Pass	Pass	-0.43	-0.287	-0.108	0.147	Pass	Pass	Pass	Pass	Pass	Pass	Pass	Pass	Pass	Excluded
Brainnetome246 + GSR + bin + FD10% + MutualInfo	Excluded	545125	0.318	Fail	Single	Scale 200	GSR	Binarised	FD10%	Mutual Info	Pass	Fail	Pass	Pass	12	527	0.294	593.5	0.307	609.5	0.346	450.5	0.323	-0.026	-0.534	Null	Null	0.611	0.68	0.6	0.689	Pass	Pass	Pass	Pass	-0.121	-0.265	-0.025	-0.08	Pass	Pass	Pass	Pass	Pass	Pass	Pass	Pass	Fail	Excluded
AAL90 + GSR + weig + FD10% + MutualInfo	Excluded	180.75	0.155	Fail	Single	Scale 100	GSR	Weighted	FD10%	Mutual Info	Pass	Fail	Pass	Pass	12	167	0.136	239	0.155	204.5	0.162	112.5	0.168	-1593	-0.421	Null	Null	0.667	0.76	0.6	0.689	Pass	Pass	Pass	Pass	-0.038	-0.153	-0.032	-0.156	Pass	Pass	Pass	Pass	Pass	Pass	Pass	Pass	Pass	Excluded
Lausanne129 + NoGSR + weig + ECO + Pearson	Excluded	671.5	0.4	Fail	Anatomical multi	Scale 100	No GSR	Weighted	ECO	Pearson	Pass	Fail	Pass	Pass	12	670	0.37	668.5	0.379	662.5	0.39	685	0.463	0.742	-0.717	Null	Null	0.611	0.8	0.6	0.689	Pass	Pass	Pass	Pass	-0.022	-0.32	0.182	-0.098	Pass	Pass	Pass	Pass	Pass	Pass	Pass	Pass	Fail	Excluded
Lausanne463 + NoGSR + weig + SDM + MutualInfo	Excluded	227625	0.176	Fail	Anatomical multi	Scale 400	No GSR	Weighted	SDM	Mutual Info	Pass	Fail	Pass	Pass	12	176.5	0.141	227.5	0.15	273	0.19	233.5	0.222	-0.106	0.587	Null	Null	0.944	0.64	0.64	0.689	Pass	Pass	Pass	Pass	-0.298	-0.314	-0.119	0.258	Pass	Pass	Pass	Pass	Pass	Pass	Pass	Pass	Pass	Excluded
Schaefer232 + GSR + bin + SDM + Pearson	Excluded	450.25	0.28	Fail	Functional multi	Scale 200	GSR	Binarised	SDM	Pearson	Pass	Fail	Pass	Pass	12	428.5	0.261	536.5	0.287	528	0.304	308	0.27	0.217	0.32	Null	Null	0.611	0.64	0.64	0.689	Pass	Pass	Pass	Pass	-0.424	-0.232	0.03	-0.157	Pass	Pass	Pass	Pass	Pass	Pass	Pass	Pass	Fail	Excluded
ICA200 + GSR + weig + ECO + MutualInfo	Excluded	312.75	0.219	Fail	ICA	Scale 200	GSR	Weighted	ECO	Mutual Info	Pass	Fail	Pass	Pass	12	341	0.224	311.5	0.187	332	0.221	266.5	0.245	1.42	1591	Null	Null	0.722	0.64	0.68	0.689	Pass	Pass	Pass	Pass	-0.024	0	0.005	0.25	Pass	Pass	Pass	Pass	Pass	Pass	Pass	Pass	Pass	Excluded
Schaefer454 + NoGSR + bin + ECO + MutualInfo	Excluded	683.75	0.412	Fail	Functional multi	Scale 400	No GSR	Binarised	ECO	Mutual Info	Pass	Fail	Pass	Pass	12	712	0.411	701	0.411	646.5	0.377	675.5	0.45	0.636	-1.02	Null	Null	0.833	0.76	0.68	0.689	Pass	Pass	Pass	Pass	0.086	0.02	-0.262	0.265	Pass	Pass	Pass	Pass	Pass	Pass	Pass	Pass	Fail	Excluded
Lausanne463 + NoGSR + bin + FD5% + MutualInfo	Excluded	555	0.316	Fail	Anatomical multi	Scale 400	No GSR	Binarised	FD5%	Mutual Info	Pass	Fail	Pass	Pass	12	622	0.328	520.5	0.281	503	0.294	574.5	0.363	0.678	-1644	Null	Null	0.833	0.8	0.68	0.689	Pass	Pass	Pass	Pass	0.22	-0.101	-0.238	0.291	Pass	Pass	Pass	Pass	Pass	Pass	Pass	Pass	Fail	Excluded
Glasser414 + NoGSR + bin + FD10% + MutualInfo	Excluded	575	0.328	Fail	Single	Scale 400	No GSR	Binarised	FD10%	Mutual Info	Pass	Fail	Pass	Pass	12	580	0.313	615.5	0.321	587	0.335	517.5	0.343	1717	-0.063	Null	Null	0.667	0.68	0.72	0.689	Pass	Pass	Pass	Pass	0.139	-0.149	-0.038	0.142	Pass	Pass	Pass	Pass	Pass	Pass	Pass	Pass	Fail	Excluded
Schaefer454 + NoGSR + bin + SDM + Pearson	Excluded	572875	0.324	Fail	Functional multi	Scale 400	No GSR	Binarised	SDM	Pearson	Pass	Fail	Pass	Pass	12	568.5	0.309	596.5	0.308	578.5	0.328	548	0.351	0.417	-0.714	Null	Null	0.667	0.68	0.72	0.689	Pass	Pass	Pass	Pass	0.176	0.001	-0.07	0.044	Pass	Pass	Pass	Pass	Pass	Pass	Pass	Pass	Fail	Excluded
Schaefer454 + NoGSR + bin + SDM + MutualInfo	Excluded	580.75	0.327	Fail	Functional multi	Scale 400	No GSR	Binarised	SDM	Mutual Info	Pass	Fail	Pass	Pass	12	600.5	0.321	591	0.306	568	0.323	563.5	0.357	-0.035	-0.959	Null	Null	0.833	0.72	0.72	0.689	Pass	Pass	Pass	Pass	0.201	-0.208	0.004	0.095	Pass	Pass	Pass	Pass	Pass	Pass	Pass	Pass	Fail	Excluded
Schaefer454 + GSR + bin + Abs05 + Pearson	Excluded	592.5	0.363	Fail	Functional multi	Scale 400	GSR	Binarised	Abs0.5	Pearson	Pass	Fail	Pass	Pass	12	363	0.232	631	0.337	669.5	0.394	706.5	0.488	0.75	0.875	Null	Null	0.722	0.68	0.76	0.689	Pass	Pass	Pass	Pass	-0.051	0.115	-0.005	0.069	Pass	Pass	Pass	Pass	Pass	Pass	Pass	Pass	Fail	Excluded
Glasser414 + NoGSR + bin + SDM + MutualInfo	Excluded	599.75	0.339	Fail	Single	Scale 400	No GSR	Binarised	SDM	Mutual Info	Pass	Fail	Pass	Pass	12	600.5	0.321	617	0.322	568	0.323	613.5	0.389	0.164	-0.293	Null	Null	0.778	0.72	0.76	0.689	Pass	Pass	Pass	Pass	0.115	-0.349	-0.012	0.192	Pass	Pass	Pass	Pass	Pass	Pass	Pass	Pass	Fail	Excluded
Schaefer116 + NoGSR + weig + OMST + Pearson	Excluded	222875	0.174	Fail	Functional multi	Scale 100	No GSR	Weighted	OMST	Pearson	Pass	Fail	Pass	Pass	12	227	0.167	268.5	0.166	174.5	0.15	221.5	0.215	0.389	1234	Null	Null	0.722	0.76	0.76	0.689	Pass	Pass	Pass	Pass	-0.282	0.193	-0.162	0.118	Pass	Pass	Pass	Pass	Pass	Pass	Pass	Pass	Pass	Excluded
ICA300 + GSR + bin + Abs03 + Pearson	Excluded	442875	0.279	Fail	ICA	Scale 400	GSR	Binarised	Abs0.3	Pearson	Pass	Fail	Pass	Pass	12	343	0.225	399.5	0.232	408.5	0.259	620.5	0.399	-1153	-1781	Null	Null	0.889	0.8	0.76	0.689	Pass	Pass	Pass	Pass	-0.158	0.168	-0.061	0.068	Pass	Pass	Pass	Pass	Pass	Pass	Pass	Pass	Fail	Excluded
Lausanne234 + GSR + bin + FD10% + Pearson	Excluded	418.25	0.266	Fail	Anatomical multi	Scale 200	GSR	Binarised	FD10%	Pearson	Pass	Fail	Pass	Pass	12	512.5	0.29	393.5	0.229	472.5	0.283	294.5	0.264	-1074	-0.765	Null	Null	0.667	0.8	0.76	0.689	Pass	Pass	Pass	Pass	-0.342	-0.075	0.107	0.031	Pass	Pass	Pass	Pass	Pass	Pass	Pass	Pass	Fail	Excluded
ICA300 + NoGSR + bin + Abs03 + Pearson	Excluded	438375	0.276	Fail	ICA	Scale 400	No GSR	Binarised	Abs0.3	Pearson	Pass	Fail	Pass	Pass	12	327.5	0.216	404.5	0.234	401	0.256	620.5	0.399	-1317	-1.63	Null	Null	0.889	0.84	0.76	0.689	Pass	Pass	Pass	Pass	0.1	0.233	0.055	0.078	Pass	Pass	Pass	Pass	Pass	Pass	Pass	Pass	Fail	Excluded
Lausanne129 + NoGSR + bin + FD20% + Pearson	Excluded	428875	0.272	Fail	Anatomical multi	Scale 100	No GSR	Binarised	FD20%	Pearson	Pass	Fail	Pass	Pass	12	500.5	0.285	402.5	0.233	394	0.254	418.5	0.316	-0.126	-1676	Null	Null	0.778	0.84	0.76	0.689	Pass	Pass	Pass	Pass	0.317	-0.118	-0.237	0.289	Pass	Pass	Pass	Pass	Pass	Pass	Pass	Pass	Fail	Excluded
ICA300 + NoGSR + weig + FD5% + MutualInfo	Excluded	196375	0.165	Fail	ICA	Scale 400	No GSR	Weighted	FD5%	Mutual Info	Pass	Fail	Pass	Pass	12	192.5	0.154	268.5	0.166	167.5	0.148	157	0.191	0.776	0.828	Null	Null	0.889	0.72	0.8	0.689	Pass	Pass	Pass	Pass	-0.424	0.057	-0.293	0.014	Pass	Pass	Pass	Pass	Pass	Pass	Pass	Pass	Pass	Excluded
Glasser414 + NoGSR + bin + FD5% + MutualInfo	Excluded	550875	0.314	Fail	Single	Scale 400	No GSR	Binarised	FD5%	Mutual Info	Pass	Fail	Pass	Pass	12	610.5	0.324	544.5	0.29	491.5	0.289	557	0.355	-0.049	-1121	Null	Null	0.611	0.72	0.8	0.689	Pass	Pass	Pass	Pass	0.125	-0.15	0.181	0.159	Pass	Pass	Pass	Pass	Pass	Pass	Pass	Pass	Fail	Excluded
Lausanne234 + NoGSR + bin + FD5% + MutualInfo	Excluded	599875	0.338	Fail	Anatomical multi	Scale 200	No GSR	Binarised	FD5%	Mutual Info	Pass	Fail	Pass	Pass	12	651.5	0.354	596.5	0.308	557	0.316	594.5	0.375	1168	-0.241	Null	Null	0.778	0.76	0.8	0.689	Pass	Pass	Pass	Pass	0.236	-0.27	-0.127	0.212	Pass	Pass	Pass	Pass	Pass	Pass	Pass	Pass	Fail	Excluded
Schaefer232 + NoGSR + weig + Abs03 + MutualInfo	Excluded	539625	0.325	Fail	Functional multi	Scale 200	No GSR	Weighted	Abs0.3	Mutual Info	Pass	Fail	Pass	Pass	12	264.5	0.187	650	0.357	636	0.369	608	0.386	4279	1965	Opposite	Opposite	0.667	0.76	0.8	0.689	Pass	Pass	Pass	Pass	-0.046	-0.076	-0.295	-0.067	Pass	Pass	Pass	Pass	Pass	Pass	Pass	Pass	Fail	Excluded
Glasser414 + NoGSR + weig + FD20% + MutualInfo	Excluded	183125	0.158	Fail	Single	Scale 400	No GSR	Weighted	FD20%	Mutual Info	Pass	Fail	Pass	Pass	12	129.5	0.123	180	0.134	238	0.171	185	0.202	0.542	1282	Null	Null	0.778	0.84	0.8	0.689	Pass	Pass	Pass	Pass	-0.333	-0.242	0.006	0.23	Pass	Pass	Pass	Pass	Pass	Pass	Pass	Pass	Pass	Excluded
Schaefer116 + NoGSR + weig + SDM + Pearson	Excluded	241375	0.19	Fail	Functional multi	Scale 100	No GSR	Weighted	SDM	Pearson	Pass	Fail	Pass	Pass	12	244	0.174	140	0.123	171.5	0.149	410	0.314	-0.332	-1879	Null	Null	0.778	0.88	0.8	0.689	Pass	Pass	Pass	Pass	-0.057	0.094	0.23	0.144	Pass	Pass	Pass	Pass	Pass	Pass	Pass	Pass	Pass	Excluded
Lausanne463 + NoGSR + bin + Abs03 + Pearson	Excluded	572.5	0.342	Fail	Anatomical multi	Scale 400	No GSR	Binarised	Abs0.3	Pearson	Pass	Fail	Pass	Pass	12	523	0.293	499.5	0.277	571.5	0.324	696	0.475	1145	-0.591	Null	Null	0.778	0.92	0.8	0.689	Pass	Pass	Pass	Pass	-0.1	-0.113	-0.31	0.029	Pass	Pass	Pass	Pass	Pass	Pass	Pass	Pass	Fail	Excluded
ICA300 + GSR + weig + FD20% + MutualInfo	Excluded	181.25	0.159	Fail	ICA	Scale 400	GSR	Weighted	FD20%	Mutual Info	Pass	Fail	Pass	Pass	12	264.5	0.187	220	0.148	151	0.143	89.5	0.157	0.259	-0.503	Null	Null	0.833	0.84	0.84	0.689	Pass	Pass	Pass	Pass	-0.251	-0.006	0.185	0.005	Pass	Pass	Pass	Pass	Pass	Pass	Pass	Pass	Pass	Excluded
AAL90 + NoGSR + weig + FD10% + Pearson	Excluded	395875	0.25	Fail	Single	Scale 100	No GSR	Weighted	FD10%	Pearson	Pass	Fail	Pass	Pass	12	397.5	0.247	318	0.191	283.5	0.195	584.5	0.368	0.847	-1544	Null	Null	0.722	0.92	0.84	0.689	Pass	Pass	Pass	Pass	-0.121	-0.125	0.131	0.139	Pass	Pass	Pass	Pass	Pass	Pass	Pass	Pass	Pass	Excluded
ICA200 + NoGSR + weig + SDM + MutualInfo	Excluded	262.75	0.192	Fail	ICA	Scale 200	No GSR	Weighted	SDM	Mutual Info	Pass	Fail	Pass	Pass	12	238.5	0.171	304.5	0.183	320	0.212	188	0.203	1125	0.051	Null	Null	0.889	0.56	0.52	0.711	Pass	Pass	Pass	Pass	-0.399	-0.136	-0.161	0.044	Pass	Pass	Pass	Pass	Pass	Pass	Pass	Pass	Pass	Excluded
Schaefer116 + GSR + bin + FD5% + MutualInfo	Excluded	532	0.312	Fail	Functional multi	Scale 100	GSR	Binarised	FD5%	Mutual Info	Pass	Fail	Pass	Pass	12	600.5	0.321	573	0.3	547	0.312	407.5	0.313	0.23	0.168	Null	Null	0.722	0.68	0.56	0.711	Pass	Pass	Pass	Pass	-0.47	-0.273	-0.094	-0.098	Pass	Pass	Pass	Pass	Pass	Pass	Pass	Pass	Fail	Excluded
Lausanne234 + NoGSR + weig + FD10% + MutualInfo	Excluded	187.25	0.16	Fail	Anatomical multi	Scale 200	No GSR	Weighted	FD10%	Mutual Info	Pass	Fail	Pass	Pass	12	122.5	0.121	169	0.131	242	0.173	215.5	0.213	-0.193	0.105	Null	Null	0.778	0.72	0.56	0.711	Pass	Pass	Pass	Pass	-0.307	0.164	-0.12	0.043	Pass	Pass	Pass	Pass	Pass	Pass	Pass	Pass	Pass	Excluded
Lausanne234 + NoGSR + weig + FD20% + MutualInfo	Excluded	195375	0.162	Fail	Anatomical multi	Scale 200	No GSR	Weighted	FD20%	Mutual Info	Pass	Fail	Pass	Pass	12	138.5	0.125	169	0.131	242	0.173	232	0.221	-0.156	0.218	Null	Null	0.778	0.72	0.56	0.711	Pass	Pass	Pass	Pass	-0.391	0.168	-0.121	0.043	Pass	Pass	Pass	Pass	Pass	Pass	Pass	Pass	Pass	Excluded
Lausanne234 + NoGSR + weig + SDM + MutualInfo	Excluded	185.75	0.159	Fail	Anatomical multi	Scale 200	No GSR	Weighted	SDM	Mutual Info	Pass	Fail	Pass	Pass	12	125.5	0.122	169	0.131	233	0.17	215.5	0.213	-0.174	0.08	Null	Null	0.778	0.72	0.56	0.711	Pass	Pass	Pass	Pass	-0.282	0.118	-0.122	0.06	Pass	Pass	Pass	Pass	Pass	Pass	Pass	Pass	Pass	Excluded
Glasser414 + NoGSR + bin + ECO + Pearson	Excluded	702875	0.428	Fail	Single	Scale 400	No GSR	Binarised	ECO	Pearson	Pass	Fail	Pass	Pass	12	730	0.432	714	0.419	690.5	0.41	677	0.451	0.156	-1752	Null	Null	0.556	0.56	0.6	0.711	Pass	Pass	Pass	Pass	0.112	-0.265	0.108	-0.041	Pass	Pass	Pass	Pass	Pass	Pass	Pass	Pass	Fail	Excluded
ICA300 + NoGSR + weig + ECO + MutualInfo	Excluded	238375	0.18	Fail	ICA	Scale 400	No GSR	Weighted	ECO	Mutual Info	Pass	Fail	Pass	Pass	12	219.5	0.164	283	0.173	229.5	0.169	221.5	0.215	-0.23	1.33	Null	Null	0.833	0.68	0.6	0.711	Pass	Pass	Pass	Pass	-0.257	-0.042	-0.326	0.196	Pass	Pass	Pass	Pass	Pass	Pass	Pass	Pass	Pass	Excluded
Lausanne463 + NoGSR + weig + FD20% + MutualInfo	Excluded	243625	0.185	Fail	Anatomical multi	Scale 400	No GSR	Weighted	FD20%	Mutual Info	Pass	Fail	Pass	Pass	12	178	0.142	239	0.155	292.5	0.2	265	0.244	-0.154	0.761	Null	Null	0.778	0.68	0.6	0.711	Pass	Pass	Pass	Pass	-0.404	-0.331	-0.097	0.07	Pass	Pass	Pass	Pass	Pass	Pass	Pass	Pass	Pass	Excluded
Glasser414 + NoGSR + bin + Abs03 + MutualInfo	Excluded	727625	0.474	Fail	Single	Scale 400	No GSR	Binarised	Abs0.3	Mutual Info	Pass	Fail	Pass	Pass	12	683.5	0.383	735	0.451	745	0.501	747	0.562	1626	-0.473	Null	Null	0.611	0.68	0.6	0.711	Pass	Pass	Pass	Pass	-0.108	-0.292	-0.042	0.002	Pass	Pass	Pass	Pass	Pass	Pass	Pass	Pass	Fail	Excluded
Schaefer454 + GSR + weig + FD10% + MutualInfo	Excluded	184	0.158	Fail	Functional multi	Scale 400	GSR	Weighted	FD10%	Mutual Info	Pass	Fail	Pass	Pass	12	109.5	0.115	215	0.147	226.5	0.168	185	0.202	0.017	-0.745	Null	Null	0.778	0.76	0.6	0.711	Pass	Pass	Pass	Pass	-0.123	-0.187	-0.172	-0.096	Pass	Pass	Pass	Pass	Pass	Pass	Pass	Pass	Pass	Excluded
Schaefer454 + GSR + weig + FD20% + MutualInfo	Excluded	191625	0.162	Fail	Functional multi	Scale 400	GSR	Weighted	FD20%	Mutual Info	Pass	Fail	Pass	Pass	12	107	0.114	210.5	0.146	213.5	0.164	235.5	0.223	0.208	-0.765	Null	Null	0.778	0.76	0.6	0.711	Pass	Pass	Pass	Pass	-0.129	-0.147	-0.178	-0.105	Pass	Pass	Pass	Pass	Pass	Pass	Pass	Pass	Pass	Excluded
Schaefer454 + GSR + weig + FD5% + MutualInfo	Excluded	185.5	0.158	Fail	Functional multi	Scale 400	GSR	Weighted	FD5%	Mutual Info	Pass	Fail	Pass	Pass	12	116.5	0.118	208	0.144	221.5	0.167	196	0.205	-0.447	-0.757	Null	Null	0.778	0.76	0.6	0.711	Pass	Pass	Pass	Pass	-0.131	-0.166	-0.201	-0.106	Pass	Pass	Pass	Pass	Pass	Pass	Pass	Pass	Pass	Excluded
Lausanne129 + GSR + bin + Abs05 + Pearson	Excluded	618.5	0.359	Fail	Anatomical multi	Scale 100	GSR	Binarised	Abs0.5	Pearson	Pass	Fail	Pass	Pass	12	555.5	0.304	648	0.356	679	0.403	591.5	0.373	0.213	-0.756	Null	Null	0.667	0.64	0.64	0.711	Pass	Pass	Pass	Pass	0.034	0.111	-0.145	0.118	Pass	Pass	Pass	Pass	Pass	Pass	Pass	Pass	Fail	Excluded
Schaefer116 + NoGSR + weig + ECO + MutualInfo	Excluded	376.75	0.251	Fail	Functional multi	Scale 100	No GSR	Weighted	ECO	Mutual Info	Pass	Fail	Pass	Pass	12	308.5	0.207	399.5	0.232	435.5	0.269	363.5	0.296	-0.197	0.278	Null	Null	0.778	0.68	0.64	0.711	Pass	Pass	Pass	Pass	-0.15	0.192	-0.257	0.239	Pass	Pass	Pass	Pass	Pass	Pass	Pass	Pass	Pass	Excluded
Lausanne463 + GSR + bin + ECO + Pearson	Excluded	682375	0.408	Fail	Anatomical multi	Scale 400	GSR	Binarised	ECO	Pearson	Pass	Fail	Pass	Pass	12	699	0.393	688	0.396	711	0.439	631.5	0.406	0.182	-1.74	Null	Null	0.667	0.68	0.64	0.711	Pass	Pass	Pass	Pass	-0.331	-0.023	-0.109	0.197	Pass	Pass	Pass	Pass	Pass	Pass	Pass	Pass	Fail	Excluded
Schaefer116 + GSR + weig + Abs05 + Pearson	Excluded	434.5	0.268	Fail	Functional multi	Scale 100	GSR	Weighted	Abs0.5	Pearson	Pass	Fail	Pass	Pass	12	188.5	0.153	563.5	0.295	405.5	0.258	580.5	0.366	4328	3335	Opposite	Opposite	0.667	0.72	0.64	0.711	Pass	Pass	Pass	Pass	-0.282	-0.194	-0.219	0.207	Pass	Pass	Pass	Pass	Pass	Pass	Pass	Pass	Fail	Excluded
Lausanne129 + NoGSR + bin + OMST + Pearson	Excluded	379.75	0.254	Fail	Anatomical multi	Scale 100	No GSR	Binarised	OMST	Pearson	Pass	Fail	Pass	Pass	12	346.5	0.226	441.5	0.252	389.5	0.253	341.5	0.283	-0.866	-1155	Null	Null	0.944	0.76	0.64	0.711	Pass	Pass	Pass	Pass	-0.003	-0.137	-0.032	0.054	Pass	Pass	Pass	Pass	Pass	Pass	Pass	Pass	Pass	Excluded
ICA200 + NoGSR + weig + ECO + MutualInfo	Excluded	280125	0.203	Fail	ICA	Scale 200	No GSR	Weighted	ECO	Mutual Info	Pass	Fail	Pass	Pass	12	276.5	0.193	275.5	0.169	306.5	0.206	262	0.243	0.495	0.226	Null	Null	0.833	0.64	0.68	0.711	Pass	Pass	Pass	Pass	0.082	-0.22	0.008	0.223	Pass	Pass	Pass	Pass	Pass	Pass	Pass	Pass	Pass	Excluded
Brainnetome246 + GSR + bin + SDM + Pearson	Excluded	394125	0.258	Fail	Single	Scale 200	GSR	Binarised	SDM	Pearson	Pass	Fail	Pass	Pass	12	389.5	0.243	414	0.24	460.5	0.279	312.5	0.271	-0.878	-0.981	Null	Null	0.778	0.64	0.68	0.711	Pass	Pass	Pass	Pass	-0.092	-0.38	0.075	0.04	Pass	Pass	Pass	Pass	Pass	Pass	Pass	Pass	Pass	Excluded
ICA200 + NoGSR + bin + FD10% + MutualInfo	Excluded	479375	0.292	Fail	ICA	Scale 200	No GSR	Binarised	FD10%	Mutual Info	Pass	Fail	Pass	Pass	12	453	0.271	499.5	0.277	489.5	0.288	475.5	0.33	0.141	0.447	Null	Null	0.722	0.64	0.68	0.711	Pass	Pass	Pass	Pass	0.007	-0.088	-0.358	0.235	Pass	Pass	Pass	Pass	Pass	Pass	Pass	Pass	Fail	Excluded
Glasser414 + NoGSR + bin + FD5% + Pearson	Excluded	546625	0.313	Fail	Single	Scale 400	No GSR	Binarised	FD5%	Pearson	Pass	Fail	Pass	Pass	12	568.5	0.309	554.5	0.292	512	0.299	551.5	0.352	0.339	-0.848	Null	Null	0.667	0.64	0.68	0.711	Pass	Pass	Pass	Pass	0.236	-0.27	0.096	0.117	Pass	Pass	Pass	Pass	Pass	Pass	Pass	Pass	Fail	Excluded
ICA200 + GSR + bin + SDM + MutualInfo	Excluded	449.5	0.28	Fail	ICA	Scale 200	GSR	Binarised	SDM	Mutual Info	Pass	Fail	Pass	Pass	12	415.5	0.255	461	0.259	449.5	0.275	472	0.329	-0.659	0.238	Null	Null	0.667	0.64	0.68	0.711	Pass	Pass	Pass	Pass	0.197	-0.162	-0.336	0.291	Pass	Pass	Pass	Pass	Pass	Pass	Pass	Pass	Fail	Excluded
Lausanne129 + NoGSR + weig + Abs05 + Pearson	Excluded	436375	0.274	Fail	Anatomical multi	Scale 100	No GSR	Weighted	Abs0.5	Pearson	Pass	Fail	Pass	Pass	12	192.5	0.154	580	0.302	581.5	0.331	391.5	0.307	3261	3.03	Opposite	Opposite	0.944	0.72	0.68	0.711	Pass	Pass	Pass	Pass	-0.426	0.1	0.001	-0.083	Pass	Pass	Pass	Pass	Pass	Pass	Pass	Pass	Fail	Excluded
Lausanne463 + NoGSR + weig + Abs05 + Pearson	Excluded	472875	0.282	Fail	Anatomical multi	Scale 400	No GSR	Weighted	Abs0.5	Pearson	Pass	Fail	Pass	Pass	12	152	0.131	580	0.302	596	0.339	563.5	0.357	5267	3819	Opposite	Opposite	0.889	0.76	0.68	0.711	Pass	Pass	Pass	Pass	-0.445	-0.155	-0.281	0.146	Pass	Pass	Pass	Pass	Pass	Pass	Pass	Pass	Fail	Excluded
Schaefer232 + NoGSR + bin + SDM + MutualInfo	Excluded	526375	0.306	Fail	Functional multi	Scale 200	No GSR	Binarised	SDM	Mutual Info	Pass	Fail	Pass	Pass	12	583.5	0.314	499.5	0.277	485.5	0.287	537	0.348	-1.27	-0.74	Null	Null	0.722	0.76	0.68	0.711	Pass	Pass	Pass	Pass	0.046	-0.235	0.217	0.228	Pass	Pass	Pass	Pass	Pass	Pass	Pass	Pass	Fail	Excluded
ICA100 + NoGSR + bin + Abs03 + Pearson	Excluded	450.75	0.28	Fail	ICA	Scale 100	No GSR	Binarised	Abs0.3	Pearson	Pass	Fail	Pass	Pass	12	383.5	0.24	499.5	0.277	408.5	0.259	511.5	0.342	-0.168	-0.12	Null	Null	0.833	0.52	0.72	0.711	Pass	Pass	Pass	Pass	-0.088	0.153	-0.191	0.22	Pass	Pass	Pass	Pass	Pass	Pass	Pass	Pass	Fail	Excluded
Schaefer232 + GSR + bin + FD5% + Pearson	Excluded	457375	0.284	Fail	Functional multi	Scale 200	GSR	Binarised	FD5%	Pearson	Pass	Fail	Pass	Pass	12	450.5	0.27	516	0.28	518.5	0.301	344.5	0.285	-0.015	-0.142	Null	Null	0.778	0.56	0.72	0.711	Pass	Pass	Pass	Pass	-0.238	-0.278	0.013	-0.043	Pass	Pass	Pass	Pass	Pass	Pass	Pass	Pass	Fail	Excluded
Schaefer116 + NoGSR + bin + OMST + MutualInfo	Excluded	327	0.226	Fail	Functional multi	Scale 100	No GSR	Binarised	OMST	Mutual Info	Pass	Fail	Pass	Pass	12	271	0.19	364	0.214	290.5	0.199	382.5	0.303	0.482	0.469	Null	Null	0.778	0.6	0.72	0.711	Pass	Pass	Pass	Pass	-0.381	0.213	-0.162	-0.055	Pass	Pass	Pass	Pass	Pass	Pass	Pass	Pass	Pass	Excluded
Glasser414 + NoGSR + bin + SDM + Pearson	Excluded	591.5	0.335	Fail	Single	Scale 400	No GSR	Binarised	SDM	Pearson	Pass	Fail	Pass	Pass	12	576	0.312	609	0.316	571.5	0.324	609.5	0.387	0.419	-0.389	Null	Null	0.778	0.68	0.72	0.711	Pass	Pass	Pass	Pass	0.053	-0.343	0.035	0.127	Pass	Pass	Pass	Pass	Pass	Pass	Pass	Pass	Fail	Excluded
Schaefer116 + GSR + bin + Abs05 + Pearson	Excluded	621125	0.363	Fail	Functional multi	Scale 100	GSR	Binarised	Abs0.5	Pearson	Pass	Fail	Pass	Pass	12	557	0.305	673	0.382	656.5	0.385	598	0.378	1775	0.571	Null	Null	0.556	0.72	0.72	0.711	Pass	Pass	Pass	Pass	-0.232	-0.252	-0.095	0.195	Pass	Pass	Pass	Pass	Pass	Pass	Pass	Pass	Fail	Excluded
AAL90 + GSR + weig + OMST + MutualInfo	Excluded	175625	0.155	Fail	Single	Scale 100	GSR	Weighted	OMST	Mutual Info	Pass	Fail	Pass	Pass	12	125.5	0.122	230.5	0.151	171.5	0.149	175	0.197	-0.441	-0.169	Null	Null	0.667	0.76	0.72	0.711	Pass	Pass	Pass	Pass	-0.331	-0.16	0.075	-0.18	Pass	Pass	Pass	Pass	Pass	Pass	Pass	Pass	Pass	Excluded
Lausanne129 + NoGSR + weig + FD20% + Pearson	Excluded	188875	0.169	Fail	Anatomical multi	Scale 100	No GSR	Weighted	FD20%	Pearson	Pass	Fail	Pass	Pass	12	148	0.13	108	0.113	115	0.131	384.5	0.304	0.786	-0.952	Null	Null	0.889	0.84	0.72	0.711	Pass	Pass	Pass	Pass	-0.42	0.057	-0.038	0.058	Pass	Pass	Pass	Pass	Pass	Pass	Pass	Pass	Pass	Excluded
Lausanne463 + NoGSR + bin + SDM + Pearson	Excluded	577.5	0.325	Fail	Anatomical multi	Scale 400	No GSR	Binarised	SDM	Pearson	Pass	Fail	Pass	Pass	12	627	0.331	549	0.291	556	0.315	578	0.364	1883	-0.988	Null	Null	0.611	0.84	0.72	0.711	Pass	Pass	Pass	Pass	0.319	-0.147	0	0.218	Pass	Pass	Pass	Pass	Pass	Pass	Pass	Pass	Fail	Excluded
Schaefer232 + NoGSR + bin + FD20% + Pearson	Excluded	414	0.268	Fail	Functional multi	Scale 200	No GSR	Binarised	FD20%	Pearson	Pass	Fail	Pass	Pass	12	464	0.274	406.5	0.235	394	0.254	391.5	0.307	0.052	-1518	Null	Null	0.667	0.92	0.72	0.711	Pass	Pass	Pass	Pass	0.445	-0.167	0.2	-0.027	Pass	Pass	Pass	Pass	Pass	Pass	Pass	Pass	Fail	Excluded
Schaefer232 + NoGSR + bin + FD5% + MutualInfo	Excluded	577375	0.325	Fail	Functional multi	Scale 200	No GSR	Binarised	FD5%	Mutual Info	Pass	Fail	Pass	Pass	12	618.5	0.327	593.5	0.307	523	0.302	574.5	0.363	0.023	-0.371	Null	Null	0.833	0.68	0.76	0.711	Pass	Pass	Pass	Pass	0.273	-0.271	0.127	0.191	Pass	Pass	Pass	Pass	Pass	Pass	Pass	Pass	Fail	Excluded
Glasser414 + NoGSR + weig + Abs03 + MutualInfo	Excluded	574625	0.362	Fail	Single	Scale 400	No GSR	Weighted	Abs0.3	Mutual Info	Pass	Fail	Pass	Pass	12	216.5	0.162	716.5	0.422	712.5	0.44	653	0.424	6644	4673	Opposite	Opposite	0.667	0.72	0.76	0.711	Pass	Pass	Pass	Pass	-0.257	-0.091	-0.108	-0.227	Pass	Pass	Pass	Pass	Pass	Pass	Pass	Pass	Fail	Excluded
Schaefer454 + NoGSR + bin + FD5% + MutualInfo	Excluded	543875	0.312	Fail	Functional multi	Scale 400	No GSR	Binarised	FD5%	Mutual Info	Pass	Fail	Pass	Pass	12	593	0.318	525	0.282	523	0.302	534.5	0.347	-0.803	-1274	Null	Null	0.833	0.8	0.76	0.711	Pass	Pass	Pass	Pass	0.234	-0.19	-0.015	0.166	Pass	Pass	Pass	Pass	Pass	Pass	Pass	Pass	Fail	Excluded
ICA300 + NoGSR + weig + SDM + MutualInfo	Excluded	196.5	0.165	Fail	ICA	Scale 400	No GSR	Weighted	SDM	Mutual Info	Pass	Fail	Pass	Pass	12	192.5	0.154	271.5	0.167	167.5	0.148	154.5	0.19	0.729	0.789	Null	Null	0.889	0.72	0.8	0.711	Pass	Pass	Pass	Pass	-0.437	0.079	-0.294	0.018	Pass	Pass	Pass	Pass	Pass	Pass	Pass	Pass	Pass	Excluded
Lausanne463 + NoGSR + bin + SDM + MutualInfo	Excluded	570.5	0.323	Fail	Anatomical multi	Scale 400	No GSR	Binarised	SDM	Mutual Info	Pass	Fail	Pass	Pass	12	618.5	0.327	549	0.291	528	0.304	586.5	0.369	1073	-1775	Null	Null	0.889	0.8	0.8	0.711	Pass	Pass	Pass	Pass	0.22	-0.059	-0.191	0.247	Pass	Pass	Pass	Pass	Pass	Pass	Pass	Pass	Fail	Excluded
Schaefer454 + NoGSR + bin + Abs03 + Pearson	Excluded	539	0.327	Fail	Functional multi	Scale 400	No GSR	Binarised	Abs0.3	Pearson	Pass	Fail	Pass	Pass	12	469	0.275	494.5	0.275	510	0.297	682.5	0.461	0.712	-0.552	Null	Null	0.889	0.88	0.8	0.711	Pass	Pass	Pass	Pass	-0.112	-0.065	-0.179	-0.062	Pass	Pass	Pass	Pass	Pass	Pass	Pass	Pass	Fail	Excluded
AAL90 + NoGSR + weig + Abs05 + Pearson	Excluded	370.25	0.248	Fail	Single	Scale 100	No GSR	Weighted	Abs0.5	Pearson	Pass	Fail	Pass	Pass	12	261	0.186	430.5	0.248	443	0.273	346.5	0.286	2478	1088	Opposite	Null	0.833	0.88	0.8	0.711	Pass	Pass	Pass	Pass	-0.152	0.188	-0.037	-0.071	Pass	Pass	Pass	Pass	Pass	Pass	Pass	Pass	Pass	Excluded
Schaefer116 + GSR + bin + Abs03 + Pearson	Excluded	386375	0.252	Fail	Functional multi	Scale 100	GSR	Binarised	Abs0.3	Pearson	Pass	Fail	Pass	Pass	12	331.5	0.219	373	0.217	365.5	0.24	475.5	0.33	-0.947	-0.955	Null	Null	0.833	0.68	0.84	0.711	Pass	Pass	Pass	Pass	-0.075	-0.039	0.371	0.118	Pass	Pass	Pass	Pass	Pass	Pass	Pass	Pass	Pass	Excluded
AAL90 + NoGSR + weig + SDM + Pearson	Excluded	247.25	0.19	Fail	Single	Scale 100	No GSR	Weighted	SDM	Pearson	Pass	Fail	Pass	Pass	12	205.5	0.158	193	0.139	158	0.145	432.5	0.319	1209	-1107	Null	Null	0.833	0.92	0.88	0.711	Pass	Pass	Pass	Pass	-0.288	0.167	0.201	0.159	Pass	Pass	Pass	Pass	Pass	Pass	Pass	Pass	Pass	Excluded
Lausanne129 + GSR + bin + FD10% + MutualInfo	Excluded	482375	0.293	Fail	Anatomical multi	Scale 100	GSR	Binarised	FD10%	Mutual Info	Pass	Fail	Pass	Pass	12	500.5	0.285	525	0.282	510	0.297	394	0.308	-0.427	0.742	Null	Null	0.611	0.76	0.56	0.733	Pass	Pass	Pass	Pass	-0.028	-0.282	0.075	-0.206	Pass	Pass	Pass	Pass	Pass	Pass	Pass	Pass	Fail	Excluded
Glasser414 + NoGSR + bin + OMST + Pearson	Excluded	376375	0.251	Fail	Single	Scale 400	No GSR	Binarised	OMST	Pearson	Pass	Fail	Pass	Pass	12	372	0.235	382.5	0.223	398	0.255	353	0.29	-1399	-1043	Null	Null	0.722	0.84	0.56	0.733	Pass	Pass	Pass	Pass	0.278	0.257	0.015	0.14	Pass	Pass	Pass	Pass	Pass	Pass	Pass	Pass	Pass	Excluded
Lausanne234 + GSR + bin + FD5% + MutualInfo	Excluded	532.5	0.311	Fail	Anatomical multi	Scale 200	GSR	Binarised	FD5%	Mutual Info	Pass	Fail	Pass	Pass	12	546.5	0.3	569	0.297	578.5	0.328	436	0.32	-0.017	-0.546	Null	Null	0.833	0.64	0.6	0.733	Pass	Pass	Pass	Pass	-0.311	-0.098	-0.135	-0.156	Pass	Pass	Pass	Pass	Pass	Pass	Pass	Pass	Fail	Excluded
ICA100 + NoGSR + weig + FD5% + MutualInfo	Excluded	231125	0.177	Fail	ICA	Scale 100	No GSR	Weighted	FD5%	Mutual Info	Pass	Fail	Pass	Pass	12	235.5	0.17	260.5	0.163	248.5	0.175	180	0.199	-0.368	-0.813	Null	Null	0.722	0.64	0.6	0.733	Pass	Pass	Pass	Pass	-0.146	0.164	-0.371	0.225	Pass	Pass	Pass	Pass	Pass	Pass	Pass	Pass	Pass	Excluded
Schaefer454 + GSR + bin + FD10% + MutualInfo	Excluded	605.75	0.354	Fail	Functional multi	Scale 400	GSR	Binarised	FD10%	Mutual Info	Pass	Fail	Pass	Pass	12	644	0.347	628	0.333	689	0.408	462	0.327	-1369	-0.796	Null	Null	0.611	0.72	0.6	0.733	Pass	Pass	Pass	Pass	-0.23	-0.098	-0.131	-0.058	Pass	Pass	Pass	Pass	Pass	Pass	Pass	Pass	Fail	Excluded
ICA100 + NoGSR + weig + ECO + MutualInfo	Excluded	307.25	0.214	Fail	ICA	Scale 100	No GSR	Weighted	ECO	Mutual Info	Pass	Fail	Pass	Pass	12	308.5	0.207	360	0.212	315	0.209	245.5	0.23	-0.118	-0.037	Null	Null	0.667	0.64	0.64	0.733	Pass	Pass	Pass	Pass	-0.127	0.038	-0.345	0.228	Pass	Pass	Pass	Pass	Pass	Pass	Pass	Pass	Pass	Excluded
Brainnetome246 + GSR + bin + FD10% + Pearson	Excluded	376.5	0.25	Fail	Single	Scale 200	GSR	Binarised	FD10%	Pearson	Pass	Fail	Pass	Pass	12	370	0.234	388.5	0.226	425	0.264	322.5	0.275	0.886	-0.89	Null	Null	0.667	0.52	0.68	0.733	Pass	Pass	Pass	Pass	-0.333	-0.327	-0.018	0.09	Pass	Pass	Pass	Pass	Pass	Pass	Pass	Pass	Pass	Excluded
Brainnetome246 + GSR + bin + FD5% + MutualInfo	Excluded	508.5	0.303	Fail	Single	Scale 200	GSR	Binarised	FD5%	Mutual Info	Pass	Fail	Pass	Pass	12	518.5	0.292	563.5	0.295	563	0.32	389	0.306	-1544	-0.096	Null	Null	0.722	0.6	0.68	0.733	Pass	Pass	Pass	Pass	-0.042	-0.348	-0.132	-0.028	Pass	Pass	Pass	Pass	Pass	Pass	Pass	Pass	Fail	Excluded
ICA100 + GSR + weig + FD5% + MutualInfo	Excluded	231	0.178	Fail	ICA	Scale 100	GSR	Weighted	FD5%	Mutual Info	Pass	Fail	Pass	Pass	12	270	0.189	264	0.164	233	0.17	157	0.191	0.63	-0.899	Null	Null	0.722	0.64	0.68	0.733	Pass	Pass	Pass	Pass	-0.067	0.166	-0.391	0.097	Pass	Pass	Pass	Pass	Pass	Pass	Pass	Pass	Pass	Excluded
ICA300 + GSR + weig + ECO + MutualInfo	Excluded	206.75	0.17	Fail	ICA	Scale 400	GSR	Weighted	ECO	Mutual Info	Pass	Fail	Pass	Pass	12	252.5	0.179	210.5	0.146	192	0.158	172	0.196	-0.789	-0.394	Null	Null	0.667	0.76	0.68	0.733	Pass	Pass	Pass	Pass	-0.23	-0.147	-0.165	0.142	Pass	Pass	Pass	Pass	Pass	Pass	Pass	Pass	Pass	Excluded
Lausanne129 + NoGSR + weig + SDM + Pearson	Excluded	221.25	0.181	Fail	Anatomical multi	Scale 100	No GSR	Weighted	SDM	Pearson	Pass	Fail	Pass	Pass	12	180	0.144	135	0.122	147	0.142	423	0.317	0.87	-1042	Null	Null	0.889	0.8	0.68	0.733	Pass	Pass	Pass	Pass	-0.422	0.062	-0.041	0.088	Pass	Pass	Pass	Pass	Pass	Pass	Pass	Pass	Pass	Excluded
Schaefer232 + GSR + bin + OMST + MutualInfo	Excluded	348.75	0.238	Fail	Functional multi	Scale 200	GSR	Binarised	OMST	Mutual Info	Pass	Fail	Pass	Pass	12	256	0.181	406.5	0.235	398	0.255	334.5	0.28	0.28	0.91	Null	Null	0.722	0.72	0.72	0.733	Pass	Pass	Pass	Pass	0.022	0.21	0.054	-0.128	Pass	Pass	Pass	Pass	Pass	Pass	Pass	Pass	Pass	Excluded
Lausanne234 + NoGSR + weig + Abs03 + MutualInfo	Excluded	591125	0.374	Fail	Anatomical multi	Scale 200	No GSR	Weighted	Abs0.3	Mutual Info	Pass	Fail	Pass	Pass	12	286	0.198	728	0.44	722.5	0.456	628	0.403	5437	3938	Opposite	Opposite	0.667	0.72	0.72	0.733	Pass	Pass	Pass	Pass	-0.329	-0.096	-0.135	-0.2	Pass	Pass	Pass	Pass	Pass	Pass	Pass	Pass	Fail	Excluded
Schaefer454 + NoGSR + bin + FD10% + Pearson	Excluded	514.5	0.304	Fail	Functional multi	Scale 400	No GSR	Binarised	FD10%	Pearson	Pass	Fail	Pass	Pass	12	530	0.295	510.5	0.279	550.5	0.313	467	0.328	-0.081	-1269	Null	Null	0.778	0.8	0.72	0.733	Pass	Pass	Pass	Pass	0.323	0.002	-0.012	0.131	Pass	Pass	Pass	Pass	Pass	Pass	Pass	Pass	Fail	Excluded
Glasser414 + NoGSR + bin + FD10% + Pearson	Excluded	520.5	0.305	Fail	Single	Scale 400	No GSR	Binarised	FD10%	Pearson	Pass	Fail	Pass	Pass	12	530	0.295	525	0.282	532.5	0.306	494.5	0.336	0.601	-0.799	Null	Null	0.556	0.8	0.72	0.733	Pass	Pass	Pass	Pass	0.37	-0.163	0.035	0.067	Pass	Pass	Pass	Pass	Pass	Pass	Pass	Pass	Fail	Excluded
Schaefer116 + NoGSR + bin + FD5% + Pearson	Excluded	630.75	0.362	Fail	Functional multi	Scale 100	No GSR	Binarised	FD5%	Pearson	Pass	Fail	Pass	Pass	12	657	0.358	639	0.348	604	0.343	623	0.401	1364	0.578	Null	Null	0.722	0.56	0.76	0.733	Pass	Pass	Pass	Pass	0.065	0.093	0.291	0.212	Pass	Pass	Pass	Pass	Pass	Pass	Pass	Pass	Fail	Excluded
Schaefer116 + GSR + bin + FD10% + Pearson	Excluded	418875	0.269	Fail	Functional multi	Scale 100	GSR	Binarised	FD10%	Pearson	Pass	Fail	Pass	Pass	12	455.5	0.272	458	0.258	449.5	0.275	312.5	0.271	0.706	0.07	Null	Null	0.667	0.56	0.76	0.733	Pass	Pass	Pass	Pass	-0.22	0.027	-0.082	-0.218	Pass	Pass	Pass	Pass	Pass	Pass	Pass	Pass	Fail	Excluded
Brainnetome246 + GSR + weig + Abs05 + Pearson	Excluded	370	0.242	Fail	Single	Scale 200	GSR	Weighted	Abs0.5	Pearson	Pass	Fail	Pass	Pass	12	81.5	0.103	413	0.239	401	0.256	584.5	0.368	3718	2785	Opposite	Opposite	0.611	0.68	0.76	0.733	Pass	Pass	Pass	Pass	-0.069	0.139	-0.18	0.171	Pass	Pass	Pass	Pass	Pass	Pass	Pass	Pass	Pass	Excluded
Schaefer116 + NoGSR + bin + FD5% + MutualInfo	Excluded	610.25	0.345	Fail	Functional multi	Scale 100	No GSR	Binarised	FD5%	Mutual Info	Pass	Fail	Pass	Pass	12	629.5	0.332	612	0.318	581.5	0.331	618	0.397	0.493	0.045	Null	Null	0.889	0.72	0.76	0.733	Pass	Pass	Pass	Pass	0.038	-0.042	0.226	0.262	Pass	Pass	Pass	Pass	Pass	Pass	Pass	Pass	Fail	Excluded
Lausanne234 + GSR + bin + SDM + Pearson	Excluded	415875	0.265	Fail	Anatomical multi	Scale 200	GSR	Binarised	SDM	Pearson	Pass	Fail	Pass	Pass	12	515.5	0.291	385.5	0.225	472.5	0.283	290	0.262	-1452	-0.713	Null	Null	0.611	0.76	0.76	0.733	Pass	Pass	Pass	Pass	-0.3	-0.146	0.03	-0.013	Pass	Pass	Pass	Pass	Pass	Pass	Pass	Pass	Fail	Excluded
AAL90 + NoGSR + weig + FD10% + MutualInfo	Excluded	192.25	0.161	Fail	Single	Scale 100	No GSR	Weighted	FD10%	Mutual Info	Pass	Fail	Pass	Pass	12	170	0.138	215	0.147	176.5	0.151	207.5	0.209	-0.237	-1061	Null	Null	0.778	0.76	0.8	0.733	Pass	Pass	Pass	Pass	0.243	0.012	-0.002	0.228	Pass	Pass	Pass	Pass	Pass	Pass	Pass	Pass	Pass	Excluded
ICA100 + GSR + bin + FD5% + Pearson	Excluded	519875	0.304	Fail	ICA	Scale 100	GSR	Binarised	FD5%	Pearson	Pass	Fail	Pass	Pass	12	552.5	0.302	539	0.288	458	0.278	530	0.346	-1711	-0.73	Null	Null	0.556	0.76	0.8	0.733	Pass	Pass	Pass	Pass	-0.201	-0.085	-0.268	0.193	Pass	Pass	Pass	Pass	Pass	Pass	Pass	Pass	Fail	Excluded
Brainnetome246 + NoGSR + bin + FD20% + Pearson	Excluded	402	0.259	Fail	Single	Scale 200	No GSR	Binarised	FD20%	Pearson	Pass	Fail	Pass	Pass	12	407	0.251	371	0.216	368	0.241	462	0.327	-0.361	-1501	Null	Null	0.667	0.8	0.8	0.733	Pass	Pass	Pass	Pass	0.406	-0.285	-0.299	0.175	Pass	Pass	Pass	Pass	Pass	Pass	Pass	Pass	Fail	Excluded
AAL90 + NoGSR + weig + OMST + MutualInfo	Excluded	187625	0.165	Fail	Single	Scale 100	No GSR	Weighted	OMST	Mutual Info	Pass	Fail	Pass	Pass	12	231.5	0.168	144.5	0.124	132	0.138	242.5	0.229	-1.48	-1749	Null	Null	0.611	0.8	0.8	0.733	Pass	Pass	Pass	Pass	0.218	0.208	-0.108	0.128	Pass	Pass	Pass	Pass	Pass	Pass	Pass	Pass	Pass	Excluded
Schaefer232 + NoGSR + bin + Abs03 + Pearson	Excluded	567375	0.338	Fail	Functional multi	Scale 200	No GSR	Binarised	Abs0.3	Pearson	Pass	Fail	Pass	Pass	12	536	0.297	505	0.278	542	0.31	686.5	0.465	0.292	-1.5	Null	Null	0.833	0.88	0.8	0.733	Pass	Pass	Pass	Pass	-0.3	-0.06	0.118	-0.08	Pass	Pass	Pass	Pass	Pass	Pass	Pass	Pass	Fail	Excluded
AAL90 + NoGSR + weig + FD5% + Pearson	Excluded	612625	0.356	Fail	Single	Scale 100	No GSR	Weighted	FD5%	Pearson	Pass	Fail	Pass	Pass	12	676	0.377	606	0.315	503	0.294	665.5	0.436	-0.849	-1241	Null	Null	0.778	0.8	0.84	0.733	Pass	Pass	Pass	Pass	-0.044	-0.288	0.112	0.14	Pass	Pass	Pass	Pass	Pass	Pass	Pass	Pass	Fail	Excluded
ICA300 + GSR + weig + FD10% + MutualInfo	Excluded	179.5	0.159	Fail	ICA	Scale 400	GSR	Weighted	FD10%	Mutual Info	Pass	Fail	Pass	Pass	12	261	0.186	210.5	0.146	147	0.142	99.5	0.162	0.197	-0.496	Null	Null	0.889	0.84	0.84	0.733	Pass	Pass	Pass	Pass	-0.247	-0.026	0.178	-0.029	Pass	Pass	Pass	Pass	Pass	Pass	Pass	Pass	Pass	Excluded
Schaefer116 + NoGSR + weig + FD20% + Pearson	Excluded	181625	0.165	Fail	Functional multi	Scale 100	No GSR	Weighted	FD20%	Pearson	Pass	Fail	Pass	Pass	12	170	0.138	105	0.11	108.5	0.127	343	0.284	-0.122	-0.828	Null	Null	0.889	0.88	0.84	0.733	Pass	Pass	Pass	Pass	-0.044	0.065	0.193	0.13	Pass	Pass	Pass	Pass	Pass	Pass	Pass	Pass	Pass	Excluded
AAL90 + NoGSR + weig + FD20% + Pearson	Excluded	235625	0.187	Fail	Single	Scale 100	No GSR	Weighted	FD20%	Pearson	Pass	Fail	Pass	Pass	12	196	0.155	184.5	0.136	158	0.145	404	0.312	0.92	-1122	Null	Null	0.833	0.92	0.88	0.733	Pass	Pass	Pass	Pass	-0.327	0.145	0.182	0.193	Pass	Pass	Pass	Pass	Pass	Pass	Pass	Pass	Pass	Excluded
Lausanne129 + GSR + bin + Abs03 + Pearson	Excluded	418.5	0.263	Fail	Anatomical multi	Scale 100	GSR	Binarised	Abs0.3	Pearson	Pass	Fail	Pass	Pass	12	323.5	0.213	388.5	0.226	372	0.243	590	0.372	0.232	0.344	Null	Null	0.722	0.68	0.92	0.733	Pass	Pass	Pass	Pass	-0.174	0.241	0.145	0.226	Pass	Pass	Pass	Pass	Pass	Pass	Pass	Pass	Fail	Excluded
ICA200 + GSR + weig + ECO + Pearson	Excluded	460875	0.292	Fail	ICA	Scale 200	GSR	Weighted	ECO	Pearson	Pass	Fail	Pass	Pass	12	702.5	0.397	439	0.251	413	0.261	289	0.261	-1893	-1556	Null	Null	0.556	0.56	0.52	0.756	Pass	Pass	Pass	Pass	0.026	0.301	-0.304	0.291	Pass	Pass	Pass	Pass	Pass	Pass	Pass	Pass	Fail	Excluded
AAL90 + NoGSR + bin + FD10% + MutualInfo	Excluded	524875	0.306	Fail	Single	Scale 100	No GSR	Binarised	FD10%	Mutual Info	Pass	Fail	Pass	Pass	12	543.5	0.299	567.5	0.296	482	0.286	506.5	0.341	0.242	0.616	Null	Null	0.944	0.52	0.56	0.756	Pass	Pass	Pass	Pass	0.119	-0.172	0.034	0.282	Pass	Pass	Pass	Pass	Pass	Pass	Pass	Pass	Fail	Excluded
Lausanne129 + GSR + bin + SDM + MutualInfo	Excluded	475125	0.291	Fail	Anatomical multi	Scale 100	GSR	Binarised	SDM	Mutual Info	Pass	Fail	Pass	Pass	12	512.5	0.29	494.5	0.275	559	0.317	334.5	0.28	-0.989	-1.08	Null	Null	0.722	0.64	0.56	0.756	Pass	Pass	Pass	Pass	-0.112	-0.012	-0.009	-0.284	Pass	Pass	Pass	Pass	Pass	Pass	Pass	Pass	Fail	Excluded
Schaefer116 + NoGSR + bin + SDM + Pearson	Excluded	488375	0.294	Fail	Functional multi	Scale 100	No GSR	Binarised	SDM	Pearson	Pass	Fail	Pass	Pass	12	506	0.287	488	0.273	437	0.27	522.5	0.344	0.616	-1.07	Null	Null	0.611	0.8	0.56	0.756	Pass	Pass	Pass	Pass	0.302	-0.148	0.335	0.292	Pass	Pass	Pass	Pass	Pass	Pass	Pass	Pass	Fail	Excluded
Schaefer232 + NoGSR + weig + ECO + MutualInfo	Excluded	352625	0.238	Fail	Functional multi	Scale 200	No GSR	Weighted	ECO	Mutual Info	Pass	Fail	Pass	Pass	12	419.5	0.257	368	0.215	350	0.229	273	0.25	0.434	-1499	Null	Null	0.611	0.64	0.6	0.756	Pass	Pass	Pass	Pass	-0.354	-0.301	-0.012	0.18	Pass	Pass	Pass	Pass	Pass	Pass	Pass	Pass	Pass	Excluded
Lausanne463 + GSR + bin + FD5% + MutualInfo	Excluded	529.25	0.31	Fail	Anatomical multi	Scale 400	GSR	Binarised	FD5%	Mutual Info	Pass	Fail	Pass	Pass	12	583.5	0.314	549	0.291	561.5	0.318	423	0.317	-1091	-0.728	Null	Null	0.611	0.72	0.6	0.756	Pass	Pass	Pass	Pass	-0.319	-0.075	-0.095	-0.106	Pass	Pass	Pass	Pass	Pass	Pass	Pass	Pass	Fail	Excluded
Schaefer232 + NoGSR + bin + SDM + Pearson	Excluded	538625	0.31	Fail	Functional multi	Scale 200	No GSR	Binarised	SDM	Pearson	Pass	Fail	Pass	Pass	12	552.5	0.302	549	0.291	523	0.302	530	0.346	0.553	-0.789	Null	Null	0.611	0.76	0.6	0.756	Pass	Pass	Pass	Pass	0.383	-0.289	0.092	0.124	Pass	Pass	Pass	Pass	Pass	Pass	Pass	Pass	Fail	Excluded
Lausanne234 + NoGSR + bin + SDM + Pearson	Excluded	522375	0.305	Fail	Anatomical multi	Scale 200	No GSR	Binarised	SDM	Pearson	Pass	Fail	Pass	Pass	12	606.5	0.323	471	0.265	494.5	0.29	517.5	0.343	-0.226	-0.949	Null	Null	0.611	0.8	0.64	0.756	Pass	Pass	Pass	Pass	0.251	0.052	-0.066	0.27	Pass	Pass	Pass	Pass	Pass	Pass	Pass	Pass	Fail	Excluded
Lausanne129 + NoGSR + bin + SDM + Pearson	Excluded	464625	0.285	Fail	Anatomical multi	Scale 100	No GSR	Binarised	SDM	Pearson	Pass	Fail	Pass	Pass	12	500.5	0.285	435	0.25	472.5	0.283	450.5	0.323	-1078	-0.888	Null	Null	0.778	0.84	0.64	0.756	Pass	Pass	Pass	Pass	0.189	-0.018	0.003	0.259	Pass	Pass	Pass	Pass	Pass	Pass	Pass	Pass	Fail	Excluded
Lausanne463 + GSR + bin + SDM + Pearson	Excluded	495.5	0.299	Fail	Anatomical multi	Scale 400	GSR	Binarised	SDM	Pearson	Pass	Fail	Pass	Pass	12	536	0.297	510.5	0.279	594	0.338	341.5	0.283	0.991	-0.742	Null	Null	0.611	0.84	0.64	0.756	Pass	Pass	Pass	Pass	-0.36	0.124	0.059	0.203	Pass	Pass	Pass	Pass	Pass	Pass	Pass	Pass	Fail	Excluded
ICA100 + GSR + weig + FD10% + MutualInfo	Excluded	207875	0.167	Fail	ICA	Scale 100	GSR	Weighted	FD10%	Mutual Info	Pass	Fail	Pass	Pass	12	238.5	0.171	268.5	0.166	221.5	0.167	103	0.163	1656	-0.544	Null	Null	0.833	0.56	0.68	0.756	Pass	Pass	Pass	Pass	-0.441	0.18	-0.391	0.146	Pass	Pass	Pass	Pass	Pass	Pass	Pass	Pass	Pass	Excluded
Schaefer454 + NoGSR + bin + FD20% + MutualInfo	Excluded	315.25	0.219	Fail	Functional multi	Scale 400	No GSR	Binarised	FD20%	Mutual Info	Pass	Fail	Pass	Pass	12	354	0.229	273	0.168	257.5	0.178	376.5	0.301	-1719	-1818	Null	Null	0.667	0.72	0.68	0.756	Pass	Pass	Pass	Pass	0.304	-0.272	0.14	0.089	Pass	Pass	Pass	Pass	Pass	Pass	Pass	Pass	Pass	Excluded
Lausanne129 + GSR + bin + FD5% + Pearson	Excluded	548.25	0.318	Fail	Anatomical multi	Scale 100	GSR	Binarised	FD5%	Pearson	Pass	Fail	Pass	Pass	12	629.5	0.332	482.5	0.269	601	0.342	480	0.331	-1527	-0.922	Null	Null	0.611	0.72	0.68	0.756	Pass	Pass	Pass	Pass	-0.3	-0.171	-0.074	0.032	Pass	Pass	Pass	Pass	Pass	Pass	Pass	Pass	Fail	Excluded
Schaefer232 + GSR + bin + Abs05 + Pearson	Excluded	615125	0.376	Fail	Functional multi	Scale 200	GSR	Binarised	Abs0.5	Pearson	Pass	Fail	Pass	Pass	12	428.5	0.261	667	0.378	705.5	0.429	659.5	0.434	1142	1246	Null	Null	0.611	0.72	0.68	0.756	Pass	Pass	Pass	Pass	0.02	-0.064	0.093	-0.019	Pass	Pass	Pass	Pass	Pass	Pass	Pass	Pass	Fail	Excluded
AAL90 + NoGSR + bin + Abs03 + Pearson	Excluded	606.25	0.356	Fail	Single	Scale 100	No GSR	Binarised	Abs0.3	Pearson	Pass	Fail	Pass	Pass	12	589.5	0.316	544.5	0.29	587	0.335	704	0.483	0.003	-1109	Null	Null	0.667	0.96	0.68	0.756	Pass	Pass	Pass	Pass	-0.179	0.115	0.158	-0.04	Pass	Pass	Pass	Pass	Pass	Pass	Pass	Pass	Fail	Excluded
Lausanne129 + NoGSR + bin + SDM + MutualInfo	Excluded	495625	0.297	Fail	Anatomical multi	Scale 100	No GSR	Binarised	SDM	Mutual Info	Pass	Fail	Pass	Pass	12	527	0.294	491	0.274	497.5	0.292	467	0.328	-0.038	-0.298	Null	Null	0.778	0.72	0.72	0.756	Pass	Pass	Pass	Pass	0.172	-0.232	-0.164	0.169	Pass	Pass	Pass	Pass	Pass	Pass	Pass	Pass	Fail	Excluded
Schaefer454 + NoGSR + bin + FD5% + Pearson	Excluded	538.75	0.312	Fail	Functional multi	Scale 400	No GSR	Binarised	FD5%	Pearson	Pass	Fail	Pass	Pass	12	552.5	0.302	542	0.289	554	0.314	506.5	0.341	0.291	-1302	Null	Null	0.611	0.8	0.72	0.756	Pass	Pass	Pass	Pass	0.245	0.011	-0.002	0.159	Pass	Pass	Pass	Pass	Pass	Pass	Pass	Pass	Fail	Excluded
Schaefer454 + NoGSR + bin + FD10% + MutualInfo	Excluded	584.25	0.332	Fail	Functional multi	Scale 400	No GSR	Binarised	FD10%	Mutual Info	Pass	Fail	Pass	Pass	12	625.5	0.329	611	0.317	597.5	0.34	503	0.34	1229	-0.784	Null	Null	0.667	0.72	0.76	0.756	Pass	Pass	Pass	Pass	0.077	-0.144	-0.104	0.188	Pass	Pass	Pass	Pass	Pass	Pass	Pass	Pass	Fail	Excluded
Glasser414 + NoGSR + bin + FD20% + MutualInfo	Excluded	323	0.222	Fail	Single	Scale 400	No GSR	Binarised	FD20%	Mutual Info	Pass	Fail	Pass	Pass	12	352	0.228	268.5	0.166	257.5	0.178	414	0.315	-1858	-1691	Null	Null	0.667	0.76	0.76	0.756	Pass	Pass	Pass	Pass	0.261	-0.219	0.132	0.005	Pass	Pass	Pass	Pass	Pass	Pass	Pass	Pass	Pass	Excluded
Schaefer116 + NoGSR + bin + Abs03 + Pearson	Excluded	577.25	0.342	Fail	Functional multi	Scale 100	No GSR	Binarised	Abs0.3	Pearson	Pass	Fail	Pass	Pass	12	566	0.308	510.5	0.279	539.5	0.309	693	0.471	0.023	-1728	Null	Null	0.833	0.92	0.76	0.756	Pass	Pass	Pass	Pass	-0.346	0.208	0.316	-0.087	Pass	Pass	Pass	Pass	Pass	Pass	Pass	Pass	Fail	Excluded
Schaefer116 + GSR + bin + FD20% + MutualInfo	Excluded	410875	0.265	Fail	Functional multi	Scale 100	GSR	Binarised	FD20%	Mutual Info	Pass	Fail	Pass	Pass	12	486	0.28	439	0.251	420.5	0.263	298	0.266	-1873	-0.508	Null	Null	0.611	0.68	0.8	0.756	Pass	Pass	Pass	Pass	-0.108	-0.245	0.043	-0.06	Pass	Pass	Pass	Pass	Pass	Pass	Pass	Pass	Fail	Excluded
Glasser414 + NoGSR + weig + OMST + MutualInfo	Excluded	190125	0.162	Fail	Single	Scale 400	No GSR	Weighted	OMST	Mutual Info	Pass	Fail	Pass	Pass	12	160	0.134	174	0.132	189	0.157	237.5	0.225	0.363	1366	Null	Null	0.667	0.76	0.8	0.756	Pass	Pass	Pass	Pass	-0.16	-0.188	-0.139	0.227	Pass	Pass	Pass	Pass	Pass	Pass	Pass	Pass	Pass	Excluded
Lausanne129 + NoGSR + bin + Abs03 + Pearson	Excluded	585.5	0.349	Fail	Anatomical multi	Scale 100	No GSR	Binarised	Abs0.3	Pearson	Pass	Fail	Pass	Pass	12	555.5	0.304	505	0.278	575	0.325	706.5	0.488	-0.023	-1402	Null	Null	0.722	0.88	0.8	0.756	Pass	Pass	Pass	Pass	-0.461	0.041	0.196	-0.081	Pass	Pass	Pass	Pass	Pass	Pass	Pass	Pass	Fail	Excluded
Schaefer232 + NoGSR + bin + Abs03 + MutualInfo	Excluded	704	0.436	Fail	Functional multi	Scale 200	No GSR	Binarised	Abs0.3	Mutual Info	Pass	Fail	Pass	Pass	12	712	0.411	698	0.407	684.5	0.405	721.5	0.522	0.304	-1436	Null	Null	0.667	0.72	0.84	0.756	Pass	Pass	Pass	Pass	-0.393	-0.042	-0.129	0.055	Pass	Pass	Pass	Pass	Pass	Pass	Pass	Pass	Fail	Excluded
Schaefer116 + NoGSR + weig + Abs05 + Pearson	Excluded	334	0.23	Fail	Functional multi	Scale 100	No GSR	Weighted	Abs0.5	Pearson	Pass	Fail	Pass	Pass	12	219.5	0.164	399.5	0.232	348.5	0.228	368.5	0.298	2413	1834	Opposite	Null	0.833	0.88	0.84	0.756	Pass	Pass	Pass	Pass	-0.23	0.048	0.068	0.038	Pass	Pass	Pass	Pass	Pass	Pass	Pass	Pass	Pass	Excluded
Schaefer232 + NoGSR + weig + Abs05 + Pearson	Excluded	315.5	0.223	Fail	Functional multi	Scale 200	No GSR	Weighted	Abs0.5	Pearson	Pass	Fail	Pass	Pass	12	157	0.133	359	0.211	382.5	0.251	363.5	0.296	2132	1382	Opposite	Null	0.778	0.92	0.84	0.756	Pass	Pass	Pass	Pass	-0.172	-0.056	-0.037	0.119	Pass	Pass	Pass	Pass	Pass	Pass	Pass	Pass	Pass	Excluded
Schaefer232 + GSR + bin + FD10% + MutualInfo	Excluded	538.25	0.318	Fail	Functional multi	Scale 200	GSR	Binarised	FD10%	Mutual Info	Pass	Fail	Pass	Pass	12	536	0.297	615.5	0.321	606	0.344	395.5	0.309	-0.018	0.279	Null	Null	0.667	0.64	0.52	0.778	Pass	Pass	Pass	Pass	-0.172	-0.142	0.037	0.013	Pass	Pass	Pass	Pass	Pass	Pass	Pass	Pass	Fail	Excluded
Schaefer232 + GSR + bin + SDM + MutualInfo	Excluded	496.75	0.298	Fail	Functional multi	Scale 200	GSR	Binarised	SDM	Mutual Info	Pass	Fail	Pass	Pass	12	491.5	0.282	558	0.293	537.5	0.308	400	0.311	-0.747	0.212	Null	Null	0.778	0.6	0.56	0.778	Pass	Pass	Pass	Pass	-0.115	-0.325	-0.06	0.027	Pass	Pass	Pass	Pass	Pass	Pass	Pass	Pass	Fail	Excluded
ICA200 + GSR + bin + ECO + MutualInfo	Excluded	549.25	0.316	Fail	ICA	Scale 200	GSR	Binarised	ECO	Mutual Info	Pass	Fail	Pass	Pass	12	587	0.315	554.5	0.292	559	0.317	496.5	0.338	0.188	1597	Null	Null	0.667	0.76	0.56	0.778	Pass	Pass	Pass	Pass	-0.302	-0.238	0.091	0.242	Pass	Pass	Pass	Pass	Pass	Pass	Pass	Pass	Fail	Excluded
Schaefer454 + GSR + bin + SDM + MutualInfo	Excluded	560	0.323	Fail	Functional multi	Scale 400	GSR	Binarised	SDM	Mutual Info	Pass	Fail	Pass	Pass	12	576	0.312	596.5	0.308	609.5	0.346	458	0.326	-1146	-0.881	Null	Null	0.667	0.76	0.56	0.778	Pass	Pass	Pass	Pass	-0.187	-0.042	-0.208	-0.087	Pass	Pass	Pass	Pass	Pass	Pass	Pass	Pass	Fail	Excluded
Lausanne463 + GSR + bin + SDM + MutualInfo	Excluded	536125	0.312	Fail	Anatomical multi	Scale 400	GSR	Binarised	SDM	Mutual Info	Pass	Fail	Pass	Pass	12	587	0.315	539	0.288	565	0.321	453.5	0.324	-0.493	-1.95	Null	Null	0.611	0.8	0.56	0.778	Pass	Pass	Pass	Pass	-0.228	-0.016	-0.152	-0.075	Pass	Pass	Pass	Pass	Pass	Pass	Pass	Pass	Fail	Excluded
Schaefer232 + NoGSR + bin + OMST + Pearson	Excluded	386	0.256	Fail	Functional multi	Scale 200	No GSR	Binarised	OMST	Pearson	Pass	Fail	Pass	Pass	12	363	0.232	445.5	0.254	401	0.256	334.5	0.28	0.145	-0.327	Null	Null	0.611	0.72	0.6	0.778	Pass	Pass	Pass	Pass	-0.224	-0.265	0.085	0.043	Pass	Pass	Pass	Pass	Pass	Pass	Pass	Pass	Pass	Excluded
ICA100 + GSR + bin + FD10% + MutualInfo	Excluded	402.75	0.263	Fail	ICA	Scale 100	GSR	Binarised	FD10%	Mutual Info	Pass	Fail	Pass	Pass	12	370	0.234	428.5	0.247	394	0.254	418.5	0.316	-1296	-1885	Null	Null	0.611	0.52	0.64	0.778	Pass	Pass	Pass	Pass	0.41	-0.152	0.027	0.049	Pass	Pass	Pass	Pass	Pass	Pass	Pass	Pass	Fail	Excluded
ICA100 + GSR + weig + OMST + MutualInfo	Excluded	197875	0.165	Fail	ICA	Scale 100	GSR	Weighted	OMST	Mutual Info	Pass	Fail	Pass	Pass	12	214	0.161	257	0.162	196	0.159	124.5	0.177	2201	-0.418	Opposite	Null	0.833	0.64	0.64	0.778	Pass	Pass	Pass	Pass	-0.418	0.147	-0.362	0.17	Pass	Pass	Pass	Pass	Pass	Pass	Pass	Pass	Pass	Excluded
Schaefer116 + GSR + bin + FD10% + MutualInfo	Excluded	477.25	0.291	Fail	Functional multi	Scale 100	GSR	Binarised	FD10%	Mutual Info	Pass	Fail	Pass	Pass	12	506	0.287	549	0.291	485.5	0.287	368.5	0.298	-0.143	0.636	Null	Null	0.667	0.64	0.64	0.778	Pass	Pass	Pass	Pass	-0.335	-0.272	-0.049	0.031	Pass	Pass	Pass	Pass	Pass	Pass	Pass	Pass	Fail	Excluded
Schaefer454 + GSR + bin + FD5% + Pearson	Excluded	465.5	0.289	Fail	Functional multi	Scale 400	GSR	Binarised	FD5%	Pearson	Pass	Fail	Pass	Pass	12	442	0.267	516	0.28	584.5	0.334	319.5	0.274	-0.282	-0.982	Null	Null	0.778	0.72	0.64	0.778	Pass	Pass	Pass	Pass	-0.23	-0.065	-0.038	-0.161	Pass	Pass	Pass	Pass	Pass	Pass	Pass	Pass	Fail	Excluded
Schaefer454 + GSR + weig + OMST + MutualInfo	Excluded	181.5	0.158	Fail	Functional multi	Scale 400	GSR	Weighted	OMST	Mutual Info	Pass	Fail	Pass	Pass	12	81.5	0.103	190	0.138	209	0.163	245.5	0.23	0.615	-0.995	Null	Null	0.722	0.68	0.68	0.778	Pass	Pass	Pass	Pass	0.034	-0.129	-0.108	-0.07	Pass	Pass	Pass	Pass	Pass	Pass	Pass	Pass	Pass	Excluded
Glasser414 + NoGSR + bin + OMST + MutualInfo	Excluded	433.25	0.274	Fail	Single	Scale 400	No GSR	Binarised	OMST	Mutual Info	Pass	Fail	Pass	Pass	12	350.5	0.227	499.5	0.277	428	0.265	455	0.325	-1352	0.759	Null	Null	0.722	0.64	0.72	0.778	Pass	Pass	Pass	Pass	-0.139	0.092	-0.093	-0.18	Pass	Pass	Pass	Pass	Pass	Pass	Pass	Pass	Fail	Excluded
Lausanne234 + GSR + bin + FD5% + Pearson	Excluded	481625	0.293	Fail	Anatomical multi	Scale 200	GSR	Binarised	FD5%	Pearson	Pass	Fail	Pass	Pass	12	540	0.298	482.5	0.269	565	0.321	339	0.282	1006	-0.447	Null	Null	0.778	0.68	0.72	0.778	Pass	Pass	Pass	Pass	-0.342	-0.204	0.055	0.073	Pass	Pass	Pass	Pass	Pass	Pass	Pass	Pass	Fail	Excluded
Glasser414 + GSR + weig + SDM + MutualInfo	Excluded	177625	0.154	Fail	Single	Scale 400	GSR	Weighted	SDM	Mutual Info	Pass	Fail	Pass	Pass	12	113.5	0.117	227.5	0.15	270	0.187	99.5	0.162	-0.969	0.497	Null	Null	0.778	0.72	0.72	0.778	Pass	Pass	Pass	Pass	-0.381	0.181	-0.096	-0.035	Pass	Pass	Pass	Pass	Pass	Pass	Pass	Pass	Pass	Excluded
Glasser414 + GSR + bin + SDM + MutualInfo	Excluded	556.25	0.321	Fail	Single	Scale 400	GSR	Binarised	SDM	Mutual Info	Pass	Fail	Pass	Pass	12	622	0.328	576.5	0.301	590.5	0.336	436	0.32	-1134	-0.445	Null	Null	0.722	0.72	0.72	0.778	Pass	Pass	Pass	Pass	-0.315	-0.263	-0.084	-0.067	Pass	Pass	Pass	Pass	Pass	Pass	Pass	Pass	Fail	Excluded
Lausanne463 + NoGSR + bin + FD10% + MutualInfo	Excluded	580.75	0.328	Fail	Anatomical multi	Scale 400	No GSR	Binarised	FD10%	Mutual Info	Pass	Fail	Pass	Pass	12	615.5	0.326	576.5	0.301	587	0.335	544	0.35	0.748	-1145	Null	Null	0.722	0.72	0.72	0.778	Pass	Pass	Pass	Pass	0.176	-0.026	-0.247	0.26	Pass	Pass	Pass	Pass	Pass	Pass	Pass	Pass	Fail	Excluded
Lausanne234 + NoGSR + bin + Abs03 + Pearson	Excluded	589125	0.347	Fail	Anatomical multi	Scale 200	No GSR	Binarised	Abs0.3	Pearson	Pass	Fail	Pass	Pass	12	566	0.308	529.5	0.284	565	0.321	696	0.475	0.727	-0.644	Null	Null	0.833	0.88	0.8	0.778	Pass	Pass	Pass	Pass	-0.331	0.004	0.007	-0.001	Pass	Pass	Pass	Pass	Pass	Pass	Pass	Pass	Fail	Excluded
Brainnetome246 + NoGSR + bin + Abs03 + Pearson	Excluded	560	0.334	Fail	Single	Scale 200	No GSR	Binarised	Abs0.3	Pearson	Pass	Fail	Pass	Pass	12	483.5	0.279	529.5	0.284	544.5	0.311	682.5	0.461	0.946	-0.322	Null	Null	0.833	0.92	0.8	0.778	Pass	Pass	Pass	Pass	-0.327	-0.064	0.082	-0.022	Pass	Pass	Pass	Pass	Pass	Pass	Pass	Pass	Fail	Excluded
Lausanne234 + NoGSR + bin + OMST + Pearson	Excluded	394375	0.258	Fail	Anatomical multi	Scale 200	No GSR	Binarised	OMST	Pearson	Pass	Fail	Pass	Pass	12	397.5	0.247	402.5	0.233	485.5	0.287	292	0.263	-0.59	-0.28	Null	Null	0.722	0.84	0.52	0.8	Pass	Pass	Pass	Pass	-0.088	-0.062	0.191	0.122	Pass	Pass	Pass	Pass	Pass	Pass	Pass	Pass	Pass	Excluded
Schaefer116 + NoGSR + bin + FD10% + Pearson	Excluded	535375	0.309	Fail	Functional multi	Scale 100	No GSR	Binarised	FD10%	Pearson	Pass	Fail	Pass	Pass	12	566	0.308	525	0.282	472.5	0.283	578	0.364	1214	-0.529	Null	Null	0.667	0.72	0.64	0.8	Pass	Pass	Pass	Pass	0.079	0.082	0.135	0.2	Pass	Pass	Pass	Pass	Pass	Pass	Pass	Pass	Fail	Excluded
Schaefer454 + GSR + bin + FD10% + Pearson	Excluded	451.5	0.286	Fail	Functional multi	Scale 400	GSR	Binarised	FD10%	Pearson	Pass	Fail	Pass	Pass	12	407	0.251	479	0.268	618	0.355	302	0.268	0.213	-0.456	Null	Null	0.611	0.76	0.64	0.8	Pass	Pass	Pass	Pass	-0.23	-0.134	-0.014	0.048	Pass	Pass	Pass	Pass	Pass	Pass	Pass	Pass	Fail	Excluded
Brainnetome246 + GSR + bin + OMST + MutualInfo	Excluded	378375	0.252	Fail	Single	Scale 200	GSR	Binarised	OMST	Mutual Info	Pass	Fail	Pass	Pass	12	318.5	0.211	458	0.258	370.5	0.242	366.5	0.297	0.707	0.849	Null	Null	0.833	0.72	0.68	0.8	Pass	Pass	Pass	Pass	-0.156	0.085	-0.031	0.201	Pass	Pass	Pass	Pass	Pass	Pass	Pass	Pass	Pass	Excluded
Glasser414 + GSR + bin + FD5% + Pearson	Excluded	441.5	0.277	Fail	Single	Scale 400	GSR	Binarised	FD5%	Pearson	Pass	Fail	Pass	Pass	12	409	0.252	505	0.278	535	0.307	317	0.273	-0.13	-0.455	Null	Null	0.722	0.72	0.68	0.8	Pass	Pass	Pass	Pass	-0.404	-0.329	0.226	-0.027	Pass	Pass	Pass	Pass	Pass	Pass	Pass	Pass	Fail	Excluded
Glasser414 + GSR + bin + FD10% + Pearson	Excluded	428.25	0.273	Fail	Single	Scale 400	GSR	Binarised	FD10%	Pearson	Pass	Fail	Pass	Pass	12	375	0.236	435	0.25	590.5	0.336	312.5	0.271	0.023	-0.386	Null	Null	0.556	0.72	0.68	0.8	Pass	Pass	Pass	Pass	-0.189	-0.245	0.078	-0.001	Pass	Pass	Pass	Pass	Pass	Pass	Pass	Pass	Fail	Excluded
Lausanne463 + NoGSR + bin + FD10% + Pearson	Excluded	539125	0.312	Fail	Anatomical multi	Scale 400	No GSR	Binarised	FD10%	Pearson	Pass	Fail	Pass	Pass	12	596	0.32	491	0.274	547	0.312	522.5	0.344	0.03	-1474	Null	Null	0.611	0.84	0.76	0.8	Pass	Pass	Pass	Pass	0.298	0.005	-0.023	0.242	Pass	Pass	Pass	Pass	Pass	Pass	Pass	Pass	Fail	Excluded
AAL90 + NoGSR + weig + FD20% + MutualInfo	Excluded	188.5	0.16	Fail	Single	Scale 100	No GSR	Weighted	FD20%	Mutual Info	Pass	Fail	Pass	Pass	12	167	0.136	204	0.142	187	0.156	196	0.205	-0.148	-1249	Null	Null	0.611	0.8	0.84	0.8	Pass	Pass	Pass	Pass	0.294	0.192	-0.008	0.22	Pass	Pass	Pass	Pass	Pass	Pass	Pass	Pass	Pass	Excluded
AAL90 + NoGSR + weig + SDM + MutualInfo	Excluded	188	0.16	Fail	Single	Scale 100	No GSR	Weighted	SDM	Mutual Info	Pass	Fail	Pass	Pass	12	163.5	0.135	204	0.142	185.5	0.155	199	0.206	-0.228	-1.25	Null	Null	0.611	0.8	0.84	0.8	Pass	Pass	Pass	Pass	0.271	0.18	-0.043	0.193	Pass	Pass	Pass	Pass	Pass	Pass	Pass	Pass	Pass	Excluded
Schaefer116 + GSR + weig + ECO + Pearson	Excluded	570375	0.337	Fail	Functional multi	Scale 100	GSR	Weighted	ECO	Pearson	Pass	Fail	Pass	Pass	12	649	0.353	623.5	0.327	629	0.365	380	0.302	-1185	-0.334	Null	Null	0.667	0.6	0.56	0.822	Pass	Pass	Pass	Pass	-0.191	0.028	0.016	0.02	Pass	Pass	Pass	Pass	Pass	Pass	Pass	Pass	Fail	Excluded
Lausanne234 + GSR + bin + FD10% + MutualInfo	Excluded	540125	0.315	Fail	Anatomical multi	Scale 200	GSR	Binarised	FD10%	Mutual Info	Pass	Fail	Pass	Pass	12	546.5	0.3	580	0.302	594	0.338	440	0.321	0.147	-0.332	Null	Null	0.611	0.72	0.56	0.822	Pass	Pass	Pass	Pass	-0.249	-0.084	0.024	-0.175	Pass	Pass	Pass	Pass	Pass	Pass	Pass	Pass	Fail	Excluded
Schaefer116 + GSR + weig + ECO + MutualInfo	Excluded	282375	0.202	Fail	Functional multi	Scale 100	GSR	Weighted	ECO	Mutual Info	Pass	Fail	Pass	Pass	12	276.5	0.193	356	0.209	275.5	0.191	221.5	0.215	-1198	0.022	Null	Null	0.722	0.6	0.64	0.822	Pass	Pass	Pass	Pass	-0.086	-0.258	0.027	0.151	Pass	Pass	Pass	Pass	Pass	Pass	Pass	Pass	Pass	Excluded
AAL90 + GSR + bin + FD10% + Pearson	Excluded	411625	0.266	Fail	Single	Scale 100	GSR	Binarised	FD10%	Pearson	Pass	Fail	Pass	Pass	12	477	0.277	425	0.246	440.5	0.272	304	0.269	-0.308	-1804	Null	Null	0.722	0.6	0.64	0.822	Pass	Pass	Pass	Pass	-0.185	-0.112	0.129	-0.018	Pass	Pass	Pass	Pass	Pass	Pass	Pass	Pass	Fail	Excluded
Glasser414 + GSR + weig + OMST + MutualInfo	Excluded	174875	0.153	Fail	Single	Scale 400	GSR	Weighted	OMST	Mutual Info	Pass	Fail	Pass	Pass	12	52.5	0.09	239	0.155	253.5	0.176	154.5	0.19	0.317	0.522	Null	Null	0.889	0.76	0.64	0.822	Pass	Pass	Pass	Pass	-0.449	0.229	-0.065	0.046	Pass	Pass	Pass	Pass	Pass	Pass	Pass	Pass	Pass	Excluded
Glasser414 + GSR + bin + FD10% + MutualInfo	Excluded	579875	0.338	Fail	Single	Scale 400	GSR	Binarised	FD10%	Mutual Info	Pass	Fail	Pass	Pass	12	632.5	0.333	601.5	0.313	662.5	0.39	423	0.317	-1764	-0.995	Null	Null	0.556	0.6	0.68	0.822	Pass	Pass	Pass	Pass	-0.216	-0.245	-0.008	-0.201	Pass	Pass	Pass	Pass	Pass	Pass	Pass	Pass	Fail	Excluded
ICA300 + NoGSR + bin + OMST + Pearson	Excluded	233.5	0.179	Fail	ICA	Scale 400	No GSR	Binarised	OMST	Pearson	Pass	Fail	Pass	Pass	12	241	0.172	249	0.16	264	0.184	180	0.199	-1	-1254	Null	Null	0.722	0.72	0.68	0.822	Pass	Pass	Pass	Pass	-0.133	-0.017	0.144	0.101	Pass	Pass	Pass	Pass	Pass	Pass	Pass	Pass	Pass	Excluded
Brainnetome246 + GSR + bin + FD5% + Pearson	Excluded	433	0.274	Fail	Single	Scale 200	GSR	Binarised	FD5%	Pearson	Pass	Fail	Pass	Pass	12	425	0.259	474	0.266	532.5	0.306	300.5	0.267	-0.765	-0.114	Null	Null	0.722	0.52	0.72	0.822	Pass	Pass	Pass	Pass	-0.154	-0.232	0.036	-0.042	Pass	Pass	Pass	Pass	Pass	Pass	Pass	Pass	Fail	Excluded
Schaefer454 + GSR + bin + SDM + Pearson	Excluded	461.75	0.285	Fail	Functional multi	Scale 400	GSR	Binarised	SDM	Pearson	Pass	Fail	Pass	Pass	12	411.5	0.253	525	0.282	571.5	0.324	339	0.282	-0.06	-0.46	Null	Null	0.833	0.68	0.72	0.822	Pass	Pass	Pass	Pass	-0.292	-0.125	-0.15	-0.045	Pass	Pass	Pass	Pass	Pass	Pass	Pass	Pass	Fail	Excluded
Schaefer116 + GSR + bin + SDM + Pearson	Excluded	343625	0.236	Fail	Functional multi	Scale 100	GSR	Binarised	SDM	Pearson	Pass	Fail	Pass	Pass	12	346.5	0.226	388.5	0.226	362	0.238	277.5	0.255	0.065	-1076	Null	Null	0.611	0.6	0.84	0.822	Pass	Pass	Pass	Pass	-0.373	-0.105	0.114	0.05	Pass	Pass	Pass	Pass	Pass	Pass	Pass	Pass	Pass	Excluded
Schaefer116 + GSR + weig + FD5% + MutualInfo	Excluded	175.25	0.155	Fail	Functional multi	Scale 100	GSR	Weighted	FD5%	Mutual Info	Pass	Fail	Pass	Pass	12	129.5	0.123	239	0.155	189	0.157	143.5	0.185	-1392	-0.472	Null	Null	0.833	0.68	0.76	0.867	Pass	Pass	Pass	Pass	-0.298	-0.205	-0.174	0.046	Pass	Pass	Pass	Pass	Pass	Pass	Pass	Pass	Pass	Excluded
ICA300 + NoGSR + weig + FD20% + Pearson	Excluded	12.25	0.067	Pass	ICA	Scale 400	No GSR	Weighted	FD20%	Pearson	Pass	Fail	Pass	Fail	12	10.5	0.051	24	0.066	9.5	0.064	5	0.086	1587	0.704	Null	Null	0.944	0.76	0.76	0.733	Pass	Pass	Pass	Pass	-0.517	0.152	-0.039	0.133	Fail	Pass	Pass	Pass	Pass	Pass	Pass	Pass	Pass	Excluded
Lausanne463 + NoGSR + weig + Abs03 + Pearson	Excluded	112	0.131	Pass	Anatomical multi	Scale 400	No GSR	Weighted	Abs0.3	Pearson	Pass	Fail	Pass	Fail	12	44	0.087	84	0.098	92	0.119	228	0.219	1492	0.254	Null	Null	0.889	0.88	0.76	0.756	Pass	Pass	Pass	Pass	-0.564	-0.28	0.018	0.046	Fail	Pass	Pass	Pass	Pass	Pass	Pass	Pass	Pass	Excluded
ICA300 + NoGSR + weig + OMST + Pearson	Excluded	22.75	0.077	Pass	ICA	Scale 400	No GSR	Weighted	OMST	Pearson	Pass	Fail	Pass	Fail	12	34.5	0.08	34	0.073	19.5	0.072	3	0.082	0.106	-1307	Null	Null	0.889	0.64	0.8	0.756	Pass	Pass	Pass	Pass	-0.552	-0.155	-0.083	0.011	Fail	Pass	Pass	Pass	Pass	Pass	Pass	Pass	Pass	Excluded
Schaefer116 + GSR + weig + FD20% + Pearson	Excluded	26625	0.079	Pass	Functional multi	Scale 100	GSR	Weighted	FD20%	Pearson	Pass	Fail	Pass	Fail	12	22.5	0.072	28	0.068	16.5	0.071	39.5	0.106	-1.58	-0.576	Null	Null	0.889	0.68	0.88	0.756	Pass	Pass	Pass	Pass	-0.529	-0.192	-0.082	-0.068	Fail	Pass	Pass	Pass	Pass	Pass	Pass	Pass	Pass	Excluded
Lausanne129 + NoGSR + weig + Abs03 + Pearson	Excluded	117.25	0.134	Pass	Anatomical multi	Scale 100	No GSR	Weighted	Abs0.3	Pearson	Pass	Fail	Pass	Fail	12	72	0.099	116	0.116	106	0.126	175	0.197	1843	0.53	Null	Null	0.833	0.84	0.76	0.778	Pass	Pass	Pass	Pass	-0.536	-0.004	-0.017	0.008	Fail	Pass	Pass	Pass	Pass	Pass	Pass	Pass	Pass	Excluded
Lausanne234 + GSR + weig + FD20% + MutualInfo	Excluded	139.25	0.141	Pass	Anatomical multi	Scale 200	GSR	Weighted	FD20%	Mutual Info	Pass	Fail	Pass	Fail	12	105	0.113	157.5	0.129	178	0.152	116.5	0.171	-1.73	0.703	Null	Null	0.833	0.64	0.6	0.844	Pass	Pass	Pass	Pass	-0.49	0.198	-0.055	-0.132	Fail	Pass	Pass	Pass	Pass	Pass	Pass	Pass	Pass	Excluded
ICA300 + GSR + bin + ECO + Pearson	Excluded	593375	0.341	Fail	ICA	Scale 400	GSR	Binarised	ECO	Pearson	Pass	Fail	Pass	Fail	12	676	0.377	563.5	0.295	611.5	0.349	522.5	0.344	-3754	-1709	Expected	Null	0.611	0.68	0.56	0.733	Pass	Pass	Pass	Pass	-0.174	-0.082	-0.262	0.363	Pass	Pass	Pass	Fail	Pass	Pass	Pass	Pass	Fail	Excluded
AAL90 + GSR + weig + FD5% + MutualInfo	Excluded	214	0.17	Fail	Single	Scale 100	GSR	Weighted	FD5%	Mutual Info	Pass	Fail	Pass	Fail	12	222	0.165	233	0.153	257.5	0.178	143.5	0.185	-3175	-1669	Expected	Null	0.556	0.84	0.76	0.733	Pass	Pass	Pass	Pass	-0.238	-0.226	-0.018	-0.297	Pass	Pass	Pass	Fail	Pass	Pass	Pass	Pass	Pass	Excluded
Lausanne463 + GSR + weig + ECO + MutualInfo	Excluded	307875	0.214	Fail	Anatomical multi	Scale 400	GSR	Weighted	ECO	Mutual Info	Pass	Fail	Pass	Fail	12	411.5	0.253	252.5	0.161	315	0.209	252.5	0.234	-2415	-1504	Expected	Null	0.611	0.72	0.72	0.711	Pass	Pass	Pass	Pass	-0.205	-0.023	-0.418	0.21	Pass	Pass	Fail	Pass	Pass	Pass	Pass	Pass	Pass	Excluded
Lausanne129 + GSR + weig + SDM + MutualInfo	Excluded	174375	0.155	Fail	Anatomical multi	Scale 100	GSR	Weighted	SDM	Mutual Info	Pass	Fail	Pass	Fail	12	227	0.167	200.5	0.141	162.5	0.146	107.5	0.165	-2445	-0.816	Expected	Null	0.722	0.68	0.72	0.733	Pass	Pass	Pass	Pass	-0.467	0.255	-0.482	0.068	Pass	Pass	Fail	Pass	Pass	Pass	Pass	Pass	Pass	Excluded
Lausanne129 + GSR + weig + FD10% + MutualInfo	Excluded	176.5	0.155	Fail	Anatomical multi	Scale 100	GSR	Weighted	FD10%	Mutual Info	Pass	Fail	Pass	Fail	12	218	0.163	220	0.148	162.5	0.146	105.5	0.164	-2148	-0.633	Expected	Null	0.722	0.64	0.68	0.756	Pass	Pass	Pass	Pass	-0.362	0.244	-0.53	-0.047	Pass	Pass	Fail	Pass	Pass	Pass	Pass	Pass	Pass	Excluded
Lausanne129 + GSR + weig + FD5% + MutualInfo	Excluded	181	0.159	Fail	Anatomical multi	Scale 100	GSR	Weighted	FD5%	Mutual Info	Pass	Fail	Pass	Fail	12	227	0.167	227.5	0.15	141.5	0.141	128	0.179	-2637	-0.934	Expected	Null	0.667	0.68	0.84	0.822	Pass	Pass	Pass	Pass	-0.377	0.286	-0.408	-0.043	Pass	Pass	Fail	Pass	Pass	Pass	Pass	Pass	Pass	Excluded
Lausanne129 + GSR + weig + FD20% + MutualInfo	Excluded	173125	0.154	Pass	Anatomical multi	Scale 100	GSR	Weighted	FD20%	Mutual Info	Pass	Fail	Pass	Fail	12	231.5	0.168	196.5	0.14	167.5	0.148	97	0.161	-2495	-0.923	Expected	Null	0.722	0.72	0.72	0.756	Pass	Pass	Pass	Pass	-0.492	0.21	-0.471	0.037	Fail	Pass	Fail	Pass	Pass	Pass	Pass	Pass	Pass	Excluded
Brainnetome246 + NoGSR + bin + OMST + MutualInfo	Excluded	402875	0.255	Fail	Single	Scale 200	No GSR	Binarised	OMST	Mutual Info	Pass	Fail	Fail	Pass	12	367	0.233	364	0.214	336.5	0.222	544	0.35	-2235	-0.257	Expected	Null	0.556	0.92	0.72	0.489	Pass	Pass	Pass	Fail	0.036	0.118	-0.027	-0.12	Pass	Pass	Pass	Pass	Pass	Pass	Pass	Pass	Fail	Excluded
Schaefer454 + GSR + bin + Abs03 + MutualInfo	Excluded	696	0.428	Fail	Functional multi	Scale 400	GSR	Binarised	Abs0.3	Mutual Info	Pass	Fail	Fail	Pass	12	696.5	0.391	676	0.384	746	0.502	665.5	0.436	-2278	-1176	Expected	Null	0.5	0.84	0.56	0.511	Fail	Pass	Pass	Pass	-0.143	-0.072	0.157	-0.021	Pass	Pass	Pass	Pass	Pass	Pass	Pass	Pass	Fail	Excluded
Brainnetome246 + GSR + bin + Abs03 + MutualInfo	Excluded	661625	0.394	Fail	Single	Scale 200	GSR	Binarised	Abs0.3	Mutual Info	Pass	Fail	Fail	Pass	12	744	0.453	654.5	0.362	679	0.403	569	0.359	-1991	-1943	Expected	Null	0.389	0.64	0.64	0.578	Fail	Pass	Pass	Pass	-0.23	0.102	0.046	-0.183	Pass	Pass	Pass	Pass	Pass	Pass	Pass	Pass	Fail	Excluded
Lausanne129 + GSR + bin + ECO + MutualInfo	Excluded	629125	0.362	Fail	Anatomical multi	Scale 100	GSR	Binarised	ECO	Mutual Info	Pass	Fail	Fail	Pass	12	694	0.39	635	0.343	620	0.356	567.5	0.358	-2423	-1429	Expected	Null	0.667	0.44	0.52	0.733	Pass	Fail	Pass	Pass	0.022	0.134	-0.132	0.131	Pass	Pass	Pass	Pass	Pass	Pass	Pass	Pass	Fail	Excluded
AAL90 + GSR + bin + ECO + MutualInfo	Excluded	584.75	0.339	Fail	Single	Scale 100	GSR	Binarised	ECO	Mutual Info	Pass	Fail	Fail	Pass	12	691	0.389	621.5	0.326	542	0.31	484.5	0.332	-2634	-1087	Expected	Null	0.667	0.48	0.64	0.756	Pass	Fail	Pass	Pass	-0.457	0.31	0.096	-0.003	Pass	Pass	Pass	Pass	Pass	Pass	Pass	Pass	Fail	Excluded
Lausanne129 + GSR + weig + ECO + MutualInfo	Excluded	297375	0.208	Fail	Anatomical multi	Scale 100	GSR	Weighted	ECO	Mutual Info	Pass	Fail	Fail	Pass	12	375	0.236	320.5	0.192	266	0.185	228	0.219	-2934	-1307	Expected	Null	0.611	0.48	0.84	0.822	Pass	Fail	Pass	Pass	-0.013	0.234	-0.184	-0.025	Pass	Pass	Pass	Pass	Pass	Pass	Pass	Pass	Pass	Excluded
Glasser414 + GSR + bin + ECO + MutualInfo	Excluded	653.5	0.382	Fail	Single	Scale 400	GSR	Binarised	ECO	Mutual Info	Pass	Fail	Pass	Fail	12	715.5	0.412	636.5	0.344	613.5	0.351	648.5	0.42	-3333	-1051	Expected	Null	0.778	0.56	0.76	0.733	Pass	Pass	Pass	Pass	-0.486	-0.071	-0.185	0.116	Fail	Pass	Pass	Pass	Pass	Pass	Pass	Pass	Fail	Excluded
AAL90 + GSR + bin + FD5% + MutualInfo	Excluded	507625	0.304	Fail	Single	Scale 100	GSR	Binarised	FD5%	Mutual Info	Pass	Fail	Pass	Fail	12	639	0.343	529.5	0.284	485.5	0.287	376.5	0.301	-2356	-1271	Expected	Null	0.556	0.6	0.56	0.8	Pass	Pass	Pass	Pass	-0.503	-0.058	-0.042	-0.021	Fail	Pass	Pass	Pass	Pass	Pass	Pass	Pass	Fail	Excluded
ICA100 + NoGSR + weig + SDM + Pearson	Excluded	69.75	0.104	Pass	ICA	Scale 100	No GSR	Weighted	SDM	Pearson	Pass	Fail	Fail	Fail	12	67.5	0.097	77.5	0.096	66	0.101	68	0.12	-1309	-3075	Null	Expected	0.944	0.64	0.4	0.733	Pass	Pass	Fail	Pass	-0.243	-0.209	-0.156	0.387	Pass	Pass	Pass	Fail	Pass	Pass	Pass	Pass	Pass	Excluded
ICA300 + NoGSR + bin + FD10% + MutualInfo	Excluded	519	0.304	Fail	ICA	Scale 400	No GSR	Binarised	FD10%	Mutual Info	Pass	Fail	Pass	Fail	12	540	0.298	443.5	0.253	514.5	0.3	578	0.364	-1326	-2112	Null	Expected	0.833	0.72	0.72	0.689	Pass	Pass	Pass	Pass	0.321	0.014	-0.106	0.305	Pass	Pass	Pass	Fail	Pass	Pass	Pass	Pass	Fail	Excluded
Schaefer454 + NoGSR + weig + ECO + MutualInfo	Excluded	312125	0.219	Fail	Functional multi	Scale 400	No GSR	Weighted	ECO	Mutual Info	Pass	Fail	Pass	Fail	12	327.5	0.216	316.5	0.19	310	0.207	294.5	0.264	-1.37	-2.66	Null	Expected	0.667	0.76	0.8	0.822	Pass	Pass	Pass	Pass	-0.199	0.207	-0.3	0.365	Pass	Pass	Pass	Fail	Pass	Pass	Pass	Pass	Pass	Excluded
Schaefer454 + GSR + bin + ECO + MutualInfo	Excluded	664.25	0.391	Fail	Functional multi	Scale 400	GSR	Binarised	ECO	Mutual Info	Pass	Fail	Pass	Fail	12	706	0.403	650	0.357	654.5	0.384	646.5	0.419	-1958	-2641	Null	Expected	0.667	0.6	0.64	0.667	Pass	Pass	Pass	Pass	-0.354	-0.118	-0.405	0.218	Pass	Pass	Fail	Pass	Pass	Pass	Pass	Pass	Fail	Excluded
ICA100 + GSR + bin + Abs05 + Pearson	Excluded	665125	0.391	Fail	ICA	Scale 100	GSR	Binarised	Abs0.5	Pearson	Pass	Fail	Pass	Fail	12	663.5	0.365	664	0.374	682	0.404	651	0.422	-1336	-2342	Null	Expected	0.722	0.64	0.68	0.667	Pass	Pass	Pass	Pass	-0.472	-0.112	-0.411	0.195	Pass	Pass	Fail	Pass	Pass	Pass	Pass	Pass	Fail	Excluded
Schaefer232 + NoGSR + weig + FD5% + Pearson	Excluded	400.5	0.252	Fail	Functional multi	Scale 200	No GSR	Weighted	FD5%	Pearson	Pass	Fail	Pass	Fail	12	411.5	0.253	313.5	0.188	325.5	0.217	551.5	0.352	-0.219	-2408	Null	Expected	0.778	0.88	0.72	0.667	Pass	Pass	Pass	Pass	-0.022	-0.022	0.428	0.118	Pass	Pass	Fail	Pass	Pass	Pass	Pass	Pass	Fail	Excluded
ICA200 + NoGSR + bin + OMST + Pearson	Excluded	309.25	0.214	Fail	ICA	Scale 200	No GSR	Binarised	OMST	Pearson	Pass	Fail	Fail	Pass	12	290.5	0.2	220	0.148	209	0.163	517.5	0.343	-1797	-2823	Null	Expected	0.444	0.72	0.92	0.511	Fail	Pass	Pass	Pass	-0.162	-0.266	0.014	0.022	Pass	Pass	Pass	Pass	Pass	Pass	Pass	Pass	Pass	Excluded
Glasser414 + NoGSR + weig + ECO + Pearson	Excluded	697125	0.426	Fail	Single	Scale 400	No GSR	Weighted	ECO	Pearson	Pass	Fail	Fail	Pass	12	744	0.453	645.5	0.353	707	0.43	692	0.47	-1289	-3213	Null	Expected	0.5	0.76	0.6	0.556	Fail	Pass	Pass	Pass	0.263	-0.254	0.177	0.012	Pass	Pass	Pass	Pass	Pass	Pass	Pass	Pass	Fail	Excluded
ICA300 + NoGSR + bin + FD20% + MutualInfo	Excluded	215625	0.18	Fail	ICA	Scale 400	No GSR	Binarised	FD20%	Mutual Info	Pass	Fail	Fail	Pass	12	192.5	0.154	169	0.131	137.5	0.14	363.5	0.296	-1284	-2016	Null	Expected	0.889	0.44	0.56	0.644	Pass	Fail	Pass	Pass	0.209	-0.095	0.105	0.179	Pass	Pass	Pass	Pass	Pass	Pass	Pass	Pass	Pass	Excluded
Lausanne234 + GSR + bin + OMST + Pearson	Excluded	340	0.228	Fail	Anatomical multi	Scale 200	GSR	Binarised	OMST	Pearson	Pass	Fail	Fail	Pass	12	489	0.281	299	0.181	310	0.207	262	0.243	-1096	-3558	Null	Expected	0.5	0.64	0.72	0.711	Fail	Pass	Pass	Pass	-0.143	0.155	0.145	-0.192	Pass	Pass	Pass	Pass	Pass	Pass	Pass	Pass	Pass	Excluded
Brainnetome246 + GSR + weig + ECO + Pearson	Excluded	566875	0.336	Fail	Single	Scale 200	GSR	Weighted	ECO	Pearson	Pass	Fail	Fail	Pass	12	653	0.355	627	0.331	631.5	0.367	356	0.292	-0.253	-2864	Null	Expected	0.667	0.44	0.64	0.733	Pass	Fail	Pass	Pass	0.088	-0.097	0.191	-0.087	Pass	Pass	Pass	Pass	Pass	Pass	Pass	Pass	Fail	Excluded
Schaefer454 + GSR + weig + ECO + MutualInfo	Excluded	297125	0.211	Fail	Functional multi	Scale 400	GSR	Weighted	ECO	Mutual Info	Pass	Fail	Fail	Pass	12	346.5	0.226	294.5	0.179	275.5	0.191	272	0.249	-1935	-2332	Null	Expected	0.5	0.6	0.72	0.733	Fail	Pass	Pass	Pass	-0.139	-0.098	-0.323	-0.069	Pass	Pass	Pass	Pass	Pass	Pass	Pass	Pass	Pass	Excluded
Brainnetome246 + GSR + bin + FD20% + Pearson	Excluded	317.5	0.221	Fail	Single	Scale 200	GSR	Binarised	FD20%	Pearson	Pass	Fail	Fail	Pass	12	403	0.25	291.5	0.178	295	0.201	280.5	0.256	-1663	-2574	Null	Expected	0.5	0.64	0.76	0.778	Fail	Pass	Pass	Pass	-0.191	-0.238	0.225	0.243	Pass	Pass	Pass	Pass	Pass	Pass	Pass	Pass	Pass	Excluded
AAL90 + GSR + weig + ECO + Pearson	Excluded	553875	0.334	Fail	Single	Scale 100	GSR	Weighted	ECO	Pearson	Pass	Fail	Fail	Pass	12	715.5	0.412	620	0.325	618	0.355	262	0.243	-0.864	-2.62	Null	Expected	0.5	0.64	0.52	0.844	Fail	Pass	Pass	Pass	0.119	-0.142	0.29	0.037	Pass	Pass	Pass	Pass	Pass	Pass	Pass	Pass	Fail	Excluded
Lausanne129 + GSR + bin + SDM + Pearson	Excluded	384.75	0.253	Fail	Anatomical multi	Scale 100	GSR	Binarised	SDM	Pearson	Pass	Fail	Pass	Fail	12	415.5	0.255	380	0.221	466	0.281	277.5	0.255	-0.635	-2146	Null	Expected	0.667	0.68	0.72	0.711	Pass	Pass	Pass	Pass	-0.478	-0.154	-0.004	0.042	Fail	Pass	Pass	Pass	Pass	Pass	Pass	Pass	Pass	Excluded
Lausanne463 + GSR + bin + ECO + MutualInfo	Excluded	684125	0.413	Fail	Anatomical multi	Scale 400	GSR	Binarised	ECO	Mutual Info	Pass	Pass	Pass	Fail	12	737	0.442	659	0.364	659.5	0.387	681	0.457	-2261	-2981	Expected	Expected	0.556	0.64	0.68	0.689	Pass	Pass	Pass	Pass	-0.35	0.162	-0.504	0.348	Pass	Pass	Fail	Fail	Pass	Pass	Pass	Pass	Fail	Excluded
ICA100 + NoGSR + bin + OMST + Pearson	Excluded	250.5	0.188	Fail	ICA	Scale 100	No GSR	Binarised	OMST	Pearson	Pass	Pass	Fail	Fail	12	338	0.223	243.5	0.156	221.5	0.167	199	0.206	-2007	-3172	Expected	Expected	0.444	0.76	0.92	0.6	Fail	Pass	Pass	Pass	-0.315	0.285	0.042	0.398	Pass	Pass	Pass	Fail	Pass	Pass	Pass	Pass	Pass	Excluded
ICA100 + NoGSR + weig + FD5% + Pearson	Excluded	313	0.219	Fail	ICA	Scale 100	No GSR	Weighted	FD5%	Pearson	Pass	Pass	Fail	Fail	12	358.5	0.231	294.5	0.179	323	0.213	276	0.254	-2089	-3949	Expected	Expected	0.611	0.76	0.36	0.756	Pass	Pass	Fail	Pass	-0.038	0.006	-0.026	0.33	Pass	Pass	Pass	Fail	Pass	Pass	Pass	Pass	Pass	Excluded
Lausanne463 + NoGSR + weig + ECO + Pearson	Excluded	702.25	0.452	Fail	Anatomical multi	Scale 400	No GSR	Weighted	ECO	Pearson	Pass	Pass	Fail	Pass	12	762	0.539	642	0.351	688	0.407	717	0.511	-2744	-3399	Expected	Expected	0.5	0.6	0.48	0.689	Fail	Pass	Fail	Pass	0.067	0.213	0.107	0.129	Pass	Pass	Pass	Pass	Pass	Pass	Pass	Pass	Fail	Excluded
ICA100 + NoGSR + weig + Abs03 + Pearson	Excluded	91.75	0.122	Pass	ICA	Scale 100	No GSR	Weighted	Abs0.3	Pearson	Pass	Fail	Pass	Pass	13	55	0.091	120	0.119	97.5	0.121	94.5	0.159	1548	0.681	Null	Null	0.833	0.6	0.52	0.511	Pass	Pass	Pass	Pass	-0.457	-0.088	-0.166	0.153	Pass	Pass	Pass	Pass	Pass	Pass	Pass	Pass	Pass	Excluded
ICA300 + NoGSR + weig + Abs03 + Pearson	Excluded	78.75	0.112	Pass	ICA	Scale 400	No GSR	Weighted	Abs0.3	Pearson	Pass	Fail	Pass	Pass	13	15	0.058	100	0.106	75.5	0.107	124.5	0.177	3221	2735	Opposite	Opposite	0.944	0.76	0.72	0.533	Pass	Pass	Pass	Pass	-0.43	0.02	-0.225	0.09	Pass	Pass	Pass	Pass	Pass	Pass	Pass	Pass	Pass	Excluded
ICA200 + GSR + weig + Abs03 + Pearson	Excluded	99625	0.127	Pass	ICA	Scale 200	GSR	Weighted	Abs0.3	Pearson	Pass	Fail	Pass	Pass	13	39.5	0.084	120	0.119	120	0.133	119	0.172	3341	2806	Opposite	Opposite	0.667	0.64	0.6	0.6	Pass	Pass	Pass	Pass	-0.117	0.128	-0.095	0.097	Pass	Pass	Pass	Pass	Pass	Pass	Pass	Pass	Pass	Excluded
AAL90 + GSR + weig + Abs03 + Pearson	Excluded	90.25	0.121	Pass	Single	Scale 100	GSR	Weighted	Abs0.3	Pearson	Pass	Fail	Pass	Pass	13	61.5	0.095	92	0.103	70	0.104	137.5	0.183	0.349	0.247	Null	Null	0.778	0.68	0.72	0.6	Pass	Pass	Pass	Pass	-0.209	-0.032	0.011	0.081	Pass	Pass	Pass	Pass	Pass	Pass	Pass	Pass	Pass	Excluded
ICA300 + GSR + weig + Abs03 + Pearson	Excluded	73375	0.11	Pass	ICA	Scale 400	GSR	Weighted	Abs0.3	Pearson	Pass	Fail	Pass	Pass	13	17	0.065	87	0.1	77	0.108	112.5	0.168	1958	1585	Null	Null	0.889	0.84	0.76	0.6	Pass	Pass	Pass	Pass	-0.296	0.062	0.162	0.099	Pass	Pass	Pass	Pass	Pass	Pass	Pass	Pass	Pass	Excluded
ICA200 + NoGSR + weig + Abs03 + Pearson	Excluded	82875	0.118	Pass	ICA	Scale 200	No GSR	Weighted	Abs0.3	Pearson	Pass	Fail	Pass	Pass	13	29.5	0.076	108	0.113	94.5	0.12	99.5	0.162	3353	2647	Opposite	Opposite	0.889	0.56	0.64	0.622	Pass	Pass	Pass	Pass	-0.098	-0.09	-0.248	0.03	Pass	Pass	Pass	Pass	Pass	Pass	Pass	Pass	Pass	Excluded
ICA200 + NoGSR + weig + OMST + Pearson	Excluded	51875	0.094	Pass	ICA	Scale 200	No GSR	Weighted	OMST	Pearson	Pass	Fail	Pass	Pass	13	81.5	0.103	45.5	0.077	51.5	0.094	29	0.102	0.11	-1656	Null	Null	0.667	0.56	0.56	0.644	Pass	Pass	Pass	Pass	-0.185	-0.091	-0.078	0.185	Pass	Pass	Pass	Pass	Pass	Pass	Pass	Pass	Pass	Excluded
ICA300 + NoGSR + weig + OMST + MutualInfo	Excluded	166375	0.151	Pass	ICA	Scale 400	No GSR	Weighted	OMST	Mutual Info	Pass	Fail	Pass	Pass	13	174	0.14	257	0.162	127	0.137	107.5	0.165	0.91	0.844	Null	Null	0.889	0.72	0.8	0.644	Pass	Pass	Pass	Pass	-0.449	0.128	-0.31	0.007	Pass	Pass	Pass	Pass	Pass	Pass	Pass	Pass	Pass	Excluded
Glasser414 + NoGSR + weig + FD10% + MutualInfo	Excluded	172875	0.154	Pass	Single	Scale 400	No GSR	Weighted	FD10%	Mutual Info	Pass	Fail	Pass	Pass	13	133.5	0.124	177	0.133	233	0.17	148	0.187	0.447	1164	Null	Null	0.778	0.84	0.8	0.644	Pass	Pass	Pass	Pass	-0.317	-0.185	0.013	0.25	Pass	Pass	Pass	Pass	Pass	Pass	Pass	Pass	Pass	Excluded
ICA300 + GSR + weig + OMST + MutualInfo	Excluded	147.25	0.144	Pass	ICA	Scale 400	GSR	Weighted	OMST	Mutual Info	Pass	Fail	Pass	Pass	13	227	0.167	182	0.135	99.5	0.122	80.5	0.153	0.038	-0.765	Null	Null	0.889	0.84	0.84	0.667	Pass	Pass	Pass	Pass	-0.189	0.009	0.17	0.061	Pass	Pass	Pass	Pass	Pass	Pass	Pass	Pass	Pass	Excluded
AAL90 + GSR + weig + FD20% + Pearson	Excluded	52875	0.096	Pass	Single	Scale 100	GSR	Weighted	FD20%	Pearson	Pass	Fail	Pass	Pass	13	46	0.088	62	0.089	40.5	0.088	63	0.117	-0.026	-0.004	Null	Null	0.722	0.6	0.64	0.689	Pass	Pass	Pass	Pass	-0.401	0.152	-0.229	-0.078	Pass	Pass	Pass	Pass	Pass	Pass	Pass	Pass	Pass	Excluded
Lausanne129 + GSR + weig + Abs03 + Pearson	Excluded	53	0.098	Pass	Anatomical multi	Scale 100	GSR	Weighted	Abs0.3	Pearson	Pass	Fail	Pass	Pass	13	21	0.071	65.5	0.09	47.5	0.092	78	0.14	0.839	1177	Null	Null	0.833	0.72	0.8	0.689	Pass	Pass	Pass	Pass	-0.439	0.058	-0.036	0.276	Pass	Pass	Pass	Pass	Pass	Pass	Pass	Pass	Pass	Excluded
ICA300 + GSR + weig + SDM + MutualInfo	Excluded	173.75	0.157	Pass	ICA	Scale 400	GSR	Weighted	SDM	Mutual Info	Pass	Fail	Pass	Pass	13	247.5	0.177	196.5	0.14	132	0.138	119	0.172	0.215	-0.446	Null	Null	0.889	0.84	0.84	0.689	Pass	Pass	Pass	Pass	-0.228	0.021	0.132	-0.05	Pass	Pass	Pass	Pass	Pass	Pass	Pass	Pass	Pass	Excluded
ICA200 + GSR + weig + FD10% + Pearson	Excluded	67375	0.101	Pass	ICA	Scale 200	GSR	Weighted	FD10%	Pearson	Pass	Fail	Pass	Pass	13	120	0.119	56.5	0.084	59	0.097	34	0.104	-0.792	-1939	Null	Null	0.667	0.52	0.52	0.711	Pass	Pass	Pass	Pass	-0.168	0.203	-0.141	0.106	Pass	Pass	Pass	Pass	Pass	Pass	Pass	Pass	Pass	Excluded
Schaefer232 + NoGSR + weig + SDM + MutualInfo	Excluded	135375	0.142	Pass	Functional multi	Scale 200	No GSR	Weighted	SDM	Mutual Info	Pass	Fail	Pass	Pass	13	148	0.13	135	0.122	135.5	0.139	123	0.176	-0.465	-1404	Null	Null	0.611	0.8	0.76	0.711	Pass	Pass	Pass	Pass	-0.146	-0.352	0.263	0.129	Pass	Pass	Pass	Pass	Pass	Pass	Pass	Pass	Pass	Excluded
Brainnetome246 + GSR + weig + FD10% + MutualInfo	Excluded	115	0.134	Pass	Single	Scale 200	GSR	Weighted	FD10%	Mutual Info	Pass	Fail	Pass	Pass	13	74.5	0.1	125	0.12	120	0.133	140.5	0.184	-0.729	-0.032	Null	Null	0.778	0.64	0.8	0.711	Pass	Pass	Pass	Pass	-0.187	-0.016	-0.312	-0.182	Pass	Pass	Pass	Pass	Pass	Pass	Pass	Pass	Pass	Excluded
Brainnetome246 + GSR + weig + Abs03 + Pearson	Excluded	28375	0.076	Pass	Single	Scale 200	GSR	Weighted	Abs0.3	Pearson	Pass	Fail	Pass	Pass	13	6.5	0.047	26	0.067	13	0.068	68	0.12	-0.375	1289	Null	Null	0.889	0.56	0.84	0.711	Pass	Pass	Pass	Pass	-0.298	-0.046	0.143	0.106	Pass	Pass	Pass	Pass	Pass	Pass	Pass	Pass	Pass	Excluded
ICA300 + GSR + weig + FD5% + MutualInfo	Excluded	171875	0.156	Pass	ICA	Scale 400	GSR	Weighted	FD5%	Mutual Info	Pass	Fail	Pass	Pass	13	247.5	0.177	196.5	0.14	127	0.137	116.5	0.171	0.203	-0.425	Null	Null	0.889	0.84	0.84	0.711	Pass	Pass	Pass	Pass	-0.209	0.008	0.154	-0.002	Pass	Pass	Pass	Pass	Pass	Pass	Pass	Pass	Pass	Excluded
Brainnetome246 + NoGSR + weig + FD20% + MutualInfo	Excluded	127.25	0.138	Pass	Single	Scale 200	No GSR	Weighted	FD20%	Mutual Info	Pass	Fail	Pass	Pass	13	46	0.088	73	0.094	141.5	0.141	248.5	0.231	-0.483	-0.481	Null	Null	0.889	0.88	0.84	0.711	Pass	Pass	Pass	Pass	-0.408	-0.047	0.085	0.156	Pass	Pass	Pass	Pass	Pass	Pass	Pass	Pass	Pass	Excluded
AAL90 + GSR + weig + SDM + Pearson	Excluded	54.25	0.096	Pass	Single	Scale 100	GSR	Weighted	SDM	Pearson	Pass	Fail	Pass	Pass	13	46	0.088	62	0.089	43	0.09	66	0.119	-0.043	-0.079	Null	Null	0.778	0.64	0.56	0.733	Pass	Pass	Pass	Pass	-0.404	0.187	-0.315	-0.167	Pass	Pass	Pass	Pass	Pass	Pass	Pass	Pass	Pass	Excluded
Glasser414 + GSR + weig + OMST + Pearson	Excluded	25125	0.079	Pass	Single	Scale 400	GSR	Weighted	OMST	Pearson	Pass	Fail	Pass	Pass	13	16	0.063	26	0.067	47.5	0.092	11	0.093	-1933	-1009	Null	Null	0.833	0.84	0.56	0.733	Pass	Pass	Pass	Pass	-0.447	-0.066	-0.258	0.099	Pass	Pass	Pass	Pass	Pass	Pass	Pass	Pass	Pass	Excluded
Schaefer232 + NoGSR + weig + FD20% + MutualInfo	Excluded	157125	0.15	Pass	Functional multi	Scale 200	No GSR	Weighted	FD20%	Mutual Info	Pass	Fail	Pass	Pass	13	163.5	0.135	135	0.122	162.5	0.146	167.5	0.195	-0.11	-1582	Null	Null	0.611	0.8	0.68	0.733	Pass	Pass	Pass	Pass	-0.214	-0.385	0.208	-0.048	Pass	Pass	Pass	Pass	Pass	Pass	Pass	Pass	Pass	Excluded
ICA300 + NoGSR + weig + FD10% + Pearson	Excluded	29	0.081	Pass	ICA	Scale 400	No GSR	Weighted	FD10%	Pearson	Pass	Fail	Pass	Pass	13	34.5	0.08	30.5	0.07	19.5	0.072	31.5	0.103	-0.177	-1921	Null	Null	0.944	0.72	0.76	0.733	Pass	Pass	Pass	Pass	-0.321	0.143	-0.116	0.192	Pass	Pass	Pass	Pass	Pass	Pass	Pass	Pass	Pass	Excluded
Brainnetome246 + GSR + weig + FD20% + MutualInfo	Excluded	122875	0.137	Pass	Single	Scale 200	GSR	Weighted	FD20%	Mutual Info	Pass	Fail	Pass	Pass	13	64	0.096	125	0.12	110.5	0.129	192	0.204	-0.506	0.088	Null	Null	0.833	0.72	0.76	0.733	Pass	Pass	Pass	Pass	-0.191	-0.012	-0.365	-0.248	Pass	Pass	Pass	Pass	Pass	Pass	Pass	Pass	Pass	Excluded
Schaefer454 + NoGSR + weig + OMST + MutualInfo	Excluded	151375	0.152	Pass	Functional multi	Scale 400	No GSR	Weighted	OMST	Mutual Info	Pass	Fail	Pass	Pass	13	85	0.104	95	0.104	117.5	0.132	308	0.27	0.683	-1482	Null	Null	0.778	0.8	0.76	0.733	Pass	Pass	Pass	Pass	-0.439	-0.198	-0.171	0.211	Pass	Pass	Pass	Pass	Pass	Pass	Pass	Pass	Pass	Excluded
Schaefer454 + NoGSR + weig + FD10% + MutualInfo	Excluded	146875	0.147	Pass	Functional multi	Scale 400	No GSR	Weighted	FD10%	Mutual Info	Pass	Fail	Pass	Pass	13	77	0.101	117	0.117	154	0.144	239.5	0.226	-0.062	-1696	Null	Null	0.889	0.84	0.76	0.733	Pass	Pass	Pass	Pass	-0.352	-0.065	0.019	0.062	Pass	Pass	Pass	Pass	Pass	Pass	Pass	Pass	Pass	Excluded
Schaefer454 + NoGSR + weig + FD20% + MutualInfo	Excluded	149375	0.15	Pass	Functional multi	Scale 400	No GSR	Weighted	FD20%	Mutual Info	Pass	Fail	Pass	Pass	13	67.5	0.097	113.5	0.115	147	0.142	269.5	0.246	-0.06	-1622	Null	Null	0.889	0.84	0.76	0.733	Pass	Pass	Pass	Pass	-0.389	-0.004	0.006	0.034	Pass	Pass	Pass	Pass	Pass	Pass	Pass	Pass	Pass	Excluded
Schaefer454 + GSR + weig + Abs03 + Pearson	Excluded	31	0.078	Pass	Functional multi	Scale 400	GSR	Weighted	Abs0.3	Pearson	Pass	Fail	Pass	Pass	13	4	0.044	26	0.067	22	0.075	72	0.125	0.148	1046	Null	Null	0.778	0.84	0.76	0.733	Pass	Pass	Pass	Pass	-0.125	-0.052	0.02	0.205	Pass	Pass	Pass	Pass	Pass	Pass	Pass	Pass	Pass	Excluded
Brainnetome246 + GSR + weig + SDM + MutualInfo	Excluded	117.25	0.135	Pass	Single	Scale 200	GSR	Weighted	SDM	Mutual Info	Pass	Fail	Pass	Pass	13	74.5	0.1	125	0.12	132	0.138	137.5	0.183	-0.932	-0.081	Null	Null	0.889	0.64	0.8	0.733	Pass	Pass	Pass	Pass	-0.234	-0.021	-0.317	-0.217	Pass	Pass	Pass	Pass	Pass	Pass	Pass	Pass	Pass	Excluded
ICA300 + GSR + weig + FD20% + Pearson	Excluded	9125	0.065	Pass	ICA	Scale 400	GSR	Weighted	FD20%	Pearson	Pass	Fail	Pass	Pass	13	14	0.057	13	0.062	7.5	0.063	2	0.079	0.581	-0.019	Null	Null	0.889	0.84	0.84	0.733	Pass	Pass	Pass	Pass	-0.271	-0.062	0.193	0.082	Pass	Pass	Pass	Pass	Pass	Pass	Pass	Pass	Pass	Excluded
Schaefer232 + NoGSR + weig + Abs03 + Pearson	Excluded	76.5	0.113	Pass	Functional multi	Scale 200	No GSR	Weighted	Abs0.3	Pearson	Pass	Fail	Pass	Pass	13	37	0.082	56.5	0.084	64.5	0.1	148	0.187	0.085	-0.383	Null	Null	0.944	0.88	0.84	0.733	Pass	Pass	Pass	Pass	-0.174	-0.032	0.229	-0.081	Pass	Pass	Pass	Pass	Pass	Pass	Pass	Pass	Pass	Excluded
Glasser414 + NoGSR + weig + FD20% + Pearson	Excluded	100875	0.125	Pass	Single	Scale 400	No GSR	Weighted	FD20%	Pearson	Pass	Fail	Pass	Pass	13	67.5	0.097	36.5	0.074	37.5	0.086	262	0.243	-0.57	-1454	Null	Null	0.889	0.88	0.88	0.733	Pass	Pass	Pass	Pass	-0.232	-0.034	-0.072	0.113	Pass	Pass	Pass	Pass	Pass	Pass	Pass	Pass	Pass	Excluded
AAL90 + GSR + weig + SDM + MutualInfo	Excluded	174	0.152	Pass	Single	Scale 100	GSR	Weighted	SDM	Mutual Info	Pass	Fail	Pass	Pass	13	152	0.131	227.5	0.15	213.5	0.164	103	0.163	-1005	-0.916	Null	Null	0.667	0.72	0.64	0.756	Pass	Pass	Pass	Pass	0.112	-0.152	0.076	-0.253	Pass	Pass	Pass	Pass	Pass	Pass	Pass	Pass	Pass	Excluded
Glasser414 + GSR + weig + FD10% + Pearson	Excluded	23.25	0.078	Pass	Single	Scale 400	GSR	Weighted	FD10%	Pearson	Pass	Fail	Pass	Pass	13	22.5	0.072	9.5	0.058	24	0.076	37	0.105	-1196	-1813	Null	Null	0.667	0.84	0.68	0.756	Pass	Pass	Pass	Pass	-0.224	-0.105	-0.102	-0.067	Pass	Pass	Pass	Pass	Pass	Pass	Pass	Pass	Pass	Excluded
Schaefer116 + GSR + weig + FD10% + Pearson	Excluded	76625	0.106	Pass	Functional multi	Scale 100	GSR	Weighted	FD10%	Pearson	Pass	Fail	Pass	Pass	13	116.5	0.118	73	0.094	72	0.105	45	0.108	-0.247	-0.823	Null	Null	0.722	0.64	0.72	0.756	Pass	Pass	Pass	Pass	-0.344	-0.028	0.217	-0.014	Pass	Pass	Pass	Pass	Pass	Pass	Pass	Pass	Pass	Excluded
Schaefer232 + NoGSR + weig + FD10% + MutualInfo	Excluded	144375	0.145	Pass	Functional multi	Scale 200	No GSR	Weighted	FD10%	Mutual Info	Pass	Fail	Pass	Pass	13	163.5	0.135	125	0.12	158	0.145	131	0.181	-0.385	-1589	Null	Null	0.611	0.8	0.72	0.756	Pass	Pass	Pass	Pass	-0.071	-0.334	0.237	0.092	Pass	Pass	Pass	Pass	Pass	Pass	Pass	Pass	Pass	Excluded
Schaefer232 + GSR + weig + FD20% + Pearson	Excluded	11125	0.066	Pass	Functional multi	Scale 200	GSR	Weighted	FD20%	Pearson	Pass	Fail	Pass	Pass	13	9	0.05	4	0.051	9.5	0.064	22	0.099	-1.18	-0.034	Null	Null	0.889	0.84	0.76	0.756	Pass	Pass	Pass	Pass	-0.354	0.058	0.04	-0.182	Pass	Pass	Pass	Pass	Pass	Pass	Pass	Pass	Pass	Excluded
Schaefer116 + GSR + weig + Abs03 + Pearson	Excluded	50875	0.094	Pass	Functional multi	Scale 100	GSR	Weighted	Abs0.3	Pearson	Pass	Fail	Pass	Pass	13	28	0.075	53	0.083	51.5	0.094	71	0.124	-0.472	0.377	Null	Null	0.833	0.64	0.8	0.756	Pass	Pass	Pass	Pass	-0.249	-0.208	-0.06	0.074	Pass	Pass	Pass	Pass	Pass	Pass	Pass	Pass	Pass	Excluded
Schaefer232 + NoGSR + weig + FD20% + Pearson	Excluded	120.75	0.136	Pass	Functional multi	Scale 200	No GSR	Weighted	FD20%	Pearson	Pass	Fail	Pass	Pass	13	81.5	0.103	49.5	0.081	67.5	0.102	284.5	0.258	-0.525	-1813	Null	Null	0.889	0.88	0.8	0.756	Pass	Pass	Pass	Pass	-0.061	-0.059	0.236	0.044	Pass	Pass	Pass	Pass	Pass	Pass	Pass	Pass	Pass	Excluded
Brainnetome246 + NoGSR + weig + FD10% + MutualInfo	Excluded	118125	0.133	Pass	Single	Scale 200	No GSR	Weighted	FD10%	Mutual Info	Pass	Fail	Pass	Pass	13	52.5	0.09	71	0.093	141.5	0.141	207.5	0.209	-0.532	-0.542	Null	Null	0.833	0.88	0.84	0.756	Pass	Pass	Pass	Pass	-0.298	-0.132	0.095	0.265	Pass	Pass	Pass	Pass	Pass	Pass	Pass	Pass	Pass	Excluded
Brainnetome246 + NoGSR + weig + SDM + MutualInfo	Excluded	118	0.133	Pass	Single	Scale 200	No GSR	Weighted	SDM	Mutual Info	Pass	Fail	Pass	Pass	13	56.5	0.092	75	0.095	158	0.145	182.5	0.2	-0.767	-0.471	Null	Null	0.889	0.88	0.88	0.756	Pass	Pass	Pass	Pass	-0.251	-0.064	0.094	0.281	Pass	Pass	Pass	Pass	Pass	Pass	Pass	Pass	Pass	Excluded
Glasser414 + NoGSR + weig + Abs03 + Pearson	Excluded	81	0.115	Pass	Single	Scale 400	No GSR	Weighted	Abs0.3	Pearson	Pass	Fail	Pass	Pass	13	31	0.077	68	0.091	62.5	0.099	162.5	0.194	0.766	0.411	Null	Null	0.889	0.92	0.88	0.756	Pass	Pass	Pass	Pass	-0.28	-0.105	-0.164	0.077	Pass	Pass	Pass	Pass	Pass	Pass	Pass	Pass	Pass	Excluded
Brainnetome246 + NoGSR + weig + FD20% + Pearson	Excluded	119625	0.135	Pass	Single	Scale 200	No GSR	Weighted	FD20%	Pearson	Pass	Fail	Pass	Pass	13	59	0.093	48	0.08	59	0.097	312.5	0.271	-0.576	-1073	Null	Null	0.944	0.96	0.88	0.756	Pass	Pass	Pass	Pass	-0.304	-0.194	0.148	0.069	Pass	Pass	Pass	Pass	Pass	Pass	Pass	Pass	Pass	Excluded
Lausanne234 + NoGSR + weig + Abs03 + Pearson	Excluded	100125	0.124	Pass	Anatomical multi	Scale 200	No GSR	Weighted	Abs0.3	Pearson	Pass	Fail	Pass	Pass	13	42.5	0.086	77.5	0.096	78.5	0.109	202	0.207	1541	0.291	Null	Null	0.889	0.96	0.88	0.756	Pass	Pass	Pass	Pass	-0.439	0.013	0.105	-0.034	Pass	Pass	Pass	Pass	Pass	Pass	Pass	Pass	Pass	Excluded
ICA200 + NoGSR + weig + FD20% + Pearson	Excluded	26	0.08	Pass	ICA	Scale 200	No GSR	Weighted	FD20%	Pearson	Pass	Fail	Pass	Pass	13	18	0.067	30.5	0.07	31	0.081	24.5	0.1	1393	-0.436	Null	Null	0.889	0.56	0.56	0.778	Pass	Pass	Pass	Pass	-0.133	0.095	-0.145	0.246	Pass	Pass	Pass	Pass	Pass	Pass	Pass	Pass	Pass	Excluded
Lausanne463 + NoGSR + weig + FD20% + Pearson	Excluded	119875	0.135	Pass	Anatomical multi	Scale 400	No GSR	Weighted	FD20%	Pearson	Pass	Fail	Pass	Pass	13	100.5	0.109	36.5	0.074	44.5	0.091	298	0.266	-0.46	-1936	Null	Null	0.833	0.84	0.6	0.778	Pass	Pass	Pass	Pass	-0.342	-0.267	0.025	0.066	Pass	Pass	Pass	Pass	Pass	Pass	Pass	Pass	Pass	Excluded
Schaefer232 + GSR + weig + Abs03 + Pearson	Excluded	29.75	0.078	Pass	Functional multi	Scale 200	GSR	Weighted	Abs0.3	Pearson	Pass	Fail	Pass	Pass	13	12.5	0.052	19.5	0.065	32.5	0.083	54.5	0.112	-0.57	1547	Null	Null	0.778	0.84	0.68	0.778	Pass	Pass	Pass	Pass	-0.387	0.275	0.158	0.104	Pass	Pass	Pass	Pass	Pass	Pass	Pass	Pass	Pass	Excluded
Schaefer454 + GSR + weig + FD10% + Pearson	Excluded	22625	0.076	Pass	Functional multi	Scale 400	GSR	Weighted	FD10%	Pearson	Pass	Fail	Pass	Pass	13	25.5	0.073	8	0.057	12	0.066	45	0.108	-1396	-1888	Null	Null	0.556	0.8	0.72	0.778	Pass	Pass	Pass	Pass	-0.189	-0.002	0.026	-0.013	Pass	Pass	Pass	Pass	Pass	Pass	Pass	Pass	Pass	Excluded
Lausanne234 + NoGSR + weig + OMST + Pearson	Excluded	120.75	0.135	Pass	Anatomical multi	Scale 200	No GSR	Weighted	OMST	Pearson	Pass	Fail	Pass	Pass	13	144.5	0.128	81.5	0.097	94.5	0.12	162.5	0.194	-1767	-1492	Null	Null	0.778	0.88	0.72	0.778	Pass	Pass	Pass	Pass	-0.418	-0.216	-0.02	-0.037	Pass	Pass	Pass	Pass	Pass	Pass	Pass	Pass	Pass	Excluded
Schaefer232 + NoGSR + weig + FD5% + MutualInfo	Excluded	142	0.144	Pass	Functional multi	Scale 200	No GSR	Weighted	FD5%	Mutual Info	Pass	Fail	Pass	Pass	13	160	0.134	140	0.123	141.5	0.141	126.5	0.178	-0.68	-1709	Null	Null	0.778	0.84	0.76	0.778	Pass	Pass	Pass	Pass	-0.203	-0.388	0.241	0.168	Pass	Pass	Pass	Pass	Pass	Pass	Pass	Pass	Pass	Excluded
Schaefer454 + NoGSR + weig + Abs03 + Pearson	Excluded	82.5	0.115	Pass	Functional multi	Scale 400	No GSR	Weighted	Abs0.3	Pearson	Pass	Fail	Pass	Pass	13	34.5	0.08	39	0.075	64.5	0.1	192	0.204	-0.246	-0.701	Null	Null	0.833	0.96	0.76	0.778	Pass	Pass	Pass	Pass	-0.358	-0.004	-0.013	0.056	Pass	Pass	Pass	Pass	Pass	Pass	Pass	Pass	Pass	Excluded
Schaefer232 + GSR + weig + FD10% + Pearson	Excluded	29.5	0.083	Pass	Functional multi	Scale 200	GSR	Weighted	FD10%	Pearson	Pass	Fail	Pass	Pass	13	42.5	0.086	29	0.069	35.5	0.085	11	0.093	-0.963	-1103	Null	Null	0.611	0.76	0.8	0.778	Pass	Pass	Pass	Pass	-0.35	-0.092	0.113	-0.081	Pass	Pass	Pass	Pass	Pass	Pass	Pass	Pass	Pass	Excluded
Brainnetome246 + NoGSR + weig + FD5% + MutualInfo	Excluded	124625	0.136	Pass	Single	Scale 200	No GSR	Weighted	FD5%	Mutual Info	Pass	Fail	Pass	Pass	13	64	0.096	81.5	0.097	181	0.153	172	0.196	-1343	-0.671	Null	Null	0.889	0.84	0.8	0.778	Pass	Pass	Pass	Pass	-0.201	-0.134	0.061	0.257	Pass	Pass	Pass	Pass	Pass	Pass	Pass	Pass	Pass	Excluded
Schaefer232 + NoGSR + weig + OMST + Pearson	Excluded	109	0.129	Pass	Functional multi	Scale 200	No GSR	Weighted	OMST	Pearson	Pass	Fail	Pass	Pass	13	105	0.113	90	0.102	73.5	0.106	167.5	0.195	-0.68	-1451	Null	Null	0.611	0.88	0.8	0.778	Pass	Pass	Pass	Pass	-0.28	-0.297	0.122	0.038	Pass	Pass	Pass	Pass	Pass	Pass	Pass	Pass	Pass	Excluded
Schaefer116 + NoGSR + weig + FD20% + MutualInfo	Excluded	133	0.141	Pass	Functional multi	Scale 100	No GSR	Weighted	FD20%	Mutual Info	Pass	Fail	Pass	Pass	13	138.5	0.125	130.5	0.121	115	0.131	148	0.187	-0.731	-1505	Null	Null	0.722	0.92	0.92	0.778	Pass	Pass	Pass	Pass	0.133	0.072	-0.243	0.039	Pass	Pass	Pass	Pass	Pass	Pass	Pass	Pass	Pass	Excluded
ICA100 + GSR + weig + FD20% + Pearson	Excluded	51625	0.095	Pass	ICA	Scale 100	GSR	Weighted	FD20%	Pearson	Pass	Fail	Pass	Pass	13	49	0.089	62	0.089	47.5	0.092	48	0.109	0.012	-1806	Null	Null	0.833	0.64	0.6	0.8	Pass	Pass	Pass	Pass	-0.28	0.125	-0.338	0.213	Pass	Pass	Pass	Pass	Pass	Pass	Pass	Pass	Pass	Excluded
Glasser414 + GSR + weig + Abs03 + Pearson	Excluded	38625	0.082	Pass	Single	Scale 400	GSR	Weighted	Abs0.3	Pearson	Pass	Fail	Pass	Pass	13	2.5	0.043	39	0.075	53.5	0.095	59.5	0.115	1249	1774	Null	Null	0.889	0.8	0.64	0.8	Pass	Pass	Pass	Pass	-0.247	-0.028	-0.07	0.094	Pass	Pass	Pass	Pass	Pass	Pass	Pass	Pass	Pass	Excluded
Schaefer116 + GSR + weig + SDM + MutualInfo	Excluded	112625	0.131	Pass	Functional multi	Scale 100	GSR	Weighted	SDM	Mutual Info	Pass	Fail	Pass	Pass	13	87.5	0.105	147.5	0.126	132	0.138	83.5	0.155	-1857	-1339	Null	Null	0.889	0.8	0.72	0.8	Pass	Pass	Pass	Pass	-0.069	0.074	-0.124	0.071	Pass	Pass	Pass	Pass	Pass	Pass	Pass	Pass	Pass	Excluded
Schaefer116 + GSR + weig + FD20% + MutualInfo	Excluded	108375	0.129	Pass	Functional multi	Scale 100	GSR	Weighted	FD20%	Mutual Info	Pass	Fail	Pass	Pass	13	87.5	0.105	144.5	0.124	122.5	0.134	79	0.152	-1833	-1293	Null	Null	0.833	0.8	0.76	0.8	Pass	Pass	Pass	Pass	0.11	0.16	-0.205	0.038	Pass	Pass	Pass	Pass	Pass	Pass	Pass	Pass	Pass	Excluded
Lausanne129 + NoGSR + weig + OMST + Pearson	Excluded	157875	0.151	Pass	Anatomical multi	Scale 100	No GSR	Weighted	OMST	Pearson	Pass	Fail	Pass	Pass	13	157	0.133	162.5	0.13	127	0.137	185	0.202	-0.253	-0.761	Null	Null	0.944	0.84	0.76	0.8	Pass	Pass	Pass	Pass	-0.259	0.031	-0.093	0.082	Pass	Pass	Pass	Pass	Pass	Pass	Pass	Pass	Pass	Excluded
Schaefer454 + NoGSR + weig + FD20% + Pearson	Excluded	100.75	0.126	Pass	Functional multi	Scale 400	No GSR	Weighted	FD20%	Pearson	Pass	Fail	Pass	Pass	13	64	0.096	19.5	0.065	39	0.087	280.5	0.256	-1.1	-1893	Null	Null	0.944	0.92	0.76	0.8	Pass	Pass	Pass	Pass	-0.257	-0.108	-0.022	0.036	Pass	Pass	Pass	Pass	Pass	Pass	Pass	Pass	Pass	Excluded
Brainnetome246 + GSR + weig + FD5% + MutualInfo	Excluded	131125	0.139	Pass	Single	Scale 200	GSR	Weighted	FD5%	Mutual Info	Pass	Fail	Pass	Pass	13	72	0.099	154	0.128	167.5	0.148	131	0.181	-1252	0.277	Null	Null	0.889	0.68	0.8	0.8	Pass	Pass	Pass	Pass	-0.199	-0.108	-0.361	-0.201	Pass	Pass	Pass	Pass	Pass	Pass	Pass	Pass	Pass	Excluded
Schaefer116 + GSR + weig + FD10% + MutualInfo	Excluded	123.5	0.134	Pass	Functional multi	Scale 100	GSR	Weighted	FD10%	Mutual Info	Pass	Fail	Pass	Pass	13	91.5	0.106	169	0.131	147	0.142	86.5	0.156	-1657	-1062	Null	Null	0.944	0.76	0.8	0.8	Pass	Pass	Pass	Pass	-0.22	-0.142	-0.178	0.062	Pass	Pass	Pass	Pass	Pass	Pass	Pass	Pass	Pass	Excluded
Schaefer116 + GSR + weig + SDM + Pearson	Excluded	34.5	0.085	Pass	Functional multi	Scale 100	GSR	Weighted	SDM	Pearson	Pass	Fail	Pass	Pass	13	38	0.083	39	0.075	27	0.078	34	0.104	-0.499	-0.555	Null	Null	0.778	0.64	0.92	0.8	Pass	Pass	Pass	Pass	-0.387	-0.115	0.071	-0.017	Pass	Pass	Pass	Pass	Pass	Pass	Pass	Pass	Pass	Excluded
Schaefer116 + NoGSR + weig + SDM + MutualInfo	Excluded	126	0.139	Pass	Functional multi	Scale 100	No GSR	Weighted	SDM	Mutual Info	Pass	Fail	Pass	Pass	13	125.5	0.122	130.5	0.121	110.5	0.129	137.5	0.183	-0.816	-1673	Null	Null	0.722	0.88	0.96	0.8	Pass	Pass	Pass	Pass	-0.028	-0.114	-0.273	0.099	Pass	Pass	Pass	Pass	Pass	Pass	Pass	Pass	Pass	Excluded
Lausanne234 + GSR + weig + FD10% + MutualInfo	Excluded	139.25	0.141	Pass	Anatomical multi	Scale 200	GSR	Weighted	FD10%	Mutual Info	Pass	Fail	Pass	Pass	13	109.5	0.115	154	0.128	184	0.154	109.5	0.167	-1851	0.61	Null	Null	0.778	0.64	0.56	0.822	Pass	Pass	Pass	Pass	-0.455	0.149	-0.065	-0.081	Pass	Pass	Pass	Pass	Pass	Pass	Pass	Pass	Pass	Excluded
Lausanne234 + GSR + weig + SDM + MutualInfo	Excluded	142	0.142	Pass	Anatomical multi	Scale 200	GSR	Weighted	SDM	Mutual Info	Pass	Fail	Pass	Pass	13	112	0.116	162.5	0.13	181	0.153	112.5	0.168	-1746	0.769	Null	Null	0.778	0.64	0.56	0.822	Pass	Pass	Pass	Pass	-0.404	0.17	-0.055	-0.086	Pass	Pass	Pass	Pass	Pass	Pass	Pass	Pass	Pass	Excluded
Glasser414 + GSR + weig + FD20% + Pearson	Excluded	6625	0.063	Pass	Single	Scale 400	GSR	Weighted	FD20%	Pearson	Pass	Fail	Pass	Pass	13	1	0.041	5.5	0.053	14	0.07	6	0.089	0.212	0.274	Null	Null	0.778	0.84	0.64	0.822	Pass	Pass	Pass	Pass	-0.317	-0.012	-0.148	0.1	Pass	Pass	Pass	Pass	Pass	Pass	Pass	Pass	Pass	Excluded
Schaefer116 + GSR + weig + OMST + MutualInfo	Excluded	125	0.136	Pass	Functional multi	Scale 100	GSR	Weighted	OMST	Mutual Info	Pass	Fail	Pass	Pass	13	70	0.098	157.5	0.129	97.5	0.121	175	0.197	-1318	-0.596	Null	Null	0.889	0.72	0.68	0.822	Pass	Pass	Pass	Pass	0.181	-0.063	-0.095	0.006	Pass	Pass	Pass	Pass	Pass	Pass	Pass	Pass	Pass	Excluded
Lausanne129 + GSR + weig + FD20% + Pearson	Excluded	28625	0.08	Pass	Anatomical multi	Scale 100	GSR	Weighted	FD20%	Pearson	Pass	Fail	Pass	Pass	13	19	0.068	32	0.071	24	0.076	39.5	0.106	-0.257	-0.098	Null	Null	0.778	0.72	0.72	0.822	Pass	Pass	Pass	Pass	-0.364	-0.058	-0.31	0.044	Pass	Pass	Pass	Pass	Pass	Pass	Pass	Pass	Pass	Excluded
Schaefer454 + GSR + weig + FD20% + Pearson	Excluded	6625	0.061	Pass	Functional multi	Scale 400	GSR	Weighted	FD20%	Pearson	Pass	Fail	Pass	Pass	13	2.5	0.043	2	0.049	6	0.054	16	0.096	-0.486	-0.042	Null	Null	0.778	0.72	0.72	0.822	Pass	Pass	Pass	Pass	-0.158	0.038	-0.056	0.049	Pass	Pass	Pass	Pass	Pass	Pass	Pass	Pass	Pass	Excluded
Brainnetome246 + GSR + weig + FD20% + Pearson	Excluded	7.75	0.061	Pass	Single	Scale 200	GSR	Weighted	FD20%	Pearson	Pass	Fail	Pass	Pass	13	5	0.046	3	0.05	4	0.049	19	0.098	-1208	-0.451	Null	Null	0.778	0.64	0.8	0.822	Pass	Pass	Pass	Pass	-0.323	0.114	-0.236	0.033	Pass	Pass	Pass	Pass	Pass	Pass	Pass	Pass	Pass	Excluded
Lausanne129 + GSR + weig + SDM + Pearson	Excluded	30875	0.082	Pass	Anatomical multi	Scale 100	GSR	Weighted	SDM	Pearson	Pass	Fail	Pass	Pass	13	25.5	0.073	34	0.073	27	0.078	37	0.105	-0.049	-0.43	Null	Null	0.722	0.68	0.8	0.822	Pass	Pass	Pass	Pass	-0.416	-0.002	-0.398	0.038	Pass	Pass	Pass	Pass	Pass	Pass	Pass	Pass	Pass	Excluded
Brainnetome246 + NoGSR + weig + Abs03 + Pearson	Excluded	69.25	0.11	Pass	Single	Scale 200	No GSR	Weighted	Abs0.3	Pearson	Pass	Fail	Pass	Pass	13	29.5	0.076	51	0.082	62.5	0.099	134	0.182	0.101	0.087	Null	Null	0.833	0.96	0.84	0.822	Pass	Pass	Pass	Pass	-0.284	-0.149	0.175	0.104	Pass	Pass	Pass	Pass	Pass	Pass	Pass	Pass	Pass	Excluded
AAL90 + NoGSR + weig + Abs03 + Pearson	Excluded	119375	0.136	Pass	Single	Scale 100	No GSR	Weighted	Abs0.3	Pearson	Pass	Fail	Pass	Pass	13	116.5	0.118	120	0.119	103.5	0.125	137.5	0.183	0.894	-0.449	Null	Null	0.778	0.96	0.84	0.822	Pass	Pass	Pass	Pass	-0.315	0.278	0.195	0.052	Pass	Pass	Pass	Pass	Pass	Pass	Pass	Pass	Pass	Excluded
Schaefer116 + NoGSR + weig + FD10% + MutualInfo	Excluded	126.5	0.138	Pass	Functional multi	Scale 100	No GSR	Weighted	FD10%	Mutual Info	Pass	Fail	Pass	Pass	13	138.5	0.125	130.5	0.121	106	0.126	131	0.181	-0.669	-1787	Null	Null	0.778	0.96	0.88	0.822	Pass	Pass	Pass	Pass	0.04	-0.052	-0.122	0.128	Pass	Pass	Pass	Pass	Pass	Pass	Pass	Pass	Pass	Excluded
Lausanne234 + GSR + weig + FD20% + Pearson	Excluded	9.5	0.066	Pass	Anatomical multi	Scale 200	GSR	Weighted	FD20%	Pearson	Pass	Fail	Pass	Pass	13	10.5	0.051	5.5	0.053	7.5	0.063	14.5	0.095	-1.23	0.462	Null	Null	0.889	0.76	0.56	0.844	Pass	Pass	Pass	Pass	-0.368	0.038	-0.002	-0.066	Pass	Pass	Pass	Pass	Pass	Pass	Pass	Pass	Pass	Excluded
Schaefer116 + NoGSR + weig + Abs03 + Pearson	Excluded	107.5	0.129	Pass	Functional multi	Scale 100	No GSR	Weighted	Abs0.3	Pearson	Pass	Fail	Pass	Pass	13	91.5	0.106	89	0.101	87	0.115	162.5	0.194	-0.025	-0.381	Null	Null	0.889	0.92	0.8	0.844	Pass	Pass	Pass	Pass	-0.236	0.227	0.182	-0.043	Pass	Pass	Pass	Pass	Pass	Pass	Pass	Pass	Pass	Excluded
Schaefer454 + NoGSR + bin + OMST + MutualInfo	Excluded	408.25	0.262	Fail	Functional multi	Scale 400	No GSR	Binarised	OMST	Mutual Info	Pass	Fail	Pass	Pass	13	380	0.238	333.5	0.199	505.5	0.295	414	0.315	-3415	-0.168	Expected	Null	0.722	0.92	0.64	0.578	Pass	Pass	Pass	Pass	0.137	-0.146	-0.085	0.092	Pass	Pass	Pass	Pass	Pass	Pass	Pass	Pass	Fail	Excluded
ICA100 + GSR + bin + OMST + Pearson	Excluded	259125	0.192	Fail	ICA	Scale 100	GSR	Binarised	OMST	Pearson	Pass	Fail	Pass	Pass	13	346.5	0.226	275.5	0.169	226.5	0.168	188	0.203	-2.7	-1796	Expected	Null	0.556	0.68	0.72	0.622	Pass	Pass	Pass	Pass	-0.212	0.125	-0.014	0.17	Pass	Pass	Pass	Pass	Pass	Pass	Pass	Pass	Pass	Excluded
Schaefer232 + GSR + bin + OMST + Pearson	Excluded	322875	0.221	Fail	Functional multi	Scale 200	GSR	Binarised	OMST	Pearson	Pass	Fail	Pass	Pass	13	446	0.268	304.5	0.183	285.5	0.196	255.5	0.237	-3378	-1.06	Expected	Null	0.611	0.72	0.72	0.622	Pass	Pass	Pass	Pass	-0.077	-0.111	0.245	0.061	Pass	Pass	Pass	Pass	Pass	Pass	Pass	Pass	Pass	Excluded
Brainnetome246 + GSR + bin + FD20% + MutualInfo	Excluded	326	0.226	Fail	Single	Scale 200	GSR	Binarised	FD20%	Mutual Info	Pass	Fail	Pass	Pass	13	302	0.205	307	0.184	339	0.223	356	0.292	-2878	-0.543	Expected	Null	0.722	0.72	0.6	0.644	Pass	Pass	Pass	Pass	0.011	-0.302	0.25	-0.102	Pass	Pass	Pass	Pass	Pass	Pass	Pass	Pass	Pass	Excluded
Lausanne129 + GSR + weig + ECO + Pearson	Excluded	569.25	0.334	Fail	Anatomical multi	Scale 100	GSR	Weighted	ECO	Pearson	Pass	Fail	Pass	Pass	13	642.5	0.346	599	0.31	631.5	0.367	404	0.312	-2561	-1744	Expected	Null	0.556	0.76	0.68	0.644	Pass	Pass	Pass	Pass	0.069	0.198	-0.068	0.167	Pass	Pass	Pass	Pass	Pass	Pass	Pass	Pass	Fail	Excluded
Lausanne129 + GSR + bin + FD20% + MutualInfo	Excluded	380125	0.252	Fail	Anatomical multi	Scale 100	GSR	Binarised	FD20%	Mutual Info	Pass	Fail	Pass	Pass	13	436	0.265	352	0.208	410	0.26	322.5	0.275	-2743	-1545	Expected	Null	0.667	0.72	0.6	0.667	Pass	Pass	Pass	Pass	-0.141	-0.132	0.101	-0.129	Pass	Pass	Pass	Pass	Pass	Pass	Pass	Pass	Pass	Excluded
Glasser414 + GSR + bin + FD5% + MutualInfo	Excluded	532.75	0.31	Fail	Single	Scale 400	GSR	Binarised	FD5%	Mutual Info	Pass	Fail	Pass	Pass	13	572	0.311	554.5	0.292	559	0.317	445.5	0.322	-2652	-0.452	Expected	Null	0.667	0.72	0.64	0.667	Pass	Pass	Pass	Pass	-0.439	-0.309	0.032	-0.226	Pass	Pass	Pass	Pass	Pass	Pass	Pass	Pass	Fail	Excluded
Lausanne234 + GSR + bin + FD20% + MutualInfo	Excluded	313875	0.219	Fail	Anatomical multi	Scale 200	GSR	Binarised	FD20%	Mutual Info	Pass	Fail	Pass	Pass	13	386	0.241	279	0.171	303	0.205	287.5	0.26	-4516	-1638	Expected	Null	0.722	0.76	0.68	0.667	Pass	Pass	Pass	Pass	-0.288	-0.253	0.206	-0.158	Pass	Pass	Pass	Pass	Pass	Pass	Pass	Pass	Pass	Excluded
AAL90 + NoGSR + weig + ECO + MutualInfo	Excluded	422625	0.27	Fail	Single	Scale 100	No GSR	Weighted	ECO	Mutual Info	Pass	Fail	Pass	Pass	13	518.5	0.292	422	0.245	405.5	0.258	344.5	0.285	-2137	-0.404	Expected	Null	0.722	0.72	0.68	0.689	Pass	Pass	Pass	Pass	-0.106	-0.098	0.158	0.109	Pass	Pass	Pass	Pass	Pass	Pass	Pass	Pass	Fail	Excluded
Lausanne129 + GSR + bin + OMST + MutualInfo	Excluded	378.5	0.242	Fail	Anatomical multi	Scale 100	GSR	Binarised	OMST	Mutual Info	Pass	Fail	Pass	Pass	13	350.5	0.227	299	0.181	270	0.187	594.5	0.375	-2034	-0.941	Expected	Null	0.833	0.72	0.76	0.689	Pass	Pass	Pass	Pass	0.042	0.322	0.122	0.026	Pass	Pass	Pass	Pass	Pass	Pass	Pass	Pass	Pass	Excluded
Lausanne234 + GSR + weig + ECO + MutualInfo	Excluded	281375	0.203	Fail	Anatomical multi	Scale 200	GSR	Weighted	ECO	Mutual Info	Pass	Fail	Pass	Pass	13	370	0.234	275.5	0.169	221.5	0.167	258.5	0.242	-4337	-1114	Expected	Null	0.778	0.6	0.76	0.711	Pass	Pass	Pass	Pass	-0.346	-0.035	0.132	-0.115	Pass	Pass	Pass	Pass	Pass	Pass	Pass	Pass	Pass	Excluded
Lausanne129 + GSR + weig + OMST + MutualInfo	Excluded	176625	0.159	Fail	Anatomical multi	Scale 100	GSR	Weighted	OMST	Mutual Info	Pass	Fail	Pass	Pass	13	247.5	0.177	180	0.134	127	0.137	152	0.189	-2601	-1082	Expected	Null	0.667	0.6	0.76	0.711	Pass	Pass	Pass	Pass	-0.424	0.355	-0.314	0.14	Pass	Pass	Pass	Pass	Pass	Pass	Pass	Pass	Pass	Excluded
AAL90 + GSR + bin + OMST + Pearson	Excluded	370375	0.239	Fail	Single	Scale 100	GSR	Binarised	OMST	Pearson	Pass	Fail	Pass	Pass	13	315.5	0.21	309	0.186	320	0.212	537	0.348	-2119	-1517	Expected	Null	0.556	0.6	0.6	0.733	Pass	Pass	Pass	Pass	-0.148	0.353	-0.211	-0.157	Pass	Pass	Pass	Pass	Pass	Pass	Pass	Pass	Pass	Excluded
ICA300 + NoGSR + bin + ECO + Pearson	Excluded	607	0.347	Fail	ICA	Scale 400	No GSR	Binarised	ECO	Pearson	Pass	Fail	Pass	Pass	13	683.5	0.383	601.5	0.313	599	0.341	544	0.35	-2011	-0.89	Expected	Null	0.722	0.6	0.68	0.733	Pass	Pass	Pass	Pass	-0.255	0.101	-0.352	0.222	Pass	Pass	Pass	Pass	Pass	Pass	Pass	Pass	Fail	Excluded
Schaefer454 + GSR + bin + FD5% + MutualInfo	Excluded	541125	0.315	Fail	Functional multi	Scale 400	GSR	Binarised	FD5%	Mutual Info	Pass	Fail	Pass	Pass	13	536	0.297	586	0.304	584.5	0.334	458	0.326	-2.22	0.152	Expected	Null	0.667	0.64	0.52	0.756	Pass	Pass	Pass	Pass	-0.263	-0.126	-0.075	-0.167	Pass	Pass	Pass	Pass	Pass	Pass	Pass	Pass	Fail	Excluded
ICA200 + GSR + bin + ECO + Pearson	Excluded	599125	0.341	Fail	ICA	Scale 200	GSR	Binarised	ECO	Pearson	Pass	Fail	Pass	Pass	13	678	0.379	586	0.304	577	0.327	555.5	0.354	-2.25	0.157	Expected	Null	0.611	0.68	0.6	0.756	Pass	Pass	Pass	Pass	-0.131	-0.108	-0.162	0.257	Pass	Pass	Pass	Pass	Pass	Pass	Pass	Pass	Fail	Excluded
Glasser414 + GSR + weig + ECO + MutualInfo	Excluded	269.25	0.196	Fail	Single	Scale 400	GSR	Weighted	ECO	Mutual Info	Pass	Fail	Pass	Pass	13	292.5	0.201	284.5	0.174	298	0.202	202	0.207	-2106	0.622	Expected	Null	0.722	0.68	0.8	0.756	Pass	Pass	Pass	Pass	-0.472	0.243	-0.099	-0.213	Pass	Pass	Pass	Pass	Pass	Pass	Pass	Pass	Pass	Excluded
Brainnetome246 + GSR + bin + Abs03 + Pearson	Excluded	376875	0.244	Fail	Single	Scale 200	GSR	Binarised	Abs0.3	Pearson	Pass	Fail	Pass	Pass	13	312.5	0.209	356	0.209	327.5	0.218	511.5	0.342	-2296	-1566	Expected	Null	0.778	0.8	0.8	0.756	Pass	Pass	Pass	Pass	-0.119	-0.004	-0.053	0.093	Pass	Pass	Pass	Pass	Pass	Pass	Pass	Pass	Pass	Excluded
Glasser414 + GSR + bin + Abs03 + Pearson	Excluded	365.25	0.24	Fail	Single	Scale 400	GSR	Binarised	Abs0.3	Pearson	Pass	Fail	Pass	Pass	13	286	0.198	328	0.197	344	0.226	503	0.34	-3308	-1698	Expected	Null	0.778	0.88	0.72	0.778	Pass	Pass	Pass	Pass	-0.263	-0.165	0.008	0.099	Pass	Pass	Pass	Pass	Pass	Pass	Pass	Pass	Pass	Excluded
Brainnetome246 + GSR + weig + ECO + MutualInfo	Excluded	255125	0.19	Fail	Single	Scale 200	GSR	Weighted	ECO	Mutual Info	Pass	Fail	Pass	Pass	13	280.5	0.194	252.5	0.161	310	0.207	177.5	0.198	-2331	-1845	Expected	Null	0.722	0.64	0.84	0.778	Pass	Pass	Pass	Pass	-0.176	-0.141	-0.189	-0.247	Pass	Pass	Pass	Pass	Pass	Pass	Pass	Pass	Pass	Excluded
Glasser414 + GSR + bin + FD20% + MutualInfo	Excluded	298.25	0.211	Fail	Single	Scale 400	GSR	Binarised	FD20%	Mutual Info	Pass	Fail	Pass	Pass	13	318.5	0.211	264	0.164	264	0.184	346.5	0.286	-4431	-0.665	Expected	Null	0.556	0.56	0.72	0.8	Pass	Pass	Pass	Pass	-0.131	-0.362	0.032	-0.111	Pass	Pass	Pass	Pass	Pass	Pass	Pass	Pass	Pass	Excluded
Schaefer454 + GSR + bin + FD20% + MutualInfo	Excluded	286375	0.206	Fail	Functional multi	Scale 400	GSR	Binarised	FD20%	Mutual Info	Pass	Fail	Pass	Pass	13	305.5	0.206	264	0.164	260.5	0.181	315.5	0.272	-4281	-0.555	Expected	Null	0.611	0.72	0.76	0.8	Pass	Pass	Pass	Pass	-0.121	-0.042	0.122	-0.073	Pass	Pass	Pass	Pass	Pass	Pass	Pass	Pass	Pass	Excluded
Schaefer232 + GSR + bin + FD20% + MutualInfo	Excluded	344125	0.235	Fail	Functional multi	Scale 200	GSR	Binarised	FD20%	Mutual Info	Pass	Fail	Pass	Pass	13	378	0.237	341.5	0.202	361	0.237	296	0.265	-3545	-0.746	Expected	Null	0.611	0.64	0.72	0.822	Pass	Pass	Pass	Pass	-0.209	-0.193	0.155	-0.165	Pass	Pass	Pass	Pass	Pass	Pass	Pass	Pass	Pass	Excluded
AAL90 + GSR + weig + ECO + MutualInfo	Excluded	286.5	0.205	Fail	Single	Scale 100	GSR	Weighted	ECO	Mutual Info	Pass	Fail	Pass	Pass	13	333.5	0.221	316.5	0.19	300	0.204	196	0.205	-2972	-1791	Expected	Null	0.778	0.76	0.8	0.822	Pass	Pass	Pass	Pass	-0.292	-0.227	-0.008	-0.03	Pass	Pass	Pass	Pass	Pass	Pass	Pass	Pass	Pass	Excluded
Lausanne234 + GSR + weig + OMST + MutualInfo	Excluded	126.75	0.139	Pass	Anatomical multi	Scale 200	GSR	Weighted	OMST	Mutual Info	Pass	Fail	Pass	Fail	13	95.5	0.107	110.5	0.114	141.5	0.141	159.5	0.193	-2.08	0.145	Expected	Null	0.889	0.72	0.64	0.8	Pass	Pass	Pass	Pass	-0.48	0.053	0.05	-0.131	Fail	Pass	Pass	Pass	Pass	Pass	Pass	Pass	Pass	Excluded
Lausanne234 + GSR + weig + FD5% + Pearson	Excluded	154375	0.144	Pass	Anatomical multi	Scale 200	GSR	Weighted	FD5%	Pearson	Pass	Fail	Pass	Fail	13	294.5	0.203	125	0.12	147	0.142	51	0.111	-2336	-1728	Expected	Null	0.556	0.6	0.76	0.844	Pass	Pass	Pass	Pass	-0.482	0.224	0.098	0.031	Fail	Pass	Pass	Pass	Pass	Pass	Pass	Pass	Pass	Excluded
ICA100 + GSR + weig + SDM + Pearson	Excluded	67.5	0.102	Pass	ICA	Scale 100	GSR	Weighted	SDM	Pearson	Pass	Fail	Pass	Fail	13	87.5	0.105	77.5	0.096	56	0.096	49	0.11	-0.983	-2934	Null	Expected	0.889	0.52	0.64	0.733	Pass	Pass	Pass	Pass	-0.176	0.073	-0.403	0.209	Pass	Pass	Fail	Pass	Pass	Pass	Pass	Pass	Pass	Excluded
ICA200 + NoGSR + weig + FD5% + Pearson	Excluded	156	0.148	Pass	ICA	Scale 200	No GSR	Weighted	FD5%	Pearson	Pass	Fail	Fail	Pass	13	261	0.186	135	0.122	151	0.143	77	0.139	-1439	-2499	Null	Expected	0.667	0.44	0.52	0.733	Pass	Fail	Pass	Pass	-0.015	-0.093	-0.121	0.184	Pass	Pass	Pass	Pass	Pass	Pass	Pass	Pass	Pass	Excluded
ICA200 + NoGSR + weig + FD10% + Pearson	Excluded	54.5	0.095	Pass	ICA	Scale 200	No GSR	Weighted	FD10%	Pearson	Pass	Fail	Fail	Pass	13	81.5	0.103	47	0.078	44.5	0.091	45	0.108	-1.02	-2711	Null	Expected	0.778	0.52	0.48	0.778	Pass	Pass	Fail	Pass	-0.071	0.045	-0.146	0.2	Pass	Pass	Pass	Pass	Pass	Pass	Pass	Pass	Pass	Excluded
ICA200 + NoGSR + weig + SDM + Pearson	Excluded	91	0.112	Pass	ICA	Scale 200	No GSR	Weighted	SDM	Pearson	Pass	Fail	Fail	Pass	13	163.5	0.135	68	0.091	75.5	0.107	57	0.114	-1.4	-2715	Null	Expected	0.722	0.44	0.52	0.8	Pass	Fail	Pass	Pass	-0.158	0.002	-0.212	0.168	Pass	Pass	Pass	Pass	Pass	Pass	Pass	Pass	Pass	Excluded
Brainnetome246 + NoGSR + weig + ECO + Pearson	Excluded	663.25	0.394	Fail	Single	Scale 200	No GSR	Weighted	ECO	Pearson	Pass	Fail	Pass	Pass	13	681	0.382	642	0.351	631.5	0.367	698.5	0.478	-1011	-2623	Null	Expected	0.611	0.68	0.8	0.578	Pass	Pass	Pass	Pass	0.385	-0.207	-0.166	0.041	Pass	Pass	Pass	Pass	Pass	Pass	Pass	Pass	Fail	Excluded
Schaefer454 + GSR + weig + ECO + Pearson	Excluded	643.75	0.376	Fail	Functional multi	Scale 400	GSR	Weighted	ECO	Pearson	Pass	Fail	Pass	Pass	13	710	0.41	642	0.351	659.5	0.387	563.5	0.357	-1883	-2.32	Null	Expected	0.556	0.72	0.52	0.6	Pass	Pass	Pass	Pass	-0.106	-0.239	-0.052	0.088	Pass	Pass	Pass	Pass	Pass	Pass	Pass	Pass	Fail	Excluded
ICA100 + GSR + bin + SDM + MutualInfo	Excluded	441.25	0.278	Fail	ICA	Scale 100	GSR	Binarised	SDM	Mutual Info	Pass	Fail	Pass	Pass	13	469	0.275	425	0.246	443	0.273	428	0.318	-1505	-3008	Null	Expected	0.611	0.56	0.6	0.6	Pass	Pass	Pass	Pass	-0.084	-0.018	0.129	0.139	Pass	Pass	Pass	Pass	Pass	Pass	Pass	Pass	Fail	Excluded
AAL90 + GSR + bin + FD20% + Pearson	Excluded	344875	0.234	Fail	Single	Scale 100	GSR	Binarised	FD20%	Pearson	Pass	Fail	Pass	Pass	13	411.5	0.253	341.5	0.202	357	0.234	269.5	0.246	-1705	-2911	Null	Expected	0.667	0.68	0.72	0.622	Pass	Pass	Pass	Pass	-0.278	0.052	-0.194	0.125	Pass	Pass	Pass	Pass	Pass	Pass	Pass	Pass	Pass	Excluded
ICA100 + GSR + bin + FD20% + Pearson	Excluded	391.75	0.259	Fail	ICA	Scale 100	GSR	Binarised	FD20%	Pearson	Pass	Fail	Pass	Pass	13	434	0.264	391.5	0.228	385.5	0.252	356	0.292	-1422	-2575	Null	Expected	0.667	0.64	0.68	0.644	Pass	Pass	Pass	Pass	-0.071	0.02	-0.167	-0.075	Pass	Pass	Pass	Pass	Pass	Pass	Pass	Pass	Pass	Excluded
Brainnetome246 + NoGSR + weig + FD5% + Pearson	Excluded	374375	0.24	Fail	Single	Scale 200	No GSR	Weighted	FD5%	Pearson	Pass	Fail	Pass	Pass	13	386	0.241	246.5	0.158	317	0.21	548	0.351	-1505	-2464	Null	Expected	0.833	0.88	0.68	0.644	Pass	Pass	Pass	Pass	0.049	0.113	0.03	0.209	Pass	Pass	Pass	Pass	Pass	Pass	Pass	Pass	Pass	Excluded
Glasser414 + NoGSR + weig + FD5% + Pearson	Excluded	346	0.233	Fail	Single	Scale 400	No GSR	Weighted	FD5%	Pearson	Pass	Fail	Pass	Pass	13	477	0.277	232	0.152	283.5	0.195	391.5	0.307	-1662	-4141	Null	Expected	0.611	0.88	0.72	0.644	Pass	Pass	Pass	Pass	-0.003	-0.063	0.092	0.239	Pass	Pass	Pass	Pass	Pass	Pass	Pass	Pass	Pass	Excluded
AAL90 + GSR + bin + SDM + MutualInfo	Excluded	415.75	0.268	Fail	Single	Scale 100	GSR	Binarised	SDM	Mutual Info	Pass	Fail	Pass	Pass	13	460	0.273	448	0.255	425	0.264	330	0.279	-1187	-2579	Null	Expected	0.556	0.64	0.76	0.644	Pass	Pass	Pass	Pass	-0.3	0.088	0.326	-0.072	Pass	Pass	Pass	Pass	Pass	Pass	Pass	Pass	Fail	Excluded
ICA300 + NoGSR + bin + SDM + Pearson	Excluded	423625	0.27	Fail	ICA	Scale 400	No GSR	Binarised	SDM	Pearson	Pass	Fail	Pass	Pass	13	446	0.268	395.5	0.23	413	0.261	440	0.321	-1755	-2786	Null	Expected	0.889	0.68	0.76	0.644	Pass	Pass	Pass	Pass	-0.063	-0.033	-0.225	0.223	Pass	Pass	Pass	Pass	Pass	Pass	Pass	Pass	Fail	Excluded
Lausanne234 + NoGSR + weig + FD5% + Pearson	Excluded	439125	0.269	Fail	Anatomical multi	Scale 200	No GSR	Weighted	FD5%	Pearson	Pass	Fail	Pass	Pass	13	518.5	0.292	336	0.2	303	0.205	599	0.379	-0.063	-2442	Null	Expected	0.722	0.76	0.8	0.644	Pass	Pass	Pass	Pass	0.028	0.072	0.135	0.098	Pass	Pass	Pass	Pass	Pass	Pass	Pass	Pass	Fail	Excluded
Schaefer116 + GSR + bin + OMST + Pearson	Excluded	340.75	0.23	Fail	Functional multi	Scale 100	GSR	Binarised	OMST	Pearson	Pass	Fail	Pass	Pass	13	434	0.264	361.5	0.213	342	0.225	225.5	0.218	-1132	-2424	Null	Expected	0.611	0.6	0.56	0.667	Pass	Pass	Pass	Pass	-0.333	0.138	-0.077	0.211	Pass	Pass	Pass	Pass	Pass	Pass	Pass	Pass	Pass	Excluded
Schaefer232 + NoGSR + weig + FD10% + Pearson	Excluded	230	0.187	Fail	Functional multi	Scale 200	No GSR	Weighted	FD10%	Pearson	Pass	Fail	Pass	Pass	13	252.5	0.179	125	0.12	171.5	0.149	371	0.299	-0.397	-2723	Null	Expected	0.778	0.88	0.72	0.667	Pass	Pass	Pass	Pass	-0.053	-0.139	0.318	0.166	Pass	Pass	Pass	Pass	Pass	Pass	Pass	Pass	Pass	Excluded
Lausanne463 + NoGSR + weig + ECO + MutualInfo	Excluded	361.75	0.242	Fail	Anatomical multi	Scale 400	No GSR	Weighted	ECO	Mutual Info	Pass	Fail	Pass	Pass	13	431.5	0.263	350	0.207	306.5	0.206	359	0.293	-0.8	-2216	Null	Expected	0.778	0.68	0.76	0.667	Pass	Pass	Pass	Pass	-0.212	0.136	-0.254	0.208	Pass	Pass	Pass	Pass	Pass	Pass	Pass	Pass	Pass	Excluded
ICA300 + NoGSR + bin + FD5% + Pearson	Excluded	430875	0.272	Fail	ICA	Scale 400	No GSR	Binarised	FD5%	Pearson	Pass	Fail	Pass	Pass	13	442	0.267	393.5	0.229	430	0.266	458	0.326	-1.68	-2893	Null	Expected	0.944	0.76	0.76	0.667	Pass	Pass	Pass	Pass	0.007	0.02	-0.195	0.244	Pass	Pass	Pass	Pass	Pass	Pass	Pass	Pass	Fail	Excluded
Lausanne234 + NoGSR + weig + FD10% + Pearson	Excluded	269125	0.2	Fail	Anatomical multi	Scale 200	No GSR	Weighted	FD10%	Pearson	Pass	Fail	Pass	Pass	13	284	0.197	147.5	0.126	165	0.147	480	0.331	0.064	-2696	Null	Expected	0.722	0.84	0.76	0.667	Pass	Pass	Pass	Pass	-0.098	0.023	0.127	0.141	Pass	Pass	Pass	Pass	Pass	Pass	Pass	Pass	Pass	Excluded
Brainnetome246 + NoGSR + weig + FD10% + Pearson	Excluded	209625	0.178	Fail	Single	Scale 200	No GSR	Weighted	FD10%	Pearson	Pass	Fail	Pass	Pass	13	211	0.16	103.5	0.109	141.5	0.141	382.5	0.303	-0.785	-2313	Null	Expected	0.833	0.96	0.8	0.667	Pass	Pass	Pass	Pass	-0.104	-0.003	0.082	0.197	Pass	Pass	Pass	Pass	Pass	Pass	Pass	Pass	Pass	Excluded
Schaefer116 + NoGSR + weig + FD10% + Pearson	Excluded	317.75	0.217	Fail	Functional multi	Scale 100	No GSR	Weighted	FD10%	Pearson	Pass	Fail	Pass	Pass	13	325.5	0.215	200.5	0.141	248.5	0.175	496.5	0.338	-0.664	-2.84	Null	Expected	0.778	0.96	0.8	0.667	Pass	Pass	Pass	Pass	-0.158	-0.09	0.236	0.185	Pass	Pass	Pass	Pass	Pass	Pass	Pass	Pass	Pass	Excluded
Brainnetome246 + NoGSR + weig + SDM + Pearson	Excluded	277375	0.203	Fail	Single	Scale 200	No GSR	Weighted	SDM	Pearson	Pass	Fail	Pass	Pass	13	276.5	0.193	144.5	0.124	238	0.171	450.5	0.323	-1426	-2595	Null	Expected	0.889	0.88	0.84	0.667	Pass	Pass	Pass	Pass	-0.053	0.01	0.032	0.185	Pass	Pass	Pass	Pass	Pass	Pass	Pass	Pass	Pass	Excluded
Lausanne234 + NoGSR + bin + Abs03 + MutualInfo	Excluded	729	0.468	Fail	Anatomical multi	Scale 200	No GSR	Binarised	Abs0.3	Mutual Info	Pass	Fail	Pass	Pass	13	739	0.446	718	0.423	716	0.451	743	0.553	0.196	-2142	Null	Expected	0.556	0.76	0.56	0.689	Pass	Pass	Pass	Pass	-0.379	-0.208	-0.043	-0.046	Pass	Pass	Pass	Pass	Pass	Pass	Pass	Pass	Fail	Excluded
Lausanne129 + NoGSR + weig + FD5% + Pearson	Excluded	509375	0.303	Fail	Anatomical multi	Scale 100	No GSR	Weighted	FD5%	Pearson	Pass	Fail	Pass	Pass	13	591.5	0.317	385.5	0.225	432.5	0.267	628	0.403	0.387	-2068	Null	Expected	0.833	0.8	0.6	0.689	Pass	Pass	Pass	Pass	-0.439	0.078	0.161	0.052	Pass	Pass	Pass	Pass	Pass	Pass	Pass	Pass	Fail	Excluded
Schaefer232 + NoGSR + weig + SDM + Pearson	Excluded	299.25	0.212	Fail	Functional multi	Scale 200	No GSR	Weighted	SDM	Pearson	Pass	Fail	Pass	Pass	13	297.5	0.204	206.5	0.143	260.5	0.181	432.5	0.319	-0.649	-2914	Null	Expected	0.833	0.88	0.68	0.689	Pass	Pass	Pass	Pass	-0.026	-0.112	0.318	0.154	Pass	Pass	Pass	Pass	Pass	Pass	Pass	Pass	Pass	Excluded
Lausanne234 + NoGSR + weig + SDM + Pearson	Excluded	281.5	0.205	Fail	Anatomical multi	Scale 200	No GSR	Weighted	SDM	Pearson	Pass	Fail	Pass	Pass	13	297.5	0.204	162.5	0.13	176.5	0.151	489.5	0.334	-0.113	-2.75	Null	Expected	0.722	0.84	0.76	0.689	Pass	Pass	Pass	Pass	-0.042	0.066	0.078	0.126	Pass	Pass	Pass	Pass	Pass	Pass	Pass	Pass	Pass	Excluded
ICA200 + NoGSR + bin + FD10% + Pearson	Excluded	399.25	0.26	Fail	ICA	Scale 200	No GSR	Binarised	FD10%	Pearson	Pass	Fail	Pass	Pass	13	386	0.241	388.5	0.226	382.5	0.251	440	0.321	-1.17	-2754	Null	Expected	0.833	0.72	0.68	0.711	Pass	Pass	Pass	Pass	-0.018	0.035	-0.183	0.13	Pass	Pass	Pass	Pass	Pass	Pass	Pass	Pass	Pass	Excluded
Lausanne463 + NoGSR + weig + FD10% + Pearson	Excluded	203.5	0.176	Fail	Anatomical multi	Scale 400	No GSR	Weighted	FD10%	Pearson	Pass	Fail	Pass	Pass	13	272	0.191	85	0.099	101	0.123	356	0.292	-1928	-3387	Null	Expected	0.667	0.88	0.68	0.711	Pass	Pass	Pass	Pass	-0.137	-0.136	0.121	0.118	Pass	Pass	Pass	Pass	Pass	Pass	Pass	Pass	Pass	Excluded
Glasser414 + NoGSR + weig + ECO + MutualInfo	Excluded	324125	0.222	Fail	Single	Scale 400	No GSR	Weighted	ECO	Mutual Info	Pass	Fail	Pass	Pass	13	419.5	0.257	289.5	0.177	346.5	0.227	241	0.228	-1488	-2.75	Null	Expected	0.667	0.68	0.72	0.711	Pass	Pass	Pass	Pass	-0.127	-0.313	0.058	-0.094	Pass	Pass	Pass	Pass	Pass	Pass	Pass	Pass	Pass	Excluded
Glasser414 + NoGSR + bin + ECO + MutualInfo	Excluded	687125	0.413	Fail	Single	Scale 400	No GSR	Binarised	ECO	Mutual Info	Pass	Fail	Pass	Pass	13	724.5	0.42	697	0.402	648.5	0.379	678.5	0.452	-0.217	-2.81	Null	Expected	0.778	0.64	0.8	0.711	Pass	Pass	Pass	Pass	-0.026	-0.249	0.048	-0.058	Pass	Pass	Pass	Pass	Pass	Pass	Pass	Pass	Fail	Excluded
Schaefer454 + NoGSR + weig + FD10% + Pearson	Excluded	187375	0.168	Fail	Functional multi	Scale 400	No GSR	Weighted	FD10%	Pearson	Pass	Fail	Pass	Pass	13	250.5	0.178	70	0.092	94.5	0.12	334.5	0.28	-1145	-3324	Null	Expected	0.722	0.96	0.92	0.711	Pass	Pass	Pass	Pass	-0.065	0.011	0.088	0.102	Pass	Pass	Pass	Pass	Pass	Pass	Pass	Pass	Pass	Excluded
ICA100 + GSR + weig + ECO + Pearson	Excluded	509.75	0.302	Fail	ICA	Scale 100	GSR	Weighted	ECO	Pearson	Pass	Fail	Pass	Pass	13	634.5	0.334	482.5	0.269	476.5	0.284	445.5	0.322	-1938	-4758	Null	Expected	0.667	0.6	0.52	0.733	Pass	Pass	Pass	Pass	0.137	0.243	-0.349	0.261	Pass	Pass	Pass	Pass	Pass	Pass	Pass	Pass	Fail	Excluded
ICA100 + GSR + weig + FD5% + Pearson	Excluded	307	0.212	Fail	ICA	Scale 100	GSR	Weighted	FD5%	Pearson	Pass	Fail	Pass	Pass	13	407	0.251	299	0.181	298	0.202	224	0.216	-1.8	-5242	Null	Expected	0.722	0.64	0.6	0.733	Pass	Pass	Pass	Pass	-0.034	0.119	-0.318	0.185	Pass	Pass	Pass	Pass	Pass	Pass	Pass	Pass	Pass	Excluded
ICA100 + GSR + bin + FD20% + MutualInfo	Excluded	316.75	0.221	Fail	ICA	Scale 100	GSR	Binarised	FD20%	Mutual Info	Pass	Fail	Pass	Pass	13	325.5	0.215	313.5	0.188	320	0.212	308	0.27	-1843	-3276	Null	Expected	0.722	0.64	0.64	0.733	Pass	Pass	Pass	Pass	-0.003	0.014	-0.023	0.207	Pass	Pass	Pass	Pass	Pass	Pass	Pass	Pass	Pass	Excluded
Lausanne463 + GSR + bin + FD5% + Pearson	Excluded	466375	0.286	Fail	Anatomical multi	Scale 400	GSR	Binarised	FD5%	Pearson	Pass	Fail	Pass	Pass	13	559	0.306	428.5	0.247	550.5	0.313	327.5	0.277	-0.501	-2199	Null	Expected	0.556	0.72	0.64	0.733	Pass	Pass	Pass	Pass	-0.354	0.03	-0.052	0.139	Pass	Pass	Pass	Pass	Pass	Pass	Pass	Pass	Fail	Excluded
ICA100 + GSR + bin + SDM + Pearson	Excluded	410.25	0.266	Fail	ICA	Scale 100	GSR	Binarised	SDM	Pearson	Pass	Fail	Pass	Pass	13	460	0.273	404.5	0.234	420.5	0.263	356	0.292	-1331	-2625	Null	Expected	0.667	0.64	0.68	0.733	Pass	Pass	Pass	Pass	0.079	0.059	-0.047	-0.028	Pass	Pass	Pass	Pass	Pass	Pass	Pass	Pass	Fail	Excluded
Schaefer232 + GSR + bin + FD20% + Pearson	Excluded	352.25	0.238	Fail	Functional multi	Scale 200	GSR	Binarised	FD20%	Pearson	Pass	Fail	Pass	Pass	13	419.5	0.257	320.5	0.192	353.5	0.232	315.5	0.272	-1871	-2.5	Null	Expected	0.611	0.76	0.72	0.733	Pass	Pass	Pass	Pass	-0.255	-0.1	0.014	0.244	Pass	Pass	Pass	Pass	Pass	Pass	Pass	Pass	Pass	Excluded
Lausanne463 + NoGSR + bin + FD5% + Pearson	Excluded	549	0.315	Fail	Anatomical multi	Scale 400	No GSR	Binarised	FD5%	Pearson	Pass	Fail	Pass	Pass	13	622	0.328	488	0.273	518.5	0.301	567.5	0.358	1039	-2012	Null	Expected	0.556	0.88	0.72	0.733	Pass	Pass	Pass	Pass	0.313	-0.102	0.012	0.242	Pass	Pass	Pass	Pass	Pass	Pass	Pass	Pass	Fail	Excluded
Lausanne234 + GSR + bin + Abs03 + Pearson	Excluded	374125	0.245	Fail	Anatomical multi	Scale 200	GSR	Binarised	Abs0.3	Pearson	Pass	Fail	Pass	Pass	13	297.5	0.204	339	0.201	368	0.241	492	0.335	-1.94	-2069	Null	Expected	0.722	0.8	0.76	0.733	Pass	Pass	Pass	Pass	-0.352	0.115	0.058	0.238	Pass	Pass	Pass	Pass	Pass	Pass	Pass	Pass	Pass	Excluded
Lausanne234 + NoGSR + bin + FD20% + MutualInfo	Excluded	379625	0.246	Fail	Anatomical multi	Scale 200	No GSR	Binarised	FD20%	Mutual Info	Pass	Fail	Pass	Pass	13	503.5	0.286	304.5	0.183	287.5	0.197	423	0.317	-1897	-2178	Null	Expected	0.722	0.8	0.76	0.733	Pass	Pass	Pass	Pass	0.135	-0.146	0.073	0.245	Pass	Pass	Pass	Pass	Pass	Pass	Pass	Pass	Pass	Excluded
Glasser414 + NoGSR + weig + FD10% + Pearson	Excluded	187375	0.168	Fail	Single	Scale 400	No GSR	Weighted	FD10%	Pearson	Pass	Fail	Pass	Pass	13	254	0.18	81.5	0.097	106	0.126	308	0.27	-1052	-3498	Null	Expected	0.722	0.96	0.76	0.733	Pass	Pass	Pass	Pass	-0.129	-0.003	-0.005	0.187	Pass	Pass	Pass	Pass	Pass	Pass	Pass	Pass	Pass	Excluded
ICA300 + GSR + bin + FD10% + Pearson	Excluded	410	0.265	Fail	ICA	Scale 400	GSR	Binarised	FD10%	Pearson	Pass	Fail	Pass	Pass	13	422.5	0.258	375	0.218	438.5	0.271	404	0.312	-1.66	-2539	Null	Expected	0.833	0.76	0.64	0.756	Pass	Pass	Pass	Pass	0.148	0.105	-0.071	0.161	Pass	Pass	Pass	Pass	Pass	Pass	Pass	Pass	Fail	Excluded
ICA100 + NoGSR + bin + FD10% + Pearson	Excluded	429	0.273	Fail	ICA	Scale 100	No GSR	Binarised	FD10%	Pearson	Pass	Fail	Pass	Pass	13	419.5	0.257	455.5	0.257	413	0.261	428	0.318	-1224	-2969	Null	Expected	0.722	0.6	0.68	0.756	Pass	Pass	Pass	Pass	-0.133	0.305	-0.088	0.167	Pass	Pass	Pass	Pass	Pass	Pass	Pass	Pass	Fail	Excluded
Lausanne463 + NoGSR + bin + ECO + MutualInfo	Excluded	702625	0.43	Fail	Anatomical multi	Scale 400	No GSR	Binarised	ECO	Mutual Info	Pass	Fail	Pass	Pass	13	733.5	0.438	712	0.416	677	0.402	688	0.466	0.37	-2747	Null	Expected	0.833	0.64	0.72	0.756	Pass	Pass	Pass	Pass	-0.065	0.099	-0.381	0.293	Pass	Pass	Pass	Pass	Pass	Pass	Pass	Pass	Fail	Excluded
Lausanne129 + NoGSR + bin + OMST + MutualInfo	Excluded	374.25	0.245	Fail	Anatomical multi	Scale 100	No GSR	Binarised	OMST	Mutual Info	Pass	Fail	Pass	Pass	13	318.5	0.211	328	0.197	370.5	0.242	480	0.331	-0.897	-2367	Null	Expected	0.944	0.6	0.8	0.756	Pass	Pass	Pass	Pass	-0.23	-0.025	-0.098	0.085	Pass	Pass	Pass	Pass	Pass	Pass	Pass	Pass	Pass	Excluded
ICA300 + NoGSR + bin + FD10% + Pearson	Excluded	409.75	0.263	Fail	ICA	Scale 400	No GSR	Binarised	FD10%	Pearson	Pass	Fail	Pass	Pass	13	391.5	0.244	391.5	0.228	405.5	0.258	450.5	0.323	-0.969	-2273	Null	Expected	0.889	0.68	0.8	0.756	Pass	Pass	Pass	Pass	0.267	0.111	-0.03	0.174	Pass	Pass	Pass	Pass	Pass	Pass	Pass	Pass	Fail	Excluded
ICA100 + NoGSR + bin + FD20% + Pearson	Excluded	381375	0.254	Fail	ICA	Scale 100	No GSR	Binarised	FD20%	Pearson	Pass	Fail	Pass	Pass	13	354	0.229	408.5	0.236	365.5	0.24	397.5	0.31	-1503	-2194	Null	Expected	0.778	0.6	0.6	0.778	Pass	Pass	Pass	Pass	-0.115	0.118	-0.275	0.185	Pass	Pass	Pass	Pass	Pass	Pass	Pass	Pass	Pass	Excluded
ICA300 + GSR + bin + OMST + MutualInfo	Excluded	251.75	0.188	Fail	ICA	Scale 400	GSR	Binarised	OMST	Mutual Info	Pass	Fail	Pass	Pass	13	323.5	0.213	257	0.162	196	0.159	230.5	0.22	-1176	-2292	Null	Expected	0.556	0.52	0.64	0.778	Pass	Pass	Pass	Pass	-0.41	-0.23	-0.018	0.209	Pass	Pass	Pass	Pass	Pass	Pass	Pass	Pass	Pass	Excluded
Schaefer232 + GSR + weig + OMST + MutualInfo	Excluded	174.25	0.155	Fail	Functional multi	Scale 200	GSR	Weighted	OMST	Mutual Info	Pass	Fail	Pass	Pass	13	152	0.131	169	0.131	196	0.159	180	0.199	-0.581	-2544	Null	Expected	0.667	0.76	0.72	0.778	Pass	Pass	Pass	Pass	-0.127	0.017	-0.099	-0.06	Pass	Pass	Pass	Pass	Pass	Pass	Pass	Pass	Pass	Excluded
Lausanne129 + GSR + bin + FD20% + Pearson	Excluded	358125	0.242	Fail	Anatomical multi	Scale 100	GSR	Binarised	FD20%	Pearson	Pass	Fail	Pass	Pass	13	442	0.267	320.5	0.192	389.5	0.253	280.5	0.256	-1.69	-2652	Null	Expected	0.556	0.64	0.64	0.8	Pass	Pass	Pass	Pass	-0.079	-0.046	-0.019	0.028	Pass	Pass	Pass	Pass	Pass	Pass	Pass	Pass	Pass	Excluded
Schaefer116 + NoGSR + weig + FD5% + MutualInfo	Excluded	195875	0.164	Fail	Functional multi	Scale 100	No GSR	Weighted	FD5%	Mutual Info	Pass	Fail	Pass	Pass	13	176.5	0.141	190	0.138	174.5	0.15	242.5	0.229	-0.566	-2015	Null	Expected	0.944	0.84	0.8	0.8	Pass	Pass	Pass	Pass	-0.162	-0.098	-0.029	0.282	Pass	Pass	Pass	Pass	Pass	Pass	Pass	Pass	Pass	Excluded
Lausanne463 + NoGSR + bin + OMST + Pearson	Excluded	365	0.244	Fail	Anatomical multi	Scale 400	No GSR	Binarised	OMST	Pearson	Pass	Fail	Pass	Pass	13	358.5	0.231	348.5	0.206	428	0.265	325	0.276	-1458	-2288	Null	Expected	0.722	0.92	0.6	0.822	Pass	Pass	Pass	Pass	-0.408	-0.073	0.187	-0.087	Pass	Pass	Pass	Pass	Pass	Pass	Pass	Pass	Pass	Excluded
ICA100 + NoGSR + weig + FD10% + Pearson	Excluded	116125	0.133	Pass	ICA	Scale 100	No GSR	Weighted	FD10%	Pearson	Pass	Pass	Fail	Fail	13	152	0.131	113.5	0.115	112.5	0.13	86.5	0.156	-1976	-3753	Expected	Expected	0.778	0.6	0.44	0.733	Pass	Pass	Fail	Pass	-0.228	0.052	-0.132	0.387	Pass	Pass	Pass	Fail	Pass	Pass	Pass	Pass	Pass	Excluded
ICA100 + NoGSR + bin + FD20% + MutualInfo	Excluded	312125	0.219	Fail	ICA	Scale 100	No GSR	Binarised	FD20%	Mutual Info	Pass	Pass	Pass	Fail	13	302	0.205	309	0.186	310	0.207	327.5	0.277	-2391	-3182	Expected	Expected	0.778	0.52	0.68	0.711	Pass	Pass	Pass	Pass	0.224	0.058	-0.117	0.302	Pass	Pass	Pass	Fail	Pass	Pass	Pass	Pass	Pass	Excluded
ICA200 + GSR + bin + FD20% + Pearson	Excluded	275375	0.203	Fail	ICA	Scale 200	GSR	Binarised	FD20%	Pearson	Pass	Pass	Pass	Fail	13	375	0.236	184.5	0.136	238	0.171	304	0.269	-4727	-3709	Expected	Expected	0.722	0.68	0.64	0.778	Pass	Pass	Pass	Pass	-0.127	-0.054	-0.132	0.299	Pass	Pass	Pass	Fail	Pass	Pass	Pass	Pass	Pass	Excluded
ICA100 + GSR + weig + OMST + Pearson	Excluded	91625	0.112	Pass	ICA	Scale 100	GSR	Weighted	OMST	Pearson	Pass	Pass	Pass	Fail	13	155	0.132	87	0.1	73.5	0.106	51	0.111	-3307	-3264	Expected	Expected	0.722	0.76	0.6	0.733	Pass	Pass	Pass	Pass	-0.494	-0.115	-0.235	0.327	Fail	Pass	Pass	Fail	Pass	Pass	Pass	Pass	Pass	Excluded
ICA100 + NoGSR + bin + SDM + Pearson	Excluded	415875	0.268	Fail	ICA	Scale 100	No GSR	Binarised	SDM	Pearson	Pass	Pass	Pass	Fail	13	394.5	0.245	420	0.244	416.5	0.262	432.5	0.319	-2164	-2837	Expected	Expected	0.611	0.64	0.6	0.778	Pass	Pass	Pass	Pass	-0.079	0.255	-0.418	0.214	Pass	Pass	Fail	Pass	Pass	Pass	Pass	Pass	Fail	Excluded
ICA200 + GSR + bin + OMST + Pearson	Excluded	344375	0.228	Fail	ICA	Scale 200	GSR	Binarised	OMST	Pearson	Pass	Pass	Fail	Pass	13	415.5	0.255	204	0.142	199	0.16	559	0.356	-2827	-3719	Expected	Expected	0.611	0.8	0.8	0.489	Pass	Pass	Pass	Fail	-0.148	-0.189	-0.276	0.077	Pass	Pass	Pass	Pass	Pass	Pass	Pass	Pass	Pass	Excluded
Lausanne234 + GSR + bin + Abs03 + MutualInfo	Excluded	649625	0.398	Fail	Anatomical multi	Scale 200	GSR	Binarised	Abs0.3	Mutual Info	Pass	Pass	Fail	Pass	13	751.5	0.469	661	0.368	701.5	0.425	484.5	0.332	-2767	-2949	Expected	Expected	0.444	0.68	0.6	0.533	Fail	Pass	Pass	Pass	-0.257	0.272	-0.07	0.106	Pass	Pass	Pass	Pass	Pass	Pass	Pass	Pass	Fail	Excluded
Glasser414 + GSR + weig + ECO + Pearson	Excluded	589	0.352	Fail	Single	Scale 400	GSR	Weighted	ECO	Pearson	Pass	Pass	Fail	Pass	13	715.5	0.412	609	0.316	640	0.371	391.5	0.307	-2796	-2359	Expected	Expected	0.722	0.64	0.44	0.689	Pass	Pass	Fail	Pass	0.049	-0.125	0.065	-0.112	Pass	Pass	Pass	Pass	Pass	Pass	Pass	Pass	Fail	Excluded
ICA300 + GSR + weig + ECO + Pearson	Excluded	399.25	0.258	Fail	ICA	Scale 400	GSR	Weighted	ECO	Pearson	Pass	Pass	Fail	Pass	13	681	0.382	345.5	0.205	359	0.235	211.5	0.211	-4326	-4171	Expected	Expected	0.5	0.64	0.52	0.689	Fail	Pass	Pass	Pass	-0.104	-0.065	0.105	0.283	Pass	Pass	Pass	Pass	Pass	Pass	Pass	Pass	Pass	Excluded
Lausanne463 + GSR + weig + ECO + Pearson	Excluded	594375	0.347	Fail	Anatomical multi	Scale 400	GSR	Weighted	ECO	Pearson	Pass	Pass	Fail	Pass	13	691	0.389	583	0.303	631.5	0.367	472	0.329	-3939	-3455	Expected	Expected	0.611	0.68	0.44	0.711	Pass	Pass	Fail	Pass	-0.28	0.218	-0.038	0.044	Pass	Pass	Pass	Pass	Pass	Pass	Pass	Pass	Fail	Excluded
Brainnetome246 + GSR + bin + ECO + MutualInfo	Excluded	643.25	0.373	Fail	Single	Scale 200	GSR	Binarised	ECO	Mutual Info	Pass	Pass	Fail	Pass	13	676	0.377	642	0.351	652.5	0.383	602.5	0.381	-3086	-2108	Expected	Expected	0.778	0.48	0.6	0.711	Pass	Fail	Pass	Pass	-0.422	0.004	-0.078	0.213	Pass	Pass	Pass	Pass	Pass	Pass	Pass	Pass	Fail	Excluded
AAL90 + GSR + bin + SDM + Pearson	Excluded	349	0.236	Fail	Single	Scale 100	GSR	Binarised	SDM	Pearson	Pass	Pass	Fail	Pass	13	431.5	0.263	345.5	0.205	363.5	0.239	255.5	0.237	-2143	-3768	Expected	Expected	0.5	0.72	0.56	0.756	Fail	Pass	Pass	Pass	-0.42	-0.144	-0.155	0.153	Pass	Pass	Pass	Pass	Pass	Pass	Pass	Pass	Pass	Excluded
ICA300 + GSR + bin + OMST + Pearson	Excluded	229125	0.179	Fail	ICA	Scale 400	GSR	Binarised	OMST	Pearson	Pass	Pass	Fail	Pass	13	302	0.205	206.5	0.143	248.5	0.175	159.5	0.193	-3026	-3.27	Expected	Expected	0.444	0.8	0.64	0.778	Fail	Pass	Pass	Pass	-0.003	-0.232	-0.074	0.212	Pass	Pass	Pass	Pass	Pass	Pass	Pass	Pass	Pass	Excluded
Glasser414 + GSR + bin + FD20% + Pearson	Excluded	261875	0.197	Fail	Single	Scale 400	GSR	Binarised	FD20%	Pearson	Pass	Pass	Fail	Pass	13	389.5	0.243	196.5	0.14	192	0.158	269.5	0.246	-4857	-3961	Expected	Expected	0.5	0.8	0.76	0.778	Fail	Pass	Pass	Pass	-0.346	-0.222	0.232	0.123	Pass	Pass	Pass	Pass	Pass	Pass	Pass	Pass	Pass	Excluded
Schaefer454 + GSR + weig + SDM + Pearson	Excluded	180375	0.152	Fail	Functional multi	Scale 400	GSR	Weighted	SDM	Pearson	Pass	Pass	Fail	Pass	13	308.5	0.207	162.5	0.13	196	0.159	54.5	0.112	-3982	-2913	Expected	Expected	0.5	0.76	0.64	0.8	Fail	Pass	Pass	Pass	-0.059	-0.105	0.148	0.019	Pass	Pass	Pass	Pass	Pass	Pass	Pass	Pass	Pass	Excluded
Schaefer454 + GSR + bin + Abs03 + Pearson	Excluded	373375	0.243	Fail	Functional multi	Scale 400	GSR	Binarised	Abs0.3	Pearson	Pass	Pass	Pass	Fail	13	294.5	0.203	328	0.197	341	0.224	530	0.346	-3498	-2.21	Expected	Expected	0.833	0.88	0.84	0.733	Pass	Pass	Pass	Pass	-0.501	0.342	0.058	0.15	Fail	Pass	Pass	Pass	Pass	Pass	Pass	Pass	Pass	Excluded
Lausanne129 + GSR + weig + OMST + Pearson	Excluded	103125	0.12	Pass	Anatomical multi	Scale 100	GSR	Weighted	OMST	Pearson	Pass	Fail	Pass	Pass	14	200.5	0.157	95	0.104	90.5	0.118	26.5	0.101	-2095	-1.52	Expected	Null	0.667	0.68	0.56	0.667	Pass	Pass	Pass	Pass	0.203	-0.258	0.082	-0.252	Pass	Pass	Pass	Pass	Pass	Pass	Pass	Pass	Pass	Excluded
Brainnetome246 + NoGSR + weig + OMST + MutualInfo	Excluded	116.75	0.134	Pass	Single	Scale 200	No GSR	Weighted	OMST	Mutual Info	Pass	Fail	Pass	Pass	14	41	0.085	62	0.089	108.5	0.127	255.5	0.237	-2193	-1024	Expected	Null	0.889	0.88	0.92	0.689	Pass	Pass	Pass	Pass	-0.158	0.026	0.277	0.101	Pass	Pass	Pass	Pass	Pass	Pass	Pass	Pass	Pass	Excluded
Lausanne463 + GSR + weig + OMST + Pearson	Excluded	24375	0.079	Pass	Anatomical multi	Scale 400	GSR	Weighted	OMST	Pearson	Pass	Fail	Pass	Pass	14	32	0.079	19.5	0.065	42	0.089	4	0.084	-2.33	-0.803	Expected	Null	0.778	0.84	0.72	0.733	Pass	Pass	Pass	Pass	0.16	-0.245	-0.265	0.134	Pass	Pass	Pass	Pass	Pass	Pass	Pass	Pass	Pass	Excluded
Schaefer232 + GSR + weig + OMST + Pearson	Excluded	40375	0.088	Pass	Functional multi	Scale 200	GSR	Weighted	OMST	Pearson	Pass	Fail	Pass	Pass	14	81.5	0.103	34	0.073	29	0.079	17	0.097	-4474	-1842	Expected	Null	0.611	0.6	0.68	0.756	Pass	Pass	Pass	Pass	-0.263	0.002	-0.002	-0.091	Pass	Pass	Pass	Pass	Pass	Pass	Pass	Pass	Pass	Excluded
Schaefer454 + GSR + weig + OMST + Pearson	Excluded	16.5	0.074	Pass	Functional multi	Scale 400	GSR	Weighted	OMST	Pearson	Pass	Fail	Pass	Pass	14	25.5	0.073	9.5	0.058	16.5	0.071	14.5	0.095	-2663	-1701	Expected	Null	0.667	0.76	0.72	0.756	Pass	Pass	Pass	Pass	-0.013	-0.189	-0.265	0.106	Pass	Pass	Pass	Pass	Pass	Pass	Pass	Pass	Pass	Excluded
Lausanne234 + GSR + weig + FD10% + Pearson	Excluded	28125	0.082	Pass	Anatomical multi	Scale 200	GSR	Weighted	FD10%	Pearson	Pass	Fail	Pass	Pass	14	61.5	0.095	14	0.063	30	0.08	7	0.09	-2733	-1713	Expected	Null	0.722	0.84	0.68	0.867	Pass	Pass	Pass	Pass	-0.269	0.078	-0.035	-0.038	Pass	Pass	Pass	Pass	Pass	Pass	Pass	Pass	Pass	Excluded
Lausanne234 + GSR + weig + SDM + Pearson	Excluded	33375	0.085	Pass	Anatomical multi	Scale 200	GSR	Weighted	SDM	Pearson	Pass	Fail	Pass	Pass	14	72	0.099	19.5	0.065	34	0.084	8	0.091	-2766	-1.9	Expected	Null	0.611	0.88	0.68	0.867	Pass	Pass	Pass	Pass	-0.257	0.168	-0.05	-0.002	Pass	Pass	Pass	Pass	Pass	Pass	Pass	Pass	Pass	Excluded
ICA300 + NoGSR + weig + FD5% + Pearson	Excluded	117125	0.125	Pass	ICA	Scale 400	No GSR	Weighted	FD5%	Pearson	Pass	Fail	Pass	Pass	14	216.5	0.162	103.5	0.109	85.5	0.113	63	0.117	-1026	-2402	Null	Expected	0.833	0.64	0.76	0.622	Pass	Pass	Pass	Pass	-0.362	-0.212	-0.168	0.188	Pass	Pass	Pass	Pass	Pass	Pass	Pass	Pass	Pass	Excluded
AAL90 + GSR + weig + FD10% + Pearson	Excluded	109625	0.123	Pass	Single	Scale 100	GSR	Weighted	FD10%	Pearson	Pass	Fail	Pass	Pass	14	181	0.145	95	0.104	88.5	0.117	74	0.127	-1431	-3587	Null	Expected	0.667	0.8	0.6	0.689	Pass	Pass	Pass	Pass	-0.329	-0.021	-0.105	-0.086	Pass	Pass	Pass	Pass	Pass	Pass	Pass	Pass	Pass	Excluded
Brainnetome246 + GSR + weig + SDM + Pearson	Excluded	51.25	0.093	Pass	Single	Scale 200	GSR	Weighted	SDM	Pearson	Pass	Fail	Pass	Pass	14	67.5	0.097	42.5	0.076	40.5	0.088	54.5	0.112	-1775	-2551	Null	Expected	0.667	0.52	0.64	0.689	Pass	Pass	Pass	Pass	-0.176	-0.028	0.206	-0.107	Pass	Pass	Pass	Pass	Pass	Pass	Pass	Pass	Pass	Excluded
ICA300 + NoGSR + weig + SDM + Pearson	Excluded	113.25	0.123	Pass	ICA	Scale 400	No GSR	Weighted	SDM	Pearson	Pass	Fail	Pass	Pass	14	208.5	0.159	102	0.107	83	0.111	59.5	0.115	-1.1	-2464	Null	Expected	0.778	0.68	0.72	0.689	Pass	Pass	Pass	Pass	-0.327	-0.2	-0.274	0.188	Pass	Pass	Pass	Pass	Pass	Pass	Pass	Pass	Pass	Excluded
Brainnetome246 + GSR + weig + FD10% + Pearson	Excluded	26.5	0.078	Pass	Single	Scale 200	GSR	Weighted	FD10%	Pearson	Pass	Fail	Pass	Pass	14	20	0.07	12	0.061	11	0.065	63	0.117	-1613	-2172	Null	Expected	0.722	0.56	0.8	0.711	Pass	Pass	Pass	Pass	-0.23	0.053	-0.023	-0.16	Pass	Pass	Pass	Pass	Pass	Pass	Pass	Pass	Pass	Excluded
ICA200 + GSR + weig + FD5% + Pearson	Excluded	173375	0.15	Pass	ICA	Scale 200	GSR	Weighted	FD5%	Pearson	Pass	Fail	Pass	Pass	14	318.5	0.211	144.5	0.124	162.5	0.146	68	0.12	-1042	-1991	Null	Expected	0.667	0.56	0.56	0.733	Pass	Pass	Pass	Pass	-0.057	0.168	-0.188	0.236	Pass	Pass	Pass	Pass	Pass	Pass	Pass	Pass	Pass	Excluded
ICA300 + GSR + weig + FD5% + Pearson	Excluded	116	0.125	Pass	ICA	Scale 400	GSR	Weighted	FD5%	Pearson	Pass	Fail	Pass	Pass	14	276.5	0.193	77.5	0.096	81	0.11	29	0.102	-1938	-3178	Null	Expected	0.611	0.84	0.72	0.733	Pass	Pass	Pass	Pass	-0.216	-0.104	0.125	0.114	Pass	Pass	Pass	Pass	Pass	Pass	Pass	Pass	Pass	Excluded
ICA300 + GSR + weig + FD10% + Pearson	Excluded	26375	0.08	Pass	ICA	Scale 400	GSR	Weighted	FD10%	Pearson	Pass	Fail	Pass	Pass	14	56.5	0.092	19.5	0.065	16.5	0.071	13	0.094	-1	-2.17	Null	Expected	0.722	0.84	0.8	0.733	Pass	Pass	Pass	Pass	-0.375	-0.063	0.126	0.027	Pass	Pass	Pass	Pass	Pass	Pass	Pass	Pass	Pass	Excluded
Glasser414 + NoGSR + weig + OMST + Pearson	Excluded	83	0.116	Pass	Single	Scale 400	No GSR	Weighted	OMST	Pearson	Pass	Fail	Pass	Pass	14	91.5	0.106	53	0.083	53.5	0.095	134	0.182	-1833	-2142	Null	Expected	0.778	0.88	0.84	0.733	Pass	Pass	Pass	Pass	-0.09	0.023	-0.222	0.061	Pass	Pass	Pass	Pass	Pass	Pass	Pass	Pass	Pass	Excluded
ICA200 + GSR + weig + SDM + Pearson	Excluded	99875	0.117	Pass	ICA	Scale 200	GSR	Weighted	SDM	Pearson	Pass	Fail	Pass	Pass	14	192.5	0.154	81.5	0.097	84	0.112	41.5	0.107	-0.967	-2211	Null	Expected	0.722	0.56	0.52	0.756	Pass	Pass	Pass	Pass	-0.154	0.175	-0.221	0.16	Pass	Pass	Pass	Pass	Pass	Pass	Pass	Pass	Pass	Excluded
Schaefer454 + NoGSR + weig + FD5% + MutualInfo	Excluded	137.75	0.143	Pass	Functional multi	Scale 400	No GSR	Weighted	FD5%	Mutual Info	Pass	Fail	Pass	Pass	14	95.5	0.107	110.5	0.114	127	0.137	218	0.214	-0.533	-2119	Null	Expected	0.778	0.84	0.72	0.756	Pass	Pass	Pass	Pass	-0.09	-0.068	0.024	0.086	Pass	Pass	Pass	Pass	Pass	Pass	Pass	Pass	Pass	Excluded
ICA300 + GSR + weig + SDM + Pearson	Excluded	111.5	0.123	Pass	ICA	Scale 400	GSR	Weighted	SDM	Pearson	Pass	Fail	Pass	Pass	14	268	0.188	73	0.094	78.5	0.109	26.5	0.101	-1865	-3069	Null	Expected	0.611	0.84	0.72	0.756	Pass	Pass	Pass	Pass	-0.216	-0.098	0.138	0.119	Pass	Pass	Pass	Pass	Pass	Pass	Pass	Pass	Pass	Excluded
Schaefer454 + NoGSR + weig + SDM + MutualInfo	Excluded	137.25	0.143	Pass	Functional multi	Scale 400	No GSR	Weighted	SDM	Mutual Info	Pass	Fail	Pass	Pass	14	109.5	0.115	113.5	0.115	124	0.136	202	0.207	-1375	-2202	Null	Expected	0.778	0.88	0.72	0.756	Pass	Pass	Pass	Pass	-0.238	-0.108	0.053	0.082	Pass	Pass	Pass	Pass	Pass	Pass	Pass	Pass	Pass	Excluded
Lausanne234 + NoGSR + weig + FD20% + Pearson	Excluded	139625	0.144	Pass	Anatomical multi	Scale 200	No GSR	Weighted	FD20%	Pearson	Pass	Fail	Pass	Pass	14	102.5	0.112	49.5	0.081	56	0.096	350.5	0.288	-0.335	-2042	Null	Expected	0.833	0.96	0.88	0.756	Pass	Pass	Pass	Pass	-0.331	-0.099	-0.038	0.071	Pass	Pass	Pass	Pass	Pass	Pass	Pass	Pass	Pass	Excluded
ICA300 + GSR + weig + OMST + Pearson	Excluded	22375	0.076	Pass	ICA	Scale 400	GSR	Weighted	OMST	Pearson	Pass	Fail	Pass	Pass	14	52.5	0.09	19.5	0.065	16.5	0.071	1	0.078	-0.619	-2237	Null	Expected	0.722	0.84	0.76	0.778	Pass	Pass	Pass	Pass	-0.348	0.068	0.18	-0.042	Pass	Pass	Pass	Pass	Pass	Pass	Pass	Pass	Pass	Excluded
Schaefer232 + GSR + weig + FD20% + MutualInfo	Excluded	169625	0.154	Pass	Functional multi	Scale 200	GSR	Weighted	FD20%	Mutual Info	Pass	Fail	Pass	Pass	14	185	0.15	157.5	0.129	226.5	0.168	109.5	0.167	-0.897	-2625	Null	Expected	0.611	0.8	0.68	0.8	Pass	Pass	Pass	Pass	-0.286	-0.017	-0.204	-0.096	Pass	Pass	Pass	Pass	Pass	Pass	Pass	Pass	Pass	Excluded
Schaefer116 + NoGSR + weig + OMST + MutualInfo	Excluded	131.5	0.139	Pass	Functional multi	Scale 100	No GSR	Weighted	OMST	Mutual Info	Pass	Fail	Pass	Pass	14	120	0.119	106	0.111	88.5	0.117	211.5	0.211	-0.925	-2139	Null	Expected	0.778	0.76	0.84	0.8	Pass	Pass	Pass	Pass	-0.282	-0.029	0.085	0.018	Pass	Pass	Pass	Pass	Pass	Pass	Pass	Pass	Pass	Excluded
Schaefer232 + GSR + weig + FD5% + MutualInfo	Excluded	164.75	0.151	Pass	Functional multi	Scale 200	GSR	Weighted	FD5%	Mutual Info	Pass	Fail	Pass	Pass	14	186.5	0.151	162.5	0.13	218	0.166	92	0.158	-1.68	-2619	Null	Expected	0.667	0.76	0.68	0.822	Pass	Pass	Pass	Pass	-0.098	-0.327	-0.095	-0.072	Pass	Pass	Pass	Pass	Pass	Pass	Pass	Pass	Pass	Excluded
Schaefer232 + GSR + weig + SDM + MutualInfo	Excluded	165	0.151	Pass	Functional multi	Scale 200	GSR	Weighted	SDM	Mutual Info	Pass	Fail	Pass	Pass	14	186.5	0.151	162.5	0.13	221.5	0.167	89.5	0.157	-1329	-2.54	Null	Expected	0.611	0.8	0.64	0.844	Pass	Pass	Pass	Pass	-0.218	-0.115	-0.202	-0.126	Pass	Pass	Pass	Pass	Pass	Pass	Pass	Pass	Pass	Excluded
Schaefer232 + GSR + weig + FD10% + MutualInfo	Excluded	161	0.149	Pass	Functional multi	Scale 200	GSR	Weighted	FD10%	Mutual Info	Pass	Fail	Pass	Pass	14	183	0.147	154	0.128	226.5	0.168	80.5	0.153	-1276	-2686	Null	Expected	0.611	0.8	0.64	0.867	Pass	Pass	Pass	Pass	-0.337	-0.126	-0.155	-0.059	Pass	Pass	Pass	Pass	Pass	Pass	Pass	Pass	Pass	Excluded
Lausanne129 + GSR + weig + FD10% + Pearson	Excluded	62375	0.098	Pass	Anatomical multi	Scale 100	GSR	Weighted	FD10%	Pearson	Pass	Fail	Pass	Pass	14	100.5	0.109	56.5	0.084	61	0.098	31.5	0.103	-1048	-2413	Null	Expected	0.556	0.68	0.68	0.867	Pass	Pass	Pass	Pass	-0.472	-0.231	0.028	-0.043	Pass	Pass	Pass	Pass	Pass	Pass	Pass	Pass	Pass	Excluded
AAL90 + GSR + weig + OMST + Pearson	Excluded	107.5	0.128	Pass	Single	Scale 100	GSR	Weighted	OMST	Pearson	Pass	Pass	Pass	Fail	14	160	0.134	97.5	0.105	90.5	0.118	82	0.154	-2506	-2866	Expected	Expected	0.667	0.68	0.64	0.756	Pass	Pass	Pass	Pass	0.015	0.222	-0.275	-0.378	Pass	Pass	Pass	Fail	Pass	Pass	Pass	Pass	Pass	Excluded
ICA100 + NoGSR + weig + OMST + Pearson	Excluded	89.25	0.112	Pass	ICA	Scale 100	No GSR	Weighted	OMST	Pearson	Pass	Pass	Pass	Fail	14	129.5	0.123	87	0.1	81	0.11	59.5	0.115	-2697	-3753	Expected	Expected	0.611	0.72	0.6	0.778	Pass	Pass	Pass	Pass	-0.463	0.034	-0.138	0.528	Pass	Pass	Pass	Fail	Pass	Pass	Pass	Pass	Pass	Excluded
Brainnetome246 + GSR + weig + FD5% + Pearson	Excluded	110125	0.123	Pass	Single	Scale 200	GSR	Weighted	FD5%	Pearson	Pass	Pass	Fail	Pass	14	184	0.149	100	0.106	115	0.131	41.5	0.107	-2454	-2561	Expected	Expected	0.611	0.44	0.64	0.733	Pass	Fail	Pass	Pass	-0.168	-0.195	0.268	0.003	Pass	Pass	Pass	Pass	Pass	Pass	Pass	Pass	Pass	Excluded
Schaefer454 + GSR + weig + FD5% + Pearson	Excluded	119	0.127	Pass	Functional multi	Scale 400	GSR	Weighted	FD5%	Pearson	Pass	Pass	Fail	Pass	14	242.5	0.173	92	0.103	112.5	0.13	29	0.102	-3585	-2543	Expected	Expected	0.444	0.8	0.64	0.822	Fail	Pass	Pass	Pass	-0.086	-0.169	0.149	0.012	Pass	Pass	Pass	Pass	Pass	Pass	Pass	Pass	Pass	Excluded
Lausanne234 + GSR + bin + ECO + MutualInfo	Excluded	664125	0.394	Fail	Anatomical multi	Scale 200	GSR	Binarised	ECO	Mutual Info	Pass	Pass	Pass	Pass	14	738	0.443	638	0.345	623.5	0.361	657	0.429	-4149	-2.02	Expected	Expected	0.667	0.64	0.6	0.622	Pass	Pass	Pass	Pass	-0.226	0.099	-0.329	0.292	Pass	Pass	Pass	Pass	Pass	Pass	Pass	Pass	Fail	Excluded
ICA300 + GSR + bin + FD10% + MutualInfo	Excluded	511.5	0.299	Fail	ICA	Scale 400	GSR	Binarised	FD10%	Mutual Info	Pass	Pass	Pass	Pass	14	589.5	0.316	399.5	0.232	505.5	0.295	551.5	0.352	-2221	-3498	Expected	Expected	0.722	0.72	0.64	0.644	Pass	Pass	Pass	Pass	0.319	0.022	-0.163	0.29	Pass	Pass	Pass	Pass	Pass	Pass	Pass	Pass	Fail	Excluded
Schaefer454 + NoGSR + weig + SDM + Pearson	Excluded	420875	0.26	Fail	Functional multi	Scale 400	No GSR	Weighted	SDM	Pearson	Pass	Pass	Pass	Pass	14	594	0.319	294.5	0.179	303	0.205	492	0.335	-2498	-3156	Expected	Expected	0.611	0.8	0.84	0.667	Pass	Pass	Pass	Pass	0.02	0.128	0.044	0.101	Pass	Pass	Pass	Pass	Pass	Pass	Pass	Pass	Fail	Excluded
ICA300 + GSR + bin + FD5% + Pearson	Excluded	424	0.269	Fail	ICA	Scale 400	GSR	Binarised	FD5%	Pearson	Pass	Pass	Pass	Pass	14	508.5	0.288	384	0.224	432.5	0.267	371	0.299	-2361	-3147	Expected	Expected	0.889	0.72	0.64	0.689	Pass	Pass	Pass	Pass	-0.04	0.068	-0.162	0.285	Pass	Pass	Pass	Pass	Pass	Pass	Pass	Pass	Fail	Excluded
ICA300 + GSR + bin + SDM + Pearson	Excluded	423	0.268	Fail	ICA	Scale 400	GSR	Binarised	SDM	Pearson	Pass	Pass	Pass	Pass	14	532.5	0.296	368	0.215	420.5	0.263	371	0.299	-2485	-3626	Expected	Expected	0.833	0.8	0.64	0.711	Pass	Pass	Pass	Pass	-0.024	-0.044	-0.238	0.209	Pass	Pass	Pass	Pass	Pass	Pass	Pass	Pass	Fail	Excluded
Lausanne463 + NoGSR + weig + SDM + Pearson	Excluded	414.25	0.256	Fail	Anatomical multi	Scale 400	No GSR	Weighted	SDM	Pearson	Pass	Pass	Pass	Pass	14	583.5	0.314	281	0.172	303	0.205	489.5	0.334	-2.62	-3127	Expected	Expected	0.611	0.84	0.64	0.711	Pass	Pass	Pass	Pass	0.03	-0.033	0.113	0.104	Pass	Pass	Pass	Pass	Pass	Pass	Pass	Pass	Fail	Excluded
Glasser414 + NoGSR + weig + SDM + Pearson	Excluded	476.5	0.284	Fail	Single	Scale 400	No GSR	Weighted	SDM	Pearson	Pass	Pass	Pass	Pass	14	622	0.328	333.5	0.199	420.5	0.263	530	0.346	-2625	-3989	Expected	Expected	0.556	0.84	0.68	0.711	Pass	Pass	Pass	Pass	0.059	-0.224	0.123	0.216	Pass	Pass	Pass	Pass	Pass	Pass	Pass	Pass	Fail	Excluded
ICA200 + NoGSR + bin + SDM + Pearson	Excluded	400.5	0.26	Fail	ICA	Scale 200	No GSR	Binarised	SDM	Pearson	Pass	Pass	Pass	Pass	14	425	0.259	380	0.221	378.5	0.246	418.5	0.316	-2339	-2314	Expected	Expected	0.944	0.72	0.72	0.711	Pass	Pass	Pass	Pass	0.106	0.045	-0.196	0.251	Pass	Pass	Pass	Pass	Pass	Pass	Pass	Pass	Fail	Excluded
ICA300 + NoGSR + weig + ECO + Pearson	Excluded	418.75	0.266	Fail	ICA	Scale 400	No GSR	Weighted	ECO	Pearson	Pass	Pass	Pass	Pass	14	651.5	0.354	397	0.231	381	0.248	245.5	0.23	-2948	-2521	Expected	Expected	0.611	0.64	0.64	0.778	Pass	Pass	Pass	Pass	-0.209	-0.149	-0.189	0.212	Pass	Pass	Pass	Pass	Pass	Pass	Pass	Pass	Fail	Excluded
Lausanne234 + NoGSR + bin + FD20% + Pearson	Excluded	414.5	0.263	Fail	Anatomical multi	Scale 200	No GSR	Binarised	FD20%	Pearson	Pass	Pass	Pass	Pass	14	523	0.293	345.5	0.205	357	0.234	432.5	0.319	-1971	-2506	Expected	Expected	0.667	0.92	0.8	0.778	Pass	Pass	Pass	Pass	0.294	0.085	-0.218	0.158	Pass	Pass	Pass	Pass	Pass	Pass	Pass	Pass	Fail	Excluded
ICA100 + GSR + bin + FD10% + Pearson	Excluded	425.5	0.271	Fail	ICA	Scale 100	GSR	Binarised	FD10%	Pearson	Pass	Pass	Pass	Pass	14	500.5	0.285	408.5	0.236	413	0.261	380	0.302	-2835	-3345	Expected	Expected	0.667	0.72	0.56	0.822	Pass	Pass	Pass	Pass	-0.135	0.228	-0.345	0.195	Pass	Pass	Pass	Pass	Pass	Pass	Pass	Pass	Fail	Excluded
Lausanne234 + GSR + weig + ECO + Pearson	Excluded	589.25	0.351	Fail	Anatomical multi	Scale 200	GSR	Weighted	ECO	Pearson	Pass	Pass	Pass	Pass	14	708	0.406	609	0.316	636	0.369	404	0.312	-2139	-2047	Expected	Expected	0.611	0.6	0.64	0.844	Pass	Pass	Pass	Pass	0.051	0.048	0.208	-0.09	Pass	Pass	Pass	Pass	Pass	Pass	Pass	Pass	Fail	Excluded
Lausanne463 + NoGSR + weig + OMST + Pearson	Excluded	101125	0.124	Pass	Anatomical multi	Scale 400	No GSR	Weighted	OMST	Pearson	Pass	Pass	Pass	Fail	14	116.5	0.118	53	0.083	67.5	0.102	167.5	0.195	-2556	-2365	Expected	Expected	0.778	0.84	0.64	0.778	Pass	Pass	Pass	Pass	-0.523	-0.335	-0.005	-0.055	Fail	Pass	Pass	Pass	Pass	Pass	Pass	Pass	Pass	Excluded
ICA200 + NoGSR + bin + FD20% + Pearson	Excluded	267875	0.201	Fail	ICA	Scale 200	No GSR	Binarised	FD20%	Pearson	Pass	Pass	Pass	Pass	14	302	0.205	220	0.148	189	0.157	360.5	0.295	-3935	-3618	Expected	Expected	0.889	0.6	0.68	0.644	Pass	Pass	Pass	Pass	-0.162	0.085	-0.276	0.287	Pass	Pass	Pass	Pass	Pass	Pass	Pass	Pass	Pass	Selected
Lausanne234 + GSR + bin + FD20% + Pearson	Excluded	359	0.239	Fail	Anatomical multi	Scale 200	GSR	Binarised	FD20%	Pearson	Pass	Pass	Pass	Pass	14	494.5	0.283	309	0.186	332	0.221	300.5	0.267	-2401	-2995	Expected	Expected	0.556	0.8	0.72	0.667	Pass	Pass	Pass	Pass	-0.088	0.055	0.022	0.089	Pass	Pass	Pass	Pass	Pass	Pass	Pass	Pass	Pass	Selected
Schaefer454 + NoGSR + weig + FD5% + Pearson	Excluded	340.75	0.229	Fail	Functional multi	Scale 400	No GSR	Weighted	FD5%	Pearson	Pass	Pass	Pass	Pass	14	489	0.281	210.5	0.146	253.5	0.176	410	0.314	-2057	-3244	Expected	Expected	0.611	0.88	0.8	0.667	Pass	Pass	Pass	Pass	0.088	0.052	0.058	0.14	Pass	Pass	Pass	Pass	Pass	Pass	Pass	Pass	Pass	Selected
Lausanne463 + NoGSR + weig + FD5% + Pearson	Excluded	373.75	0.241	Fail	Anatomical multi	Scale 400	No GSR	Weighted	FD5%	Pearson	Pass	Pass	Pass	Pass	14	532.5	0.296	234.5	0.154	270	0.187	458	0.326	-2676	-3301	Expected	Expected	0.556	0.88	0.72	0.689	Pass	Pass	Pass	Pass	0.009	-0.055	0.145	0.101	Pass	Pass	Pass	Pass	Pass	Pass	Pass	Pass	Pass	Selected
ICA200 + GSR + bin + FD10% + Pearson	Excluded	398	0.26	Fail	ICA	Scale 200	GSR	Binarised	FD10%	Pearson	Pass	Pass	Pass	Pass	14	450.5	0.27	380	0.221	398	0.255	363.5	0.296	-2609	-2371	Expected	Expected	0.667	0.76	0.64	0.733	Pass	Pass	Pass	Pass	-0.207	-0.197	0.13	0.1	Pass	Pass	Pass	Pass	Pass	Pass	Pass	Pass	Pass	Selected
Schaefer232 + GSR + weig + ECO + MutualInfo	Excluded	304375	0.212	Fail	Functional multi	Scale 200	GSR	Weighted	ECO	Mutual Info	Pass	Pass	Pass	Pass	14	382	0.239	348.5	0.206	295	0.201	192	0.204	-2309	-2298	Expected	Expected	0.556	0.52	0.68	0.733	Pass	Pass	Pass	Pass	-0.344	-0.247	-0.18	-0.079	Pass	Pass	Pass	Pass	Pass	Pass	Pass	Pass	Pass	Selected
ICA200 + GSR + bin + SDM + Pearson	Excluded	392.25	0.256	Fail	ICA	Scale 200	GSR	Binarised	SDM	Pearson	Pass	Pass	Pass	Pass	14	480.5	0.278	361.5	0.213	375	0.244	352	0.289	-2831	-3155	Expected	Expected	0.611	0.76	0.68	0.733	Pass	Pass	Pass	Pass	-0.218	-0.002	-0.112	0.151	Pass	Pass	Pass	Pass	Pass	Pass	Pass	Pass	Pass	Selected
Lausanne463 + GSR + bin + FD20% + MutualInfo	Excluded	260.5	0.196	Fail	Anatomical multi	Scale 400	GSR	Binarised	FD20%	Mutual Info	Pass	Pass	Pass	Pass	14	312.5	0.209	224	0.149	213.5	0.164	292	0.263	-5019	-2133	Expected	Expected	0.611	0.72	0.76	0.733	Pass	Pass	Pass	Pass	-0.313	-0.265	-0.245	0.069	Pass	Pass	Pass	Pass	Pass	Pass	Pass	Pass	Pass	Selected
Glasser414 + NoGSR + bin + FD20% + Pearson	Excluded	363.25	0.238	Fail	Single	Scale 400	No GSR	Binarised	FD20%	Pearson	Pass	Pass	Pass	Pass	14	474	0.276	271.5	0.167	267.5	0.186	440	0.321	-4269	-3854	Expected	Expected	0.611	0.96	0.8	0.733	Pass	Pass	Pass	Pass	0.383	-0.035	0.112	-0.048	Pass	Pass	Pass	Pass	Pass	Pass	Pass	Pass	Pass	Selected
Schaefer454 + NoGSR + bin + FD20% + Pearson	Excluded	353.5	0.238	Fail	Functional multi	Scale 400	No GSR	Binarised	FD20%	Pearson	Pass	Pass	Pass	Pass	14	438	0.266	289.5	0.177	289	0.198	397.5	0.31	-3106	-2833	Expected	Expected	0.722	0.92	0.84	0.733	Pass	Pass	Pass	Pass	0.463	-0.042	-0.125	0.083	Pass	Pass	Pass	Pass	Pass	Pass	Pass	Pass	Pass	Selected
ICA200 + GSR + bin + FD20% + MutualInfo	Excluded	212.5	0.18	Fail	ICA	Scale 200	GSR	Binarised	FD20%	Mutual Info	Pass	Pass	Pass	Pass	14	258	0.183	135	0.122	137.5	0.14	319.5	0.274	-3523	-2741	Expected	Expected	0.667	0.64	0.6	0.756	Pass	Pass	Pass	Pass	-0.061	0.199	-0.158	0.273	Pass	Pass	Pass	Pass	Pass	Pass	Pass	Pass	Pass	Selected
Lausanne463 + NoGSR + bin + FD20% + MutualInfo	Excluded	308875	0.218	Fail	Anatomical multi	Scale 400	No GSR	Binarised	FD20%	Mutual Info	Pass	Pass	Pass	Pass	14	380	0.238	245	0.157	200.5	0.161	410	0.314	-2951	-2335	Expected	Expected	0.778	0.68	0.64	0.756	Pass	Pass	Pass	Pass	0.162	-0.356	-0.022	0.123	Pass	Pass	Pass	Pass	Pass	Pass	Pass	Pass	Pass	Selected
Brainnetome246 + NoGSR + weig + ECO + MutualInfo	Excluded	309625	0.218	Fail	Single	Scale 200	No GSR	Weighted	ECO	Mutual Info	Pass	Pass	Pass	Pass	14	329.5	0.217	287	0.176	339	0.223	283	0.257	-2772	-2126	Expected	Expected	0.611	0.56	0.72	0.756	Pass	Pass	Pass	Pass	0.296	-0.088	-0.145	0.073	Pass	Pass	Pass	Pass	Pass	Pass	Pass	Pass	Pass	Selected
ICA200 + NoGSR + bin + FD20% + MutualInfo	Excluded	229	0.184	Fail	ICA	Scale 200	No GSR	Binarised	FD20%	Mutual Info	Pass	Pass	Pass	Pass	14	233.5	0.169	174	0.132	158	0.145	350.5	0.288	-2672	-2295	Expected	Expected	0.833	0.72	0.72	0.756	Pass	Pass	Pass	Pass	-0.015	0.091	0.105	0.125	Pass	Pass	Pass	Pass	Pass	Pass	Pass	Pass	Pass	Selected
Lausanne463 + GSR + bin + FD20% + Pearson	Excluded	262375	0.201	Fail	Anatomical multi	Scale 400	GSR	Binarised	FD20%	Pearson	Pass	Pass	Pass	Pass	14	455.5	0.272	130.5	0.121	171.5	0.149	292	0.263	-5344	-4643	Expected	Expected	0.556	0.8	0.72	0.756	Pass	Pass	Pass	Pass	-0.026	0.031	0.048	0.259	Pass	Pass	Pass	Pass	Pass	Pass	Pass	Pass	Pass	Selected
AAL90 + GSR + weig + FD5% + Pearson	Excluded	355125	0.234	Fail	Single	Scale 100	GSR	Weighted	FD5%	Pearson	Pass	Pass	Pass	Pass	14	559	0.306	356	0.209	353.5	0.232	152	0.189	-2116	-2.8	Expected	Expected	0.556	0.84	0.72	0.756	Pass	Pass	Pass	Pass	0.061	-0.305	-0.082	-0.153	Pass	Pass	Pass	Pass	Pass	Pass	Pass	Pass	Pass	Selected
Schaefer454 + GSR + bin + FD20% + Pearson	Excluded	280.5	0.204	Fail	Functional multi	Scale 400	GSR	Binarised	FD20%	Pearson	Pass	Pass	Pass	Pass	14	383.5	0.24	215	0.147	248.5	0.175	275	0.253	-3544	-3138	Expected	Expected	0.556	0.8	0.76	0.756	Pass	Pass	Pass	Pass	-0.183	0.032	0.061	0.154	Pass	Pass	Pass	Pass	Pass	Pass	Pass	Pass	Pass	Selected
Lausanne463 + NoGSR + bin + FD20% + Pearson	Excluded	365875	0.238	Fail	Anatomical multi	Scale 400	No GSR	Binarised	FD20%	Pearson	Pass	Pass	Pass	Pass	14	543.5	0.299	252.5	0.161	244.5	0.174	423	0.317	-5313	-3946	Expected	Expected	0.556	0.88	0.76	0.756	Pass	Pass	Pass	Pass	0.298	-0.106	-0.059	0.12	Pass	Pass	Pass	Pass	Pass	Pass	Pass	Pass	Pass	Selected
Lausanne129 + GSR + weig + FD5% + Pearson	Excluded	198.75	0.165	Fail	Anatomical multi	Scale 100	GSR	Weighted	FD5%	Pearson	Pass	Pass	Pass	Pass	14	290.5	0.2	180	0.134	238	0.171	86.5	0.156	-3143	-2752	Expected	Expected	0.556	0.76	0.8	0.756	Pass	Pass	Pass	Pass	-0.337	-0.021	-0.013	0.158	Pass	Pass	Pass	Pass	Pass	Pass	Pass	Pass	Pass	Selected
AAL90 + NoGSR + weig + OMST + Pearson	Excluded	205375	0.17	Fail	Single	Scale 100	No GSR	Weighted	OMST	Pearson	Pass	Pass	Pass	Pass	14	268	0.188	200.5	0.141	154	0.144	199	0.206	-2036	-2307	Expected	Expected	0.722	0.8	0.84	0.756	Pass	Pass	Pass	Pass	-0.218	0.028	-0.061	-0.015	Pass	Pass	Pass	Pass	Pass	Pass	Pass	Pass	Pass	Selected
ICA300 + GSR + bin + FD20% + MutualInfo	Excluded	204125	0.175	Fail	ICA	Scale 400	GSR	Binarised	FD20%	Mutual Info	Pass	Pass	Pass	Pass	14	211	0.16	150.5	0.127	135.5	0.139	319.5	0.274	-3052	-2775	Expected	Expected	0.778	0.56	0.6	0.778	Pass	Pass	Pass	Pass	-0.053	-0.076	0.156	0.282	Pass	Pass	Pass	Pass	Pass	Pass	Pass	Pass	Pass	Selected
Lausanne463 + GSR + bin + Abs03 + Pearson	Excluded	391375	0.25	Fail	Anatomical multi	Scale 400	GSR	Binarised	Abs0.3	Pearson	Pass	Pass	Pass	Pass	14	329.5	0.217	339	0.201	357	0.234	540	0.349	-3404	-2076	Expected	Expected	0.667	0.92	0.72	0.778	Pass	Pass	Pass	Pass	-0.298	0.147	0.132	0.262	Pass	Pass	Pass	Pass	Pass	Pass	Pass	Pass	Pass	Selected
Schaefer232 + GSR + bin + Abs03 + Pearson	Excluded	362875	0.24	Fail	Functional multi	Scale 200	GSR	Binarised	Abs0.3	Pearson	Pass	Pass	Pass	Pass	14	308.5	0.207	345.5	0.205	344	0.226	453.5	0.324	-2647	-2005	Expected	Expected	0.889	0.72	0.8	0.8	Pass	Pass	Pass	Pass	-0.321	0.044	-0.025	0.016	Pass	Pass	Pass	Pass	Pass	Pass	Pass	Pass	Pass	Selected
ICA300 + GSR + bin + FD20% + Pearson	Excluded	195.75	0.172	Fail	ICA	Scale 400	GSR	Binarised	FD20%	Pearson	Pass	Pass	Pass	Pass	14	292.5	0.201	118	0.118	120	0.133	252.5	0.234	-3917	-3754	Expected	Expected	0.722	0.64	0.56	0.822	Pass	Pass	Pass	Pass	-0.135	-0.002	-0.103	0.168	Pass	Pass	Pass	Pass	Pass	Pass	Pass	Pass	Pass	Selected
ICA300 + NoGSR + bin + FD20% + Pearson	Excluded	198875	0.173	Fail	ICA	Scale 400	No GSR	Binarised	FD20%	Pearson	Pass	Pass	Pass	Pass	14	250.5	0.178	140	0.123	117.5	0.132	287.5	0.26	-3599	-3958	Expected	Expected	0.944	0.52	0.56	0.844	Pass	Pass	Pass	Pass	0.069	0.152	-0.03	0.219	Pass	Pass	Pass	Pass	Pass	Pass	Pass	Pass	Pass	Selected
Glasser414 + GSR + weig + SDM + Pearson	Excluded	233.25	0.174	Fail	Single	Scale 400	GSR	Weighted	SDM	Pearson	Pass	Pass	Pass	Pass	14	394.5	0.245	193	0.139	275.5	0.191	70	0.123	-4805	-3488	Expected	Expected	0.667	0.8	0.64	0.844	Pass	Pass	Pass	Pass	-0.139	-0.176	0.075	0.039	Pass	Pass	Pass	Pass	Pass	Pass	Pass	Pass	Pass	Selected
