# Supplementary material for: Systematic evaluation of fMRI data-processing pipelines for consistent functional connectomics
Source: Nat Commun. 2024 Jun 4;15:4745. doi: 10.1038/s41467-024-48781-5 (PMC11150439; doi:10.1038/s41467-024-48781-5)
Supplement: Supplementary file 6 — Source Data [file 41467_2024_48781_MOESM6_ESM.xlsx]

## Sheet: Figure 2a
Figure 2a
		dataset	mean	median	lower	upper	sd
	Data 1	Cambridge	0.241507	0.2405	0.13228	0.350733	0.109226
		Pipeline	atlas_type	atlas_size	GSR_options	bin_weig	threshold	edge_type	PDiv.Cam	Grouping	PipelineGroup	PipelineGroupIdx	PipelineStatus	PipelineMark
	Data 2	AAL90 + GSR + bin + Abs03 + MutualInfo	Single	Scale 100	GSR	Binarised	Abs0.3	Mutual Info	0.439	Cambridge	Intermediate
		AAL90 + GSR + bin + Abs03 + Pearson	Single	Scale 100	GSR	Binarised	Abs0.3	Pearson	0.23	Cambridge	Intermediate
		AAL90 + GSR + bin + Abs05 + MutualInfo	Single	Scale 100	GSR	Binarised	Abs0.5	Mutual Info	0.231	Cambridge	Intermediate
		AAL90 + GSR + bin + Abs05 + Pearson	Single	Scale 100	GSR	Binarised	Abs0.5	Pearson	0.333	Cambridge	Intermediate
		AAL90 + GSR + bin + ECO + MutualInfo	Single	Scale 100	GSR	Binarised	ECO	Mutual Info	0.389	Cambridge	Intermediate
		AAL90 + GSR + bin + ECO + Pearson	Single	Scale 100	GSR	Binarised	ECO	Pearson	0.37	Cambridge	Intermediate
		AAL90 + GSR + bin + OMST + MutualInfo	Single	Scale 100	GSR	Binarised	OMST	Mutual Info	0.185	Cambridge	Intermediate
		AAL90 + GSR + bin + OMST + Pearson	Single	Scale 100	GSR	Binarised	OMST	Pearson	0.21	Cambridge	Intermediate
		AAL90 + GSR + bin + SDM + MutualInfo	Single	Scale 100	GSR	Binarised	SDM	Mutual Info	0.273	Cambridge	Intermediate
		AAL90 + GSR + bin + SDM + Pearson	Single	Scale 100	GSR	Binarised	SDM	Pearson	0.263	Cambridge	Intermediate
		AAL90 + GSR + bin + FD10% + MutualInfo	Single	Scale 100	GSR	Binarised	FD10%	Mutual Info	0.275	Cambridge	Intermediate
		AAL90 + GSR + bin + FD10% + Pearson	Single	Scale 100	GSR	Binarised	FD10%	Pearson	0.277	Cambridge	Intermediate
		AAL90 + GSR + bin + FD20% + MutualInfo	Single	Scale 100	GSR	Binarised	FD20%	Mutual Info	0.272	Cambridge	Intermediate
		AAL90 + GSR + bin + FD20% + Pearson	Single	Scale 100	GSR	Binarised	FD20%	Pearson	0.253	Cambridge	Intermediate
		AAL90 + GSR + bin + FD5% + MutualInfo	Single	Scale 100	GSR	Binarised	FD5%	Mutual Info	0.343	Cambridge	Intermediate
		AAL90 + GSR + bin + FD5% + Pearson	Single	Scale 100	GSR	Binarised	FD5%	Pearson	0.387	Cambridge	Intermediate
		AAL90 + GSR + weig + Abs03 + MutualInfo	Single	Scale 100	GSR	Weighted	Abs0.3	Mutual Info	0.359	Cambridge	Intermediate
		AAL90 + GSR + weig + Abs03 + Pearson	Single	Scale 100	GSR	Weighted	Abs0.3	Pearson	0.095	Cambridge	Intermediate
		AAL90 + GSR + weig + Abs05 + MutualInfo	Single	Scale 100	GSR	Weighted	Abs0.5	Mutual Info	0.568	Cambridge	4th Worst: AAL90 + GSR + weig + Abs05 + MutualInfo	4	Worst	1
		AAL90 + GSR + weig + Abs05 + Pearson	Single	Scale 100	GSR	Weighted	Abs0.5	Pearson	0.188	Cambridge	Intermediate
		AAL90 + GSR + weig + ECO + MutualInfo	Single	Scale 100	GSR	Weighted	ECO	Mutual Info	0.221	Cambridge	Intermediate
		AAL90 + GSR + weig + ECO + Pearson	Single	Scale 100	GSR	Weighted	ECO	Pearson	0.412	Cambridge	Intermediate
		AAL90 + GSR + weig + OMST + MutualInfo	Single	Scale 100	GSR	Weighted	OMST	Mutual Info	0.122	Cambridge	Intermediate
		AAL90 + GSR + weig + OMST + Pearson	Single	Scale 100	GSR	Weighted	OMST	Pearson	0.134	Cambridge	Intermediate
		AAL90 + GSR + weig + SDM + MutualInfo	Single	Scale 100	GSR	Weighted	SDM	Mutual Info	0.131	Cambridge	Intermediate
		AAL90 + GSR + weig + SDM + Pearson	Single	Scale 100	GSR	Weighted	SDM	Pearson	0.088	Cambridge	Intermediate
		AAL90 + GSR + weig + FD10% + MutualInfo	Single	Scale 100	GSR	Weighted	FD10%	Mutual Info	0.136	Cambridge	Intermediate
		AAL90 + GSR + weig + FD10% + Pearson	Single	Scale 100	GSR	Weighted	FD10%	Pearson	0.145	Cambridge	Intermediate
		AAL90 + GSR + weig + FD20% + MutualInfo	Single	Scale 100	GSR	Weighted	FD20%	Mutual Info	0.13	Cambridge	Intermediate
		AAL90 + GSR + weig + FD20% + Pearson	Single	Scale 100	GSR	Weighted	FD20%	Pearson	0.088	Cambridge	Intermediate
		AAL90 + GSR + weig + FD5% + MutualInfo	Single	Scale 100	GSR	Weighted	FD5%	Mutual Info	0.165	Cambridge	Intermediate
		AAL90 + GSR + weig + FD5% + Pearson	Single	Scale 100	GSR	Weighted	FD5%	Pearson	0.306	Cambridge	Intermediate
		AAL90 + NoGSR + bin + Abs03 + MutualInfo	Single	Scale 100	No GSR	Binarised	Abs0.3	Mutual Info	0.468	Cambridge	Intermediate
		AAL90 + NoGSR + bin + Abs03 + Pearson	Single	Scale 100	No GSR	Binarised	Abs0.3	Pearson	0.316	Cambridge	Intermediate
		AAL90 + NoGSR + bin + Abs05 + MutualInfo	Single	Scale 100	No GSR	Binarised	Abs0.5	Mutual Info	0.274	Cambridge	Intermediate
		AAL90 + NoGSR + bin + Abs05 + Pearson	Single	Scale 100	No GSR	Binarised	Abs0.5	Pearson	0.4	Cambridge	Intermediate
		AAL90 + NoGSR + bin + ECO + MutualInfo	Single	Scale 100	No GSR	Binarised	ECO	Mutual Info	0.412	Cambridge	Intermediate
		AAL90 + NoGSR + bin + ECO + Pearson	Single	Scale 100	No GSR	Binarised	ECO	Pearson	0.385	Cambridge	Intermediate
		AAL90 + NoGSR + bin + OMST + MutualInfo	Single	Scale 100	No GSR	Binarised	OMST	Mutual Info	0.294	Cambridge	Intermediate
		AAL90 + NoGSR + bin + OMST + Pearson	Single	Scale 100	No GSR	Binarised	OMST	Pearson	0.345	Cambridge	Intermediate
		AAL90 + NoGSR + bin + SDM + MutualInfo	Single	Scale 100	No GSR	Binarised	SDM	Mutual Info	0.282	Cambridge	Intermediate
		AAL90 + NoGSR + bin + SDM + Pearson	Single	Scale 100	No GSR	Binarised	SDM	Pearson	0.287	Cambridge	Intermediate
		AAL90 + NoGSR + bin + FD10% + MutualInfo	Single	Scale 100	No GSR	Binarised	FD10%	Mutual Info	0.299	Cambridge	Intermediate
		AAL90 + NoGSR + bin + FD10% + Pearson	Single	Scale 100	No GSR	Binarised	FD10%	Pearson	0.324	Cambridge	Intermediate
		AAL90 + NoGSR + bin + FD20% + MutualInfo	Single	Scale 100	No GSR	Binarised	FD20%	Mutual Info	0.273	Cambridge	Intermediate
		AAL90 + NoGSR + bin + FD20% + Pearson	Single	Scale 100	No GSR	Binarised	FD20%	Pearson	0.272	Cambridge	Intermediate
		AAL90 + NoGSR + bin + FD5% + MutualInfo	Single	Scale 100	No GSR	Binarised	FD5%	Mutual Info	0.394	Cambridge	Intermediate
		AAL90 + NoGSR + bin + FD5% + Pearson	Single	Scale 100	No GSR	Binarised	FD5%	Pearson	0.407	Cambridge	Intermediate
		AAL90 + NoGSR + weig + Abs03 + MutualInfo	Single	Scale 100	No GSR	Weighted	Abs0.3	Mutual Info	0.301	Cambridge	Intermediate
		AAL90 + NoGSR + weig + Abs03 + Pearson	Single	Scale 100	No GSR	Weighted	Abs0.3	Pearson	0.118	Cambridge	Intermediate
		AAL90 + NoGSR + weig + Abs05 + MutualInfo	Single	Scale 100	No GSR	Weighted	Abs0.5	Mutual Info	0.469	Cambridge	Intermediate
		AAL90 + NoGSR + weig + Abs05 + Pearson	Single	Scale 100	No GSR	Weighted	Abs0.5	Pearson	0.186	Cambridge	Intermediate
		AAL90 + NoGSR + weig + ECO + MutualInfo	Single	Scale 100	No GSR	Weighted	ECO	Mutual Info	0.292	Cambridge	Intermediate
		AAL90 + NoGSR + weig + ECO + Pearson	Single	Scale 100	No GSR	Weighted	ECO	Pearson	0.369	Cambridge	Intermediate
		AAL90 + NoGSR + weig + OMST + MutualInfo	Single	Scale 100	No GSR	Weighted	OMST	Mutual Info	0.168	Cambridge	Intermediate
		AAL90 + NoGSR + weig + OMST + Pearson	Single	Scale 100	No GSR	Weighted	OMST	Pearson	0.188	Cambridge	Intermediate
		AAL90 + NoGSR + weig + SDM + MutualInfo	Single	Scale 100	No GSR	Weighted	SDM	Mutual Info	0.135	Cambridge	Intermediate
		AAL90 + NoGSR + weig + SDM + Pearson	Single	Scale 100	No GSR	Weighted	SDM	Pearson	0.158	Cambridge	Intermediate
		AAL90 + NoGSR + weig + FD10% + MutualInfo	Single	Scale 100	No GSR	Weighted	FD10%	Mutual Info	0.138	Cambridge	Intermediate
		AAL90 + NoGSR + weig + FD10% + Pearson	Single	Scale 100	No GSR	Weighted	FD10%	Pearson	0.247	Cambridge	Intermediate
		AAL90 + NoGSR + weig + FD20% + MutualInfo	Single	Scale 100	No GSR	Weighted	FD20%	Mutual Info	0.136	Cambridge	Intermediate
		AAL90 + NoGSR + weig + FD20% + Pearson	Single	Scale 100	No GSR	Weighted	FD20%	Pearson	0.155	Cambridge	Intermediate
		AAL90 + NoGSR + weig + FD5% + MutualInfo	Single	Scale 100	No GSR	Weighted	FD5%	Mutual Info	0.236	Cambridge	Intermediate
		AAL90 + NoGSR + weig + FD5% + Pearson	Single	Scale 100	No GSR	Weighted	FD5%	Pearson	0.377	Cambridge	Intermediate
		Brainnetome246 + GSR + bin + Abs03 + MutualInfo	Single	Scale 200	GSR	Binarised	Abs0.3	Mutual Info	0.453	Cambridge	Intermediate
		Brainnetome246 + GSR + bin + Abs03 + Pearson	Single	Scale 200	GSR	Binarised	Abs0.3	Pearson	0.209	Cambridge	Intermediate
		Brainnetome246 + GSR + bin + Abs05 + MutualInfo	Single	Scale 200	GSR	Binarised	Abs0.5	Mutual Info	0.25	Cambridge	Intermediate
		Brainnetome246 + GSR + bin + Abs05 + Pearson	Single	Scale 200	GSR	Binarised	Abs0.5	Pearson	0.25	Cambridge	Intermediate
		Brainnetome246 + GSR + bin + ECO + MutualInfo	Single	Scale 200	GSR	Binarised	ECO	Mutual Info	0.377	Cambridge	Intermediate
		Brainnetome246 + GSR + bin + ECO + Pearson	Single	Scale 200	GSR	Binarised	ECO	Pearson	0.35	Cambridge	Intermediate
		Brainnetome246 + GSR + bin + OMST + MutualInfo	Single	Scale 200	GSR	Binarised	OMST	Mutual Info	0.211	Cambridge	Intermediate
		Brainnetome246 + GSR + bin + OMST + Pearson	Single	Scale 200	GSR	Binarised	OMST	Pearson	0.25	Cambridge	Intermediate
		Brainnetome246 + GSR + bin + SDM + MutualInfo	Single	Scale 200	GSR	Binarised	SDM	Mutual Info	0.288	Cambridge	Intermediate
		Brainnetome246 + GSR + bin + SDM + Pearson	Single	Scale 200	GSR	Binarised	SDM	Pearson	0.243	Cambridge	Intermediate
		Brainnetome246 + GSR + bin + FD10% + MutualInfo	Single	Scale 200	GSR	Binarised	FD10%	Mutual Info	0.294	Cambridge	Intermediate
		Brainnetome246 + GSR + bin + FD10% + Pearson	Single	Scale 200	GSR	Binarised	FD10%	Pearson	0.234	Cambridge	Intermediate
		Brainnetome246 + GSR + bin + FD20% + MutualInfo	Single	Scale 200	GSR	Binarised	FD20%	Mutual Info	0.205	Cambridge	Intermediate
		Brainnetome246 + GSR + bin + FD20% + Pearson	Single	Scale 200	GSR	Binarised	FD20%	Pearson	0.25	Cambridge	Intermediate
		Brainnetome246 + GSR + bin + FD5% + MutualInfo	Single	Scale 200	GSR	Binarised	FD5%	Mutual Info	0.292	Cambridge	Intermediate
		Brainnetome246 + GSR + bin + FD5% + Pearson	Single	Scale 200	GSR	Binarised	FD5%	Pearson	0.259	Cambridge	Intermediate
		Brainnetome246 + GSR + weig + Abs03 + MutualInfo	Single	Scale 200	GSR	Weighted	Abs0.3	Mutual Info	0.199	Cambridge	Intermediate
		Brainnetome246 + GSR + weig + Abs03 + Pearson	Single	Scale 200	GSR	Weighted	Abs0.3	Pearson	0.047	Cambridge	Intermediate
		Brainnetome246 + GSR + weig + Abs05 + MutualInfo	Single	Scale 200	GSR	Weighted	Abs0.5	Mutual Info	0.323	Cambridge	Intermediate
		Brainnetome246 + GSR + weig + Abs05 + Pearson	Single	Scale 200	GSR	Weighted	Abs0.5	Pearson	0.103	Cambridge	Intermediate
		Brainnetome246 + GSR + weig + ECO + MutualInfo	Single	Scale 200	GSR	Weighted	ECO	Mutual Info	0.194	Cambridge	Intermediate
		Brainnetome246 + GSR + weig + ECO + Pearson	Single	Scale 200	GSR	Weighted	ECO	Pearson	0.355	Cambridge	Intermediate
		Brainnetome246 + GSR + weig + OMST + MutualInfo	Single	Scale 200	GSR	Weighted	OMST	Mutual Info	0.089	Cambridge	Intermediate
		Brainnetome246 + GSR + weig + OMST + Pearson	Single	Scale 200	GSR	Weighted	OMST	Pearson	0.101	Cambridge	Intermediate
		Brainnetome246 + GSR + weig + SDM + MutualInfo	Single	Scale 200	GSR	Weighted	SDM	Mutual Info	0.1	Cambridge	Intermediate
		Brainnetome246 + GSR + weig + SDM + Pearson	Single	Scale 200	GSR	Weighted	SDM	Pearson	0.097	Cambridge	Intermediate
		Brainnetome246 + GSR + weig + FD10% + MutualInfo	Single	Scale 200	GSR	Weighted	FD10%	Mutual Info	0.1	Cambridge	Intermediate
		Brainnetome246 + GSR + weig + FD10% + Pearson	Single	Scale 200	GSR	Weighted	FD10%	Pearson	0.07	Cambridge	Intermediate
		Brainnetome246 + GSR + weig + FD20% + MutualInfo	Single	Scale 200	GSR	Weighted	FD20%	Mutual Info	0.096	Cambridge	Intermediate
		Brainnetome246 + GSR + weig + FD20% + Pearson	Single	Scale 200	GSR	Weighted	FD20%	Pearson	0.046	Cambridge	5th Best: Brainnetome246 + GSR + weig + FD20% + Pearson	6	Best	1
		Brainnetome246 + GSR + weig + FD5% + MutualInfo	Single	Scale 200	GSR	Weighted	FD5%	Mutual Info	0.099	Cambridge	Intermediate
		Brainnetome246 + GSR + weig + FD5% + Pearson	Single	Scale 200	GSR	Weighted	FD5%	Pearson	0.149	Cambridge	Intermediate
		Brainnetome246 + NoGSR + bin + Abs03 + MutualInfo	Single	Scale 200	No GSR	Binarised	Abs0.3	Mutual Info	0.387	Cambridge	Intermediate
		Brainnetome246 + NoGSR + bin + Abs03 + Pearson	Single	Scale 200	No GSR	Binarised	Abs0.3	Pearson	0.279	Cambridge	Intermediate
		Brainnetome246 + NoGSR + bin + Abs05 + MutualInfo	Single	Scale 200	No GSR	Binarised	Abs0.5	Mutual Info	0.366	Cambridge	Intermediate
		Brainnetome246 + NoGSR + bin + Abs05 + Pearson	Single	Scale 200	No GSR	Binarised	Abs0.5	Pearson	0.326	Cambridge	Intermediate
		Brainnetome246 + NoGSR + bin + ECO + MutualInfo	Single	Scale 200	No GSR	Binarised	ECO	Mutual Info	0.401	Cambridge	Intermediate
		Brainnetome246 + NoGSR + bin + ECO + Pearson	Single	Scale 200	No GSR	Binarised	ECO	Pearson	0.404	Cambridge	Intermediate
		Brainnetome246 + NoGSR + bin + OMST + MutualInfo	Single	Scale 200	No GSR	Binarised	OMST	Mutual Info	0.233	Cambridge	Intermediate
		Brainnetome246 + NoGSR + bin + OMST + Pearson	Single	Scale 200	No GSR	Binarised	OMST	Pearson	0.321	Cambridge	Intermediate
		Brainnetome246 + NoGSR + bin + SDM + MutualInfo	Single	Scale 200	No GSR	Binarised	SDM	Mutual Info	0.283	Cambridge	Intermediate
		Brainnetome246 + NoGSR + bin + SDM + Pearson	Single	Scale 200	No GSR	Binarised	SDM	Pearson	0.28	Cambridge	Intermediate
		Brainnetome246 + NoGSR + bin + FD10% + MutualInfo	Single	Scale 200	No GSR	Binarised	FD10%	Mutual Info	0.283	Cambridge	Intermediate
		Brainnetome246 + NoGSR + bin + FD10% + Pearson	Single	Scale 200	No GSR	Binarised	FD10%	Pearson	0.275	Cambridge	Intermediate
		Brainnetome246 + NoGSR + bin + FD20% + MutualInfo	Single	Scale 200	No GSR	Binarised	FD20%	Mutual Info	0.244	Cambridge	Intermediate
		Brainnetome246 + NoGSR + bin + FD20% + Pearson	Single	Scale 200	No GSR	Binarised	FD20%	Pearson	0.251	Cambridge	Intermediate
		Brainnetome246 + NoGSR + bin + FD5% + MutualInfo	Single	Scale 200	No GSR	Binarised	FD5%	Mutual Info	0.299	Cambridge	Intermediate
		Brainnetome246 + NoGSR + bin + FD5% + Pearson	Single	Scale 200	No GSR	Binarised	FD5%	Pearson	0.301	Cambridge	Intermediate
		Brainnetome246 + NoGSR + weig + Abs03 + MutualInfo	Single	Scale 200	No GSR	Weighted	Abs0.3	Mutual Info	0.153	Cambridge	Intermediate
		Brainnetome246 + NoGSR + weig + Abs03 + Pearson	Single	Scale 200	No GSR	Weighted	Abs0.3	Pearson	0.076	Cambridge	Intermediate
		Brainnetome246 + NoGSR + weig + Abs05 + MutualInfo	Single	Scale 200	No GSR	Weighted	Abs0.5	Mutual Info	0.281	Cambridge	Intermediate
		Brainnetome246 + NoGSR + weig + Abs05 + Pearson	Single	Scale 200	No GSR	Weighted	Abs0.5	Pearson	0.127	Cambridge	Intermediate
		Brainnetome246 + NoGSR + weig + ECO + MutualInfo	Single	Scale 200	No GSR	Weighted	ECO	Mutual Info	0.217	Cambridge	Intermediate
		Brainnetome246 + NoGSR + weig + ECO + Pearson	Single	Scale 200	No GSR	Weighted	ECO	Pearson	0.382	Cambridge	Intermediate
		Brainnetome246 + NoGSR + weig + OMST + MutualInfo	Single	Scale 200	No GSR	Weighted	OMST	Mutual Info	0.085	Cambridge	Intermediate
		Brainnetome246 + NoGSR + weig + OMST + Pearson	Single	Scale 200	No GSR	Weighted	OMST	Pearson	0.139	Cambridge	Intermediate
		Brainnetome246 + NoGSR + weig + SDM + MutualInfo	Single	Scale 200	No GSR	Weighted	SDM	Mutual Info	0.092	Cambridge	Intermediate
		Brainnetome246 + NoGSR + weig + SDM + Pearson	Single	Scale 200	No GSR	Weighted	SDM	Pearson	0.193	Cambridge	Intermediate
		Brainnetome246 + NoGSR + weig + FD10% + MutualInfo	Single	Scale 200	No GSR	Weighted	FD10%	Mutual Info	0.09	Cambridge	Intermediate
		Brainnetome246 + NoGSR + weig + FD10% + Pearson	Single	Scale 200	No GSR	Weighted	FD10%	Pearson	0.16	Cambridge	Intermediate
		Brainnetome246 + NoGSR + weig + FD20% + MutualInfo	Single	Scale 200	No GSR	Weighted	FD20%	Mutual Info	0.088	Cambridge	Intermediate
		Brainnetome246 + NoGSR + weig + FD20% + Pearson	Single	Scale 200	No GSR	Weighted	FD20%	Pearson	0.093	Cambridge	Intermediate
		Brainnetome246 + NoGSR + weig + FD5% + MutualInfo	Single	Scale 200	No GSR	Weighted	FD5%	Mutual Info	0.096	Cambridge	Intermediate
		Brainnetome246 + NoGSR + weig + FD5% + Pearson	Single	Scale 200	No GSR	Weighted	FD5%	Pearson	0.241	Cambridge	Intermediate
		Glasser414 + GSR + bin + Abs03 + MutualInfo	Single	Scale 400	GSR	Binarised	Abs0.3	Mutual Info	0.416	Cambridge	Intermediate
		Glasser414 + GSR + bin + Abs03 + Pearson	Single	Scale 400	GSR	Binarised	Abs0.3	Pearson	0.198	Cambridge	Intermediate
		Glasser414 + GSR + bin + Abs05 + MutualInfo	Single	Scale 400	GSR	Binarised	Abs0.5	Mutual Info	0.393	Cambridge	Intermediate
		Glasser414 + GSR + bin + Abs05 + Pearson	Single	Scale 400	GSR	Binarised	Abs0.5	Pearson	0.231	Cambridge	Intermediate
		Glasser414 + GSR + bin + ECO + MutualInfo	Single	Scale 400	GSR	Binarised	ECO	Mutual Info	0.412	Cambridge	Intermediate
		Glasser414 + GSR + bin + ECO + Pearson	Single	Scale 400	GSR	Binarised	ECO	Pearson	0.39	Cambridge	Intermediate
		Glasser414 + GSR + bin + OMST + MutualInfo	Single	Scale 400	GSR	Binarised	OMST	Mutual Info	0.209	Cambridge	Intermediate
		Glasser414 + GSR + bin + OMST + Pearson	Single	Scale 400	GSR	Binarised	OMST	Pearson	0.165	Cambridge	Intermediate
		Glasser414 + GSR + bin + SDM + MutualInfo	Single	Scale 400	GSR	Binarised	SDM	Mutual Info	0.328	Cambridge	Intermediate
		Glasser414 + GSR + bin + SDM + Pearson	Single	Scale 400	GSR	Binarised	SDM	Pearson	0.273	Cambridge	Intermediate
		Glasser414 + GSR + bin + FD10% + MutualInfo	Single	Scale 400	GSR	Binarised	FD10%	Mutual Info	0.333	Cambridge	Intermediate
		Glasser414 + GSR + bin + FD10% + Pearson	Single	Scale 400	GSR	Binarised	FD10%	Pearson	0.236	Cambridge	Intermediate
		Glasser414 + GSR + bin + FD20% + MutualInfo	Single	Scale 400	GSR	Binarised	FD20%	Mutual Info	0.211	Cambridge	Intermediate
		Glasser414 + GSR + bin + FD20% + Pearson	Single	Scale 400	GSR	Binarised	FD20%	Pearson	0.243	Cambridge	Intermediate
		Glasser414 + GSR + bin + FD5% + MutualInfo	Single	Scale 400	GSR	Binarised	FD5%	Mutual Info	0.311	Cambridge	Intermediate
		Glasser414 + GSR + bin + FD5% + Pearson	Single	Scale 400	GSR	Binarised	FD5%	Pearson	0.252	Cambridge	Intermediate
		Glasser414 + GSR + weig + Abs03 + MutualInfo	Single	Scale 400	GSR	Weighted	Abs0.3	Mutual Info	0.167	Cambridge	Intermediate
		Glasser414 + GSR + weig + Abs03 + Pearson	Single	Scale 400	GSR	Weighted	Abs0.3	Pearson	0.043	Cambridge	2nd Best: Glasser414 + GSR + weig + Abs03 + Pearson	9	Best	1
		Glasser414 + GSR + weig + Abs05 + MutualInfo	Single	Scale 400	GSR	Weighted	Abs0.5	Mutual Info	0.278	Cambridge	Intermediate
		Glasser414 + GSR + weig + Abs05 + Pearson	Single	Scale 400	GSR	Weighted	Abs0.5	Pearson	0.093	Cambridge	Intermediate
		Glasser414 + GSR + weig + ECO + MutualInfo	Single	Scale 400	GSR	Weighted	ECO	Mutual Info	0.201	Cambridge	Intermediate
		Glasser414 + GSR + weig + ECO + Pearson	Single	Scale 400	GSR	Weighted	ECO	Pearson	0.412	Cambridge	Intermediate
		Glasser414 + GSR + weig + OMST + MutualInfo	Single	Scale 400	GSR	Weighted	OMST	Mutual Info	0.09	Cambridge	Intermediate
		Glasser414 + GSR + weig + OMST + Pearson	Single	Scale 400	GSR	Weighted	OMST	Pearson	0.063	Cambridge	Intermediate
		Glasser414 + GSR + weig + SDM + MutualInfo	Single	Scale 400	GSR	Weighted	SDM	Mutual Info	0.117	Cambridge	Intermediate
		Glasser414 + GSR + weig + SDM + Pearson	Single	Scale 400	GSR	Weighted	SDM	Pearson	0.245	Cambridge	Intermediate
		Glasser414 + GSR + weig + FD10% + MutualInfo	Single	Scale 400	GSR	Weighted	FD10%	Mutual Info	0.108	Cambridge	Intermediate
		Glasser414 + GSR + weig + FD10% + Pearson	Single	Scale 400	GSR	Weighted	FD10%	Pearson	0.072	Cambridge	Intermediate
		Glasser414 + GSR + weig + FD20% + MutualInfo	Single	Scale 400	GSR	Weighted	FD20%	Mutual Info	0.106	Cambridge	Intermediate
		Glasser414 + GSR + weig + FD20% + Pearson	Single	Scale 400	GSR	Weighted	FD20%	Pearson	0.041	Cambridge	1st Best: Glasser414 + GSR + weig + FD20% + Pearson	10	Best	1
		Glasser414 + GSR + weig + FD5% + MutualInfo	Single	Scale 400	GSR	Weighted	FD5%	Mutual Info	0.112	Cambridge	Intermediate
		Glasser414 + GSR + weig + FD5% + Pearson	Single	Scale 400	GSR	Weighted	FD5%	Pearson	0.156	Cambridge	Intermediate
		Glasser414 + NoGSR + bin + Abs03 + MutualInfo	Single	Scale 400	No GSR	Binarised	Abs0.3	Mutual Info	0.383	Cambridge	Intermediate
		Glasser414 + NoGSR + bin + Abs03 + Pearson	Single	Scale 400	No GSR	Binarised	Abs0.3	Pearson	0.276	Cambridge	Intermediate
		Glasser414 + NoGSR + bin + Abs05 + MutualInfo	Single	Scale 400	No GSR	Binarised	Abs0.5	Mutual Info	0.437	Cambridge	Intermediate
		Glasser414 + NoGSR + bin + Abs05 + Pearson	Single	Scale 400	No GSR	Binarised	Abs0.5	Pearson	0.324	Cambridge	Intermediate
		Glasser414 + NoGSR + bin + ECO + MutualInfo	Single	Scale 400	No GSR	Binarised	ECO	Mutual Info	0.42	Cambridge	Intermediate
		Glasser414 + NoGSR + bin + ECO + Pearson	Single	Scale 400	No GSR	Binarised	ECO	Pearson	0.432	Cambridge	Intermediate
		Glasser414 + NoGSR + bin + OMST + MutualInfo	Single	Scale 400	No GSR	Binarised	OMST	Mutual Info	0.227	Cambridge	Intermediate
		Glasser414 + NoGSR + bin + OMST + Pearson	Single	Scale 400	No GSR	Binarised	OMST	Pearson	0.235	Cambridge	Intermediate
		Glasser414 + NoGSR + bin + SDM + MutualInfo	Single	Scale 400	No GSR	Binarised	SDM	Mutual Info	0.321	Cambridge	Intermediate
		Glasser414 + NoGSR + bin + SDM + Pearson	Single	Scale 400	No GSR	Binarised	SDM	Pearson	0.312	Cambridge	Intermediate
		Glasser414 + NoGSR + bin + FD10% + MutualInfo	Single	Scale 400	No GSR	Binarised	FD10%	Mutual Info	0.313	Cambridge	Intermediate
		Glasser414 + NoGSR + bin + FD10% + Pearson	Single	Scale 400	No GSR	Binarised	FD10%	Pearson	0.295	Cambridge	Intermediate
		Glasser414 + NoGSR + bin + FD20% + MutualInfo	Single	Scale 400	No GSR	Binarised	FD20%	Mutual Info	0.228	Cambridge	Intermediate
		Glasser414 + NoGSR + bin + FD20% + Pearson	Single	Scale 400	No GSR	Binarised	FD20%	Pearson	0.276	Cambridge	Intermediate
		Glasser414 + NoGSR + bin + FD5% + MutualInfo	Single	Scale 400	No GSR	Binarised	FD5%	Mutual Info	0.324	Cambridge	Intermediate
		Glasser414 + NoGSR + bin + FD5% + Pearson	Single	Scale 400	No GSR	Binarised	FD5%	Pearson	0.309	Cambridge	Intermediate
		Glasser414 + NoGSR + weig + Abs03 + MutualInfo	Single	Scale 400	No GSR	Weighted	Abs0.3	Mutual Info	0.162	Cambridge	Intermediate
		Glasser414 + NoGSR + weig + Abs03 + Pearson	Single	Scale 400	No GSR	Weighted	Abs0.3	Pearson	0.077	Cambridge	Intermediate
		Glasser414 + NoGSR + weig + Abs05 + MutualInfo	Single	Scale 400	No GSR	Weighted	Abs0.5	Mutual Info	0.277	Cambridge	Intermediate
		Glasser414 + NoGSR + weig + Abs05 + Pearson	Single	Scale 400	No GSR	Weighted	Abs0.5	Pearson	0.126	Cambridge	Intermediate
		Glasser414 + NoGSR + weig + ECO + MutualInfo	Single	Scale 400	No GSR	Weighted	ECO	Mutual Info	0.257	Cambridge	Intermediate
		Glasser414 + NoGSR + weig + ECO + Pearson	Single	Scale 400	No GSR	Weighted	ECO	Pearson	0.453	Cambridge	Intermediate
		Glasser414 + NoGSR + weig + OMST + MutualInfo	Single	Scale 400	No GSR	Weighted	OMST	Mutual Info	0.134	Cambridge	Intermediate
		Glasser414 + NoGSR + weig + OMST + Pearson	Single	Scale 400	No GSR	Weighted	OMST	Pearson	0.106	Cambridge	Intermediate
		Glasser414 + NoGSR + weig + SDM + MutualInfo	Single	Scale 400	No GSR	Weighted	SDM	Mutual Info	0.136	Cambridge	Intermediate
		Glasser414 + NoGSR + weig + SDM + Pearson	Single	Scale 400	No GSR	Weighted	SDM	Pearson	0.328	Cambridge	Intermediate
		Glasser414 + NoGSR + weig + FD10% + MutualInfo	Single	Scale 400	No GSR	Weighted	FD10%	Mutual Info	0.124	Cambridge	Intermediate
		Glasser414 + NoGSR + weig + FD10% + Pearson	Single	Scale 400	No GSR	Weighted	FD10%	Pearson	0.18	Cambridge	Intermediate
		Glasser414 + NoGSR + weig + FD20% + MutualInfo	Single	Scale 400	No GSR	Weighted	FD20%	Mutual Info	0.123	Cambridge	Intermediate
		Glasser414 + NoGSR + weig + FD20% + Pearson	Single	Scale 400	No GSR	Weighted	FD20%	Pearson	0.097	Cambridge	Intermediate
		Glasser414 + NoGSR + weig + FD5% + MutualInfo	Single	Scale 400	No GSR	Weighted	FD5%	Mutual Info	0.125	Cambridge	Intermediate
		Glasser414 + NoGSR + weig + FD5% + Pearson	Single	Scale 400	No GSR	Weighted	FD5%	Pearson	0.277	Cambridge	Intermediate
		ICA100 + GSR + bin + Abs03 + MutualInfo	ICA	Scale 100	GSR	Binarised	Abs0.3	Mutual Info	0.385	Cambridge	Intermediate
		ICA100 + GSR + bin + Abs03 + Pearson	ICA	Scale 100	GSR	Binarised	Abs0.3	Pearson	0.259	Cambridge	Intermediate
		ICA100 + GSR + bin + Abs05 + MutualInfo	ICA	Scale 100	GSR	Binarised	Abs0.5	Mutual Info	0.08	Cambridge	Intermediate
		ICA100 + GSR + bin + Abs05 + Pearson	ICA	Scale 100	GSR	Binarised	Abs0.5	Pearson	0.365	Cambridge	Intermediate
		ICA100 + GSR + bin + ECO + MutualInfo	ICA	Scale 100	GSR	Binarised	ECO	Mutual Info	0.292	Cambridge	Intermediate
		ICA100 + GSR + bin + ECO + Pearson	ICA	Scale 100	GSR	Binarised	ECO	Pearson	0.352	Cambridge	Intermediate
		ICA100 + GSR + bin + OMST + MutualInfo	ICA	Scale 100	GSR	Binarised	OMST	Mutual Info	0.161	Cambridge	Intermediate
		ICA100 + GSR + bin + OMST + Pearson	ICA	Scale 100	GSR	Binarised	OMST	Pearson	0.226	Cambridge	Intermediate
		ICA100 + GSR + bin + SDM + MutualInfo	ICA	Scale 100	GSR	Binarised	SDM	Mutual Info	0.275	Cambridge	Intermediate
		ICA100 + GSR + bin + SDM + Pearson	ICA	Scale 100	GSR	Binarised	SDM	Pearson	0.273	Cambridge	Intermediate
		ICA100 + GSR + bin + FD10% + MutualInfo	ICA	Scale 100	GSR	Binarised	FD10%	Mutual Info	0.234	Cambridge	Intermediate
		ICA100 + GSR + bin + FD10% + Pearson	ICA	Scale 100	GSR	Binarised	FD10%	Pearson	0.285	Cambridge	Intermediate
		ICA100 + GSR + bin + FD20% + MutualInfo	ICA	Scale 100	GSR	Binarised	FD20%	Mutual Info	0.215	Cambridge	Intermediate
		ICA100 + GSR + bin + FD20% + Pearson	ICA	Scale 100	GSR	Binarised	FD20%	Pearson	0.264	Cambridge	Intermediate
		ICA100 + GSR + bin + FD5% + MutualInfo	ICA	Scale 100	GSR	Binarised	FD5%	Mutual Info	0.27	Cambridge	Intermediate
		ICA100 + GSR + bin + FD5% + Pearson	ICA	Scale 100	GSR	Binarised	FD5%	Pearson	0.302	Cambridge	Intermediate
		ICA100 + GSR + weig + Abs03 + MutualInfo	ICA	Scale 100	GSR	Weighted	Abs0.3	Mutual Info	0.636	Cambridge	1st Worst: ICA100 + GSR + weig + Abs03 + MutualInfo	1	Worst	1
		ICA100 + GSR + weig + Abs03 + Pearson	ICA	Scale 100	GSR	Weighted	Abs0.3	Pearson	0.101	Cambridge	Intermediate
		ICA100 + GSR + weig + Abs05 + MutualInfo	ICA	Scale 100	GSR	Weighted	Abs0.5	Mutual Info	0.267	Cambridge	Intermediate
		ICA100 + GSR + weig + Abs05 + Pearson	ICA	Scale 100	GSR	Weighted	Abs0.5	Pearson	0.322	Cambridge	Intermediate
		ICA100 + GSR + weig + ECO + MutualInfo	ICA	Scale 100	GSR	Weighted	ECO	Mutual Info	0.221	Cambridge	Intermediate
		ICA100 + GSR + weig + ECO + Pearson	ICA	Scale 100	GSR	Weighted	ECO	Pearson	0.334	Cambridge	Intermediate
		ICA100 + GSR + weig + OMST + MutualInfo	ICA	Scale 100	GSR	Weighted	OMST	Mutual Info	0.161	Cambridge	Intermediate
		ICA100 + GSR + weig + OMST + Pearson	ICA	Scale 100	GSR	Weighted	OMST	Pearson	0.132	Cambridge	Intermediate
		ICA100 + GSR + weig + SDM + MutualInfo	ICA	Scale 100	GSR	Weighted	SDM	Mutual Info	0.171	Cambridge	Intermediate
		ICA100 + GSR + weig + SDM + Pearson	ICA	Scale 100	GSR	Weighted	SDM	Pearson	0.105	Cambridge	Intermediate
		ICA100 + GSR + weig + FD10% + MutualInfo	ICA	Scale 100	GSR	Weighted	FD10%	Mutual Info	0.171	Cambridge	Intermediate
		ICA100 + GSR + weig + FD10% + Pearson	ICA	Scale 100	GSR	Weighted	FD10%	Pearson	0.157	Cambridge	Intermediate
		ICA100 + GSR + weig + FD20% + MutualInfo	ICA	Scale 100	GSR	Weighted	FD20%	Mutual Info	0.171	Cambridge	Intermediate
		ICA100 + GSR + weig + FD20% + Pearson	ICA	Scale 100	GSR	Weighted	FD20%	Pearson	0.089	Cambridge	Intermediate
		ICA100 + GSR + weig + FD5% + MutualInfo	ICA	Scale 100	GSR	Weighted	FD5%	Mutual Info	0.189	Cambridge	Intermediate
		ICA100 + GSR + weig + FD5% + Pearson	ICA	Scale 100	GSR	Weighted	FD5%	Pearson	0.251	Cambridge	Intermediate
		ICA100 + NoGSR + bin + Abs03 + MutualInfo	ICA	Scale 100	No GSR	Binarised	Abs0.3	Mutual Info	0.376	Cambridge	Intermediate
		ICA100 + NoGSR + bin + Abs03 + Pearson	ICA	Scale 100	No GSR	Binarised	Abs0.3	Pearson	0.24	Cambridge	Intermediate
		ICA100 + NoGSR + bin + Abs05 + MutualInfo	ICA	Scale 100	No GSR	Binarised	Abs0.5	Mutual Info	0.161	Cambridge	Intermediate
		ICA100 + NoGSR + bin + Abs05 + Pearson	ICA	Scale 100	No GSR	Binarised	Abs0.5	Pearson	0.359	Cambridge	Intermediate
		ICA100 + NoGSR + bin + ECO + MutualInfo	ICA	Scale 100	No GSR	Binarised	ECO	Mutual Info	0.324	Cambridge	Intermediate
		ICA100 + NoGSR + bin + ECO + Pearson	ICA	Scale 100	No GSR	Binarised	ECO	Pearson	0.324	Cambridge	Intermediate
		ICA100 + NoGSR + bin + OMST + MutualInfo	ICA	Scale 100	No GSR	Binarised	OMST	Mutual Info	0.176	Cambridge	Intermediate
		ICA100 + NoGSR + bin + OMST + Pearson	ICA	Scale 100	No GSR	Binarised	OMST	Pearson	0.223	Cambridge	Intermediate
		ICA100 + NoGSR + bin + SDM + MutualInfo	ICA	Scale 100	No GSR	Binarised	SDM	Mutual Info	0.245	Cambridge	Intermediate
		ICA100 + NoGSR + bin + SDM + Pearson	ICA	Scale 100	No GSR	Binarised	SDM	Pearson	0.245	Cambridge	Intermediate
		ICA100 + NoGSR + bin + FD10% + MutualInfo	ICA	Scale 100	No GSR	Binarised	FD10%	Mutual Info	0.226	Cambridge	Intermediate
		ICA100 + NoGSR + bin + FD10% + Pearson	ICA	Scale 100	No GSR	Binarised	FD10%	Pearson	0.257	Cambridge	Intermediate
		ICA100 + NoGSR + bin + FD20% + MutualInfo	ICA	Scale 100	No GSR	Binarised	FD20%	Mutual Info	0.205	Cambridge	Intermediate
		ICA100 + NoGSR + bin + FD20% + Pearson	ICA	Scale 100	No GSR	Binarised	FD20%	Pearson	0.229	Cambridge	Intermediate
		ICA100 + NoGSR + bin + FD5% + MutualInfo	ICA	Scale 100	No GSR	Binarised	FD5%	Mutual Info	0.267	Cambridge	Intermediate
		ICA100 + NoGSR + bin + FD5% + Pearson	ICA	Scale 100	No GSR	Binarised	FD5%	Pearson	0.301	Cambridge	Intermediate
		ICA100 + NoGSR + weig + Abs03 + MutualInfo	ICA	Scale 100	No GSR	Weighted	Abs0.3	Mutual Info	0.582	Cambridge	3rd Worst: ICA100 + NoGSR + weig + Abs03 + MutualInfo	3	Worst	1
		ICA100 + NoGSR + weig + Abs03 + Pearson	ICA	Scale 100	No GSR	Weighted	Abs0.3	Pearson	0.091	Cambridge	Intermediate
		ICA100 + NoGSR + weig + Abs05 + MutualInfo	ICA	Scale 100	No GSR	Weighted	Abs0.5	Mutual Info	0.313	Cambridge	Intermediate
		ICA100 + NoGSR + weig + Abs05 + Pearson	ICA	Scale 100	No GSR	Weighted	Abs0.5	Pearson	0.278	Cambridge	Intermediate
		ICA100 + NoGSR + weig + ECO + MutualInfo	ICA	Scale 100	No GSR	Weighted	ECO	Mutual Info	0.207	Cambridge	Intermediate
		ICA100 + NoGSR + weig + ECO + Pearson	ICA	Scale 100	No GSR	Weighted	ECO	Pearson	0.317	Cambridge	Intermediate
		ICA100 + NoGSR + weig + OMST + MutualInfo	ICA	Scale 100	No GSR	Weighted	OMST	Mutual Info	0.154	Cambridge	Intermediate
		ICA100 + NoGSR + weig + OMST + Pearson	ICA	Scale 100	No GSR	Weighted	OMST	Pearson	0.123	Cambridge	Intermediate
		ICA100 + NoGSR + weig + SDM + MutualInfo	ICA	Scale 100	No GSR	Weighted	SDM	Mutual Info	0.158	Cambridge	Intermediate
		ICA100 + NoGSR + weig + SDM + Pearson	ICA	Scale 100	No GSR	Weighted	SDM	Pearson	0.097	Cambridge	Intermediate
		ICA100 + NoGSR + weig + FD10% + MutualInfo	ICA	Scale 100	No GSR	Weighted	FD10%	Mutual Info	0.157	Cambridge	Intermediate
		ICA100 + NoGSR + weig + FD10% + Pearson	ICA	Scale 100	No GSR	Weighted	FD10%	Pearson	0.131	Cambridge	Intermediate
		ICA100 + NoGSR + weig + FD20% + MutualInfo	ICA	Scale 100	No GSR	Weighted	FD20%	Mutual Info	0.157	Cambridge	Intermediate
		ICA100 + NoGSR + weig + FD20% + Pearson	ICA	Scale 100	No GSR	Weighted	FD20%	Pearson	0.084	Cambridge	Intermediate
		ICA100 + NoGSR + weig + FD5% + MutualInfo	ICA	Scale 100	No GSR	Weighted	FD5%	Mutual Info	0.17	Cambridge	Intermediate
		ICA100 + NoGSR + weig + FD5% + Pearson	ICA	Scale 100	No GSR	Weighted	FD5%	Pearson	0.231	Cambridge	Intermediate
		ICA200 + GSR + bin + Abs03 + MutualInfo	ICA	Scale 200	GSR	Binarised	Abs0.3	Mutual Info	0.419	Cambridge	Intermediate
		ICA200 + GSR + bin + Abs03 + Pearson	ICA	Scale 200	GSR	Binarised	Abs0.3	Pearson	0.238	Cambridge	Intermediate
		ICA200 + GSR + bin + Abs05 + MutualInfo	ICA	Scale 200	GSR	Binarised	Abs0.5	Mutual Info	0.108	Cambridge	Intermediate
		ICA200 + GSR + bin + Abs05 + Pearson	ICA	Scale 200	GSR	Binarised	Abs0.5	Pearson	0.357	Cambridge	Intermediate
		ICA200 + GSR + bin + ECO + MutualInfo	ICA	Scale 200	GSR	Binarised	ECO	Mutual Info	0.315	Cambridge	Intermediate
		ICA200 + GSR + bin + ECO + Pearson	ICA	Scale 200	GSR	Binarised	ECO	Pearson	0.379	Cambridge	Intermediate
		ICA200 + GSR + bin + OMST + MutualInfo	ICA	Scale 200	GSR	Binarised	OMST	Mutual Info	0.222	Cambridge	Intermediate
		ICA200 + GSR + bin + OMST + Pearson	ICA	Scale 200	GSR	Binarised	OMST	Pearson	0.255	Cambridge	Intermediate
		ICA200 + GSR + bin + SDM + MutualInfo	ICA	Scale 200	GSR	Binarised	SDM	Mutual Info	0.255	Cambridge	Intermediate
		ICA200 + GSR + bin + SDM + Pearson	ICA	Scale 200	GSR	Binarised	SDM	Pearson	0.278	Cambridge	Intermediate
		ICA200 + GSR + bin + FD10% + MutualInfo	ICA	Scale 200	GSR	Binarised	FD10%	Mutual Info	0.278	Cambridge	Intermediate
		ICA200 + GSR + bin + FD10% + Pearson	ICA	Scale 200	GSR	Binarised	FD10%	Pearson	0.27	Cambridge	Intermediate
		ICA200 + GSR + bin + FD20% + MutualInfo	ICA	Scale 200	GSR	Binarised	FD20%	Mutual Info	0.183	Cambridge	Intermediate
		ICA200 + GSR + bin + FD20% + Pearson	ICA	Scale 200	GSR	Binarised	FD20%	Pearson	0.236	Cambridge	Intermediate
		ICA200 + GSR + bin + FD5% + MutualInfo	ICA	Scale 200	GSR	Binarised	FD5%	Mutual Info	0.266	Cambridge	Intermediate
		ICA200 + GSR + bin + FD5% + Pearson	ICA	Scale 200	GSR	Binarised	FD5%	Pearson	0.273	Cambridge	Intermediate
		ICA200 + GSR + weig + Abs03 + MutualInfo	ICA	Scale 200	GSR	Weighted	Abs0.3	Mutual Info	0.438	Cambridge	Intermediate
		ICA200 + GSR + weig + Abs03 + Pearson	ICA	Scale 200	GSR	Weighted	Abs0.3	Pearson	0.084	Cambridge	Intermediate
		ICA200 + GSR + weig + Abs05 + MutualInfo	ICA	Scale 200	GSR	Weighted	Abs0.5	Mutual Info	0.436	Cambridge	Intermediate
		ICA200 + GSR + weig + Abs05 + Pearson	ICA	Scale 200	GSR	Weighted	Abs0.5	Pearson	0.295	Cambridge	Intermediate
		ICA200 + GSR + weig + ECO + MutualInfo	ICA	Scale 200	GSR	Weighted	ECO	Mutual Info	0.224	Cambridge	Intermediate
		ICA200 + GSR + weig + ECO + Pearson	ICA	Scale 200	GSR	Weighted	ECO	Pearson	0.397	Cambridge	Intermediate
		ICA200 + GSR + weig + OMST + MutualInfo	ICA	Scale 200	GSR	Weighted	OMST	Mutual Info	0.206	Cambridge	Intermediate
		ICA200 + GSR + weig + OMST + Pearson	ICA	Scale 200	GSR	Weighted	OMST	Pearson	0.119	Cambridge	Intermediate
		ICA200 + GSR + weig + SDM + MutualInfo	ICA	Scale 200	GSR	Weighted	SDM	Mutual Info	0.195	Cambridge	Intermediate
		ICA200 + GSR + weig + SDM + Pearson	ICA	Scale 200	GSR	Weighted	SDM	Pearson	0.154	Cambridge	Intermediate
		ICA200 + GSR + weig + FD10% + MutualInfo	ICA	Scale 200	GSR	Weighted	FD10%	Mutual Info	0.198	Cambridge	Intermediate
		ICA200 + GSR + weig + FD10% + Pearson	ICA	Scale 200	GSR	Weighted	FD10%	Pearson	0.119	Cambridge	Intermediate
		ICA200 + GSR + weig + FD20% + MutualInfo	ICA	Scale 200	GSR	Weighted	FD20%	Mutual Info	0.204	Cambridge	Intermediate
		ICA200 + GSR + weig + FD20% + Pearson	ICA	Scale 200	GSR	Weighted	FD20%	Pearson	0.073	Cambridge	Intermediate
		ICA200 + GSR + weig + FD5% + MutualInfo	ICA	Scale 200	GSR	Weighted	FD5%	Mutual Info	0.187	Cambridge	Intermediate
		ICA200 + GSR + weig + FD5% + Pearson	ICA	Scale 200	GSR	Weighted	FD5%	Pearson	0.211	Cambridge	Intermediate
		ICA200 + NoGSR + bin + Abs03 + MutualInfo	ICA	Scale 200	No GSR	Binarised	Abs0.3	Mutual Info	0.421	Cambridge	Intermediate
		ICA200 + NoGSR + bin + Abs03 + Pearson	ICA	Scale 200	No GSR	Binarised	Abs0.3	Pearson	0.224	Cambridge	Intermediate
		ICA200 + NoGSR + bin + Abs05 + MutualInfo	ICA	Scale 200	No GSR	Binarised	Abs0.5	Mutual Info	0.219	Cambridge	Intermediate
		ICA200 + NoGSR + bin + Abs05 + Pearson	ICA	Scale 200	No GSR	Binarised	Abs0.5	Pearson	0.311	Cambridge	Intermediate
		ICA200 + NoGSR + bin + ECO + MutualInfo	ICA	Scale 200	No GSR	Binarised	ECO	Mutual Info	0.31	Cambridge	Intermediate
		ICA200 + NoGSR + bin + ECO + Pearson	ICA	Scale 200	No GSR	Binarised	ECO	Pearson	0.365	Cambridge	Intermediate
		ICA200 + NoGSR + bin + OMST + MutualInfo	ICA	Scale 200	No GSR	Binarised	OMST	Mutual Info	0.229	Cambridge	Intermediate
		ICA200 + NoGSR + bin + OMST + Pearson	ICA	Scale 200	No GSR	Binarised	OMST	Pearson	0.2	Cambridge	Intermediate
		ICA200 + NoGSR + bin + SDM + MutualInfo	ICA	Scale 200	No GSR	Binarised	SDM	Mutual Info	0.25	Cambridge	Intermediate
		ICA200 + NoGSR + bin + SDM + Pearson	ICA	Scale 200	No GSR	Binarised	SDM	Pearson	0.259	Cambridge	Intermediate
		ICA200 + NoGSR + bin + FD10% + MutualInfo	ICA	Scale 200	No GSR	Binarised	FD10%	Mutual Info	0.271	Cambridge	Intermediate
		ICA200 + NoGSR + bin + FD10% + Pearson	ICA	Scale 200	No GSR	Binarised	FD10%	Pearson	0.241	Cambridge	Intermediate
		ICA200 + NoGSR + bin + FD20% + MutualInfo	ICA	Scale 200	No GSR	Binarised	FD20%	Mutual Info	0.169	Cambridge	Intermediate
		ICA200 + NoGSR + bin + FD20% + Pearson	ICA	Scale 200	No GSR	Binarised	FD20%	Pearson	0.205	Cambridge	Intermediate
		ICA200 + NoGSR + bin + FD5% + MutualInfo	ICA	Scale 200	No GSR	Binarised	FD5%	Mutual Info	0.264	Cambridge	Intermediate
		ICA200 + NoGSR + bin + FD5% + Pearson	ICA	Scale 200	No GSR	Binarised	FD5%	Pearson	0.249	Cambridge	Intermediate
		ICA200 + NoGSR + weig + Abs03 + MutualInfo	ICA	Scale 200	No GSR	Weighted	Abs0.3	Mutual Info	0.415	Cambridge	Intermediate
		ICA200 + NoGSR + weig + Abs03 + Pearson	ICA	Scale 200	No GSR	Weighted	Abs0.3	Pearson	0.076	Cambridge	Intermediate
		ICA200 + NoGSR + weig + Abs05 + MutualInfo	ICA	Scale 200	No GSR	Weighted	Abs0.5	Mutual Info	0.52	Cambridge	Intermediate
		ICA200 + NoGSR + weig + Abs05 + Pearson	ICA	Scale 200	No GSR	Weighted	Abs0.5	Pearson	0.255	Cambridge	Intermediate
		ICA200 + NoGSR + weig + ECO + MutualInfo	ICA	Scale 200	No GSR	Weighted	ECO	Mutual Info	0.193	Cambridge	Intermediate
		ICA200 + NoGSR + weig + ECO + Pearson	ICA	Scale 200	No GSR	Weighted	ECO	Pearson	0.356	Cambridge	Intermediate
		ICA200 + NoGSR + weig + OMST + MutualInfo	ICA	Scale 200	No GSR	Weighted	OMST	Mutual Info	0.158	Cambridge	Intermediate
		ICA200 + NoGSR + weig + OMST + Pearson	ICA	Scale 200	No GSR	Weighted	OMST	Pearson	0.103	Cambridge	Intermediate
		ICA200 + NoGSR + weig + SDM + MutualInfo	ICA	Scale 200	No GSR	Weighted	SDM	Mutual Info	0.171	Cambridge	Intermediate
		ICA200 + NoGSR + weig + SDM + Pearson	ICA	Scale 200	No GSR	Weighted	SDM	Pearson	0.135	Cambridge	Intermediate
		ICA200 + NoGSR + weig + FD10% + MutualInfo	ICA	Scale 200	No GSR	Weighted	FD10%	Mutual Info	0.177	Cambridge	Intermediate
		ICA200 + NoGSR + weig + FD10% + Pearson	ICA	Scale 200	No GSR	Weighted	FD10%	Pearson	0.103	Cambridge	Intermediate
		ICA200 + NoGSR + weig + FD20% + MutualInfo	ICA	Scale 200	No GSR	Weighted	FD20%	Mutual Info	0.181	Cambridge	Intermediate
		ICA200 + NoGSR + weig + FD20% + Pearson	ICA	Scale 200	No GSR	Weighted	FD20%	Pearson	0.067	Cambridge	Intermediate
		ICA200 + NoGSR + weig + FD5% + MutualInfo	ICA	Scale 200	No GSR	Weighted	FD5%	Mutual Info	0.17	Cambridge	Intermediate
		ICA200 + NoGSR + weig + FD5% + Pearson	ICA	Scale 200	No GSR	Weighted	FD5%	Pearson	0.186	Cambridge	Intermediate
		ICA300 + GSR + bin + Abs03 + MutualInfo	ICA	Scale 400	GSR	Binarised	Abs0.3	Mutual Info	0.51	Cambridge	Intermediate
		ICA300 + GSR + bin + Abs03 + Pearson	ICA	Scale 400	GSR	Binarised	Abs0.3	Pearson	0.225	Cambridge	Intermediate
		ICA300 + GSR + bin + Abs05 + MutualInfo	ICA	Scale 400	GSR	Binarised	Abs0.5	Mutual Info	0.258	Cambridge	Intermediate
		ICA300 + GSR + bin + Abs05 + Pearson	ICA	Scale 400	GSR	Binarised	Abs0.5	Pearson	0.293	Cambridge	Intermediate
		ICA300 + GSR + bin + ECO + MutualInfo	ICA	Scale 400	GSR	Binarised	ECO	Mutual Info	0.307	Cambridge	Intermediate
		ICA300 + GSR + bin + ECO + Pearson	ICA	Scale 400	GSR	Binarised	ECO	Pearson	0.377	Cambridge	Intermediate
		ICA300 + GSR + bin + OMST + MutualInfo	ICA	Scale 400	GSR	Binarised	OMST	Mutual Info	0.213	Cambridge	Intermediate
		ICA300 + GSR + bin + OMST + Pearson	ICA	Scale 400	GSR	Binarised	OMST	Pearson	0.205	Cambridge	Intermediate
		ICA300 + GSR + bin + SDM + MutualInfo	ICA	Scale 400	GSR	Binarised	SDM	Mutual Info	0.274	Cambridge	Intermediate
		ICA300 + GSR + bin + SDM + Pearson	ICA	Scale 400	GSR	Binarised	SDM	Pearson	0.296	Cambridge	Intermediate
		ICA300 + GSR + bin + FD10% + MutualInfo	ICA	Scale 400	GSR	Binarised	FD10%	Mutual Info	0.316	Cambridge	Intermediate
		ICA300 + GSR + bin + FD10% + Pearson	ICA	Scale 400	GSR	Binarised	FD10%	Pearson	0.258	Cambridge	Intermediate
		ICA300 + GSR + bin + FD20% + MutualInfo	ICA	Scale 400	GSR	Binarised	FD20%	Mutual Info	0.16	Cambridge	Intermediate
		ICA300 + GSR + bin + FD20% + Pearson	ICA	Scale 400	GSR	Binarised	FD20%	Pearson	0.201	Cambridge	Intermediate
		ICA300 + GSR + bin + FD5% + MutualInfo	ICA	Scale 400	GSR	Binarised	FD5%	Mutual Info	0.283	Cambridge	Intermediate
		ICA300 + GSR + bin + FD5% + Pearson	ICA	Scale 400	GSR	Binarised	FD5%	Pearson	0.288	Cambridge	Intermediate
		ICA300 + GSR + weig + Abs03 + MutualInfo	ICA	Scale 400	GSR	Weighted	Abs0.3	Mutual Info	0.37	Cambridge	Intermediate
		ICA300 + GSR + weig + Abs03 + Pearson	ICA	Scale 400	GSR	Weighted	Abs0.3	Pearson	0.065	Cambridge	Intermediate
		ICA300 + GSR + weig + Abs05 + MutualInfo	ICA	Scale 400	GSR	Weighted	Abs0.5	Mutual Info	0.548	Cambridge	5th Worst: ICA300 + GSR + weig + Abs05 + MutualInfo	5	Worst	1
		ICA300 + GSR + weig + Abs05 + Pearson	ICA	Scale 400	GSR	Weighted	Abs0.5	Pearson	0.223	Cambridge	Intermediate
		ICA300 + GSR + weig + ECO + MutualInfo	ICA	Scale 400	GSR	Weighted	ECO	Mutual Info	0.179	Cambridge	Intermediate
		ICA300 + GSR + weig + ECO + Pearson	ICA	Scale 400	GSR	Weighted	ECO	Pearson	0.382	Cambridge	Intermediate
		ICA300 + GSR + weig + OMST + MutualInfo	ICA	Scale 400	GSR	Weighted	OMST	Mutual Info	0.167	Cambridge	Intermediate
		ICA300 + GSR + weig + OMST + Pearson	ICA	Scale 400	GSR	Weighted	OMST	Pearson	0.09	Cambridge	Intermediate
		ICA300 + GSR + weig + SDM + MutualInfo	ICA	Scale 400	GSR	Weighted	SDM	Mutual Info	0.177	Cambridge	Intermediate
		ICA300 + GSR + weig + SDM + Pearson	ICA	Scale 400	GSR	Weighted	SDM	Pearson	0.188	Cambridge	Intermediate
		ICA300 + GSR + weig + FD10% + MutualInfo	ICA	Scale 400	GSR	Weighted	FD10%	Mutual Info	0.186	Cambridge	Intermediate
		ICA300 + GSR + weig + FD10% + Pearson	ICA	Scale 400	GSR	Weighted	FD10%	Pearson	0.092	Cambridge	Intermediate
		ICA300 + GSR + weig + FD20% + MutualInfo	ICA	Scale 400	GSR	Weighted	FD20%	Mutual Info	0.187	Cambridge	Intermediate
		ICA300 + GSR + weig + FD20% + Pearson	ICA	Scale 400	GSR	Weighted	FD20%	Pearson	0.057	Cambridge	Intermediate
		ICA300 + GSR + weig + FD5% + MutualInfo	ICA	Scale 400	GSR	Weighted	FD5%	Mutual Info	0.177	Cambridge	Intermediate
		ICA300 + GSR + weig + FD5% + Pearson	ICA	Scale 400	GSR	Weighted	FD5%	Pearson	0.193	Cambridge	Intermediate
		ICA300 + NoGSR + bin + Abs03 + MutualInfo	ICA	Scale 400	No GSR	Binarised	Abs0.3	Mutual Info	0.476	Cambridge	Intermediate
		ICA300 + NoGSR + bin + Abs03 + Pearson	ICA	Scale 400	No GSR	Binarised	Abs0.3	Pearson	0.216	Cambridge	Intermediate
		ICA300 + NoGSR + bin + Abs05 + MutualInfo	ICA	Scale 400	No GSR	Binarised	Abs0.5	Mutual Info	0.321	Cambridge	Intermediate
		ICA300 + NoGSR + bin + Abs05 + Pearson	ICA	Scale 400	No GSR	Binarised	Abs0.5	Pearson	0.268	Cambridge	Intermediate
		ICA300 + NoGSR + bin + ECO + MutualInfo	ICA	Scale 400	No GSR	Binarised	ECO	Mutual Info	0.312	Cambridge	Intermediate
		ICA300 + NoGSR + bin + ECO + Pearson	ICA	Scale 400	No GSR	Binarised	ECO	Pearson	0.383	Cambridge	Intermediate
		ICA300 + NoGSR + bin + OMST + MutualInfo	ICA	Scale 400	No GSR	Binarised	OMST	Mutual Info	0.173	Cambridge	Intermediate
		ICA300 + NoGSR + bin + OMST + Pearson	ICA	Scale 400	No GSR	Binarised	OMST	Pearson	0.172	Cambridge	Intermediate
		ICA300 + NoGSR + bin + SDM + MutualInfo	ICA	Scale 400	No GSR	Binarised	SDM	Mutual Info	0.275	Cambridge	Intermediate
		ICA300 + NoGSR + bin + SDM + Pearson	ICA	Scale 400	No GSR	Binarised	SDM	Pearson	0.268	Cambridge	Intermediate
		ICA300 + NoGSR + bin + FD10% + MutualInfo	ICA	Scale 400	No GSR	Binarised	FD10%	Mutual Info	0.298	Cambridge	Intermediate
		ICA300 + NoGSR + bin + FD10% + Pearson	ICA	Scale 400	No GSR	Binarised	FD10%	Pearson	0.244	Cambridge	Intermediate
		ICA300 + NoGSR + bin + FD20% + MutualInfo	ICA	Scale 400	No GSR	Binarised	FD20%	Mutual Info	0.154	Cambridge	Intermediate
		ICA300 + NoGSR + bin + FD20% + Pearson	ICA	Scale 400	No GSR	Binarised	FD20%	Pearson	0.178	Cambridge	Intermediate
		ICA300 + NoGSR + bin + FD5% + MutualInfo	ICA	Scale 400	No GSR	Binarised	FD5%	Mutual Info	0.28	Cambridge	Intermediate
		ICA300 + NoGSR + bin + FD5% + Pearson	ICA	Scale 400	No GSR	Binarised	FD5%	Pearson	0.267	Cambridge	Intermediate
		ICA300 + NoGSR + weig + Abs03 + MutualInfo	ICA	Scale 400	No GSR	Weighted	Abs0.3	Mutual Info	0.332	Cambridge	Intermediate
		ICA300 + NoGSR + weig + Abs03 + Pearson	ICA	Scale 400	No GSR	Weighted	Abs0.3	Pearson	0.058	Cambridge	Intermediate
		ICA300 + NoGSR + weig + Abs05 + MutualInfo	ICA	Scale 400	No GSR	Weighted	Abs0.5	Mutual Info	0.597	Cambridge	2nd Worst: ICA300 + NoGSR + weig + Abs05 + MutualInfo	2	Worst	1
		ICA300 + NoGSR + weig + Abs05 + Pearson	ICA	Scale 400	No GSR	Weighted	Abs0.5	Pearson	0.194	Cambridge	Intermediate
		ICA300 + NoGSR + weig + ECO + MutualInfo	ICA	Scale 400	No GSR	Weighted	ECO	Mutual Info	0.164	Cambridge	Intermediate
		ICA300 + NoGSR + weig + ECO + Pearson	ICA	Scale 400	No GSR	Weighted	ECO	Pearson	0.354	Cambridge	Intermediate
		ICA300 + NoGSR + weig + OMST + MutualInfo	ICA	Scale 400	No GSR	Weighted	OMST	Mutual Info	0.14	Cambridge	Intermediate
		ICA300 + NoGSR + weig + OMST + Pearson	ICA	Scale 400	No GSR	Weighted	OMST	Pearson	0.08	Cambridge	Intermediate
		ICA300 + NoGSR + weig + SDM + MutualInfo	ICA	Scale 400	No GSR	Weighted	SDM	Mutual Info	0.154	Cambridge	Intermediate
		ICA300 + NoGSR + weig + SDM + Pearson	ICA	Scale 400	No GSR	Weighted	SDM	Pearson	0.159	Cambridge	Intermediate
		ICA300 + NoGSR + weig + FD10% + MutualInfo	ICA	Scale 400	No GSR	Weighted	FD10%	Mutual Info	0.16	Cambridge	Intermediate
		ICA300 + NoGSR + weig + FD10% + Pearson	ICA	Scale 400	No GSR	Weighted	FD10%	Pearson	0.08	Cambridge	Intermediate
		ICA300 + NoGSR + weig + FD20% + MutualInfo	ICA	Scale 400	No GSR	Weighted	FD20%	Mutual Info	0.159	Cambridge	Intermediate
		ICA300 + NoGSR + weig + FD20% + Pearson	ICA	Scale 400	No GSR	Weighted	FD20%	Pearson	0.051	Cambridge	Intermediate
		ICA300 + NoGSR + weig + FD5% + MutualInfo	ICA	Scale 400	No GSR	Weighted	FD5%	Mutual Info	0.154	Cambridge	Intermediate
		ICA300 + NoGSR + weig + FD5% + Pearson	ICA	Scale 400	No GSR	Weighted	FD5%	Pearson	0.162	Cambridge	Intermediate
		Lausanne129 + GSR + bin + Abs03 + MutualInfo	Anatomical multi	Scale 100	GSR	Binarised	Abs0.3	Mutual Info	0.44	Cambridge	Intermediate
		Lausanne129 + GSR + bin + Abs03 + Pearson	Anatomical multi	Scale 100	GSR	Binarised	Abs0.3	Pearson	0.213	Cambridge	Intermediate
		Lausanne129 + GSR + bin + Abs05 + MutualInfo	Anatomical multi	Scale 100	GSR	Binarised	Abs0.5	Mutual Info	0.293	Cambridge	Intermediate
		Lausanne129 + GSR + bin + Abs05 + Pearson	Anatomical multi	Scale 100	GSR	Binarised	Abs0.5	Pearson	0.304	Cambridge	Intermediate
		Lausanne129 + GSR + bin + ECO + MutualInfo	Anatomical multi	Scale 100	GSR	Binarised	ECO	Mutual Info	0.39	Cambridge	Intermediate
		Lausanne129 + GSR + bin + ECO + Pearson	Anatomical multi	Scale 100	GSR	Binarised	ECO	Pearson	0.314	Cambridge	Intermediate
		Lausanne129 + GSR + bin + OMST + MutualInfo	Anatomical multi	Scale 100	GSR	Binarised	OMST	Mutual Info	0.227	Cambridge	Intermediate
		Lausanne129 + GSR + bin + OMST + Pearson	Anatomical multi	Scale 100	GSR	Binarised	OMST	Pearson	0.328	Cambridge	Intermediate
		Lausanne129 + GSR + bin + SDM + MutualInfo	Anatomical multi	Scale 100	GSR	Binarised	SDM	Mutual Info	0.29	Cambridge	Intermediate
		Lausanne129 + GSR + bin + SDM + Pearson	Anatomical multi	Scale 100	GSR	Binarised	SDM	Pearson	0.255	Cambridge	Intermediate
		Lausanne129 + GSR + bin + FD10% + MutualInfo	Anatomical multi	Scale 100	GSR	Binarised	FD10%	Mutual Info	0.285	Cambridge	Intermediate
		Lausanne129 + GSR + bin + FD10% + Pearson	Anatomical multi	Scale 100	GSR	Binarised	FD10%	Pearson	0.275	Cambridge	Intermediate
		Lausanne129 + GSR + bin + FD20% + MutualInfo	Anatomical multi	Scale 100	GSR	Binarised	FD20%	Mutual Info	0.265	Cambridge	Intermediate
		Lausanne129 + GSR + bin + FD20% + Pearson	Anatomical multi	Scale 100	GSR	Binarised	FD20%	Pearson	0.267	Cambridge	Intermediate
		Lausanne129 + GSR + bin + FD5% + MutualInfo	Anatomical multi	Scale 100	GSR	Binarised	FD5%	Mutual Info	0.329	Cambridge	Intermediate
		Lausanne129 + GSR + bin + FD5% + Pearson	Anatomical multi	Scale 100	GSR	Binarised	FD5%	Pearson	0.332	Cambridge	Intermediate
		Lausanne129 + GSR + weig + Abs03 + MutualInfo	Anatomical multi	Scale 100	GSR	Weighted	Abs0.3	Mutual Info	0.249	Cambridge	Intermediate
		Lausanne129 + GSR + weig + Abs03 + Pearson	Anatomical multi	Scale 100	GSR	Weighted	Abs0.3	Pearson	0.071	Cambridge	Intermediate
		Lausanne129 + GSR + weig + Abs05 + MutualInfo	Anatomical multi	Scale 100	GSR	Weighted	Abs0.5	Mutual Info	0.538	Cambridge	Intermediate
		Lausanne129 + GSR + weig + Abs05 + Pearson	Anatomical multi	Scale 100	GSR	Weighted	Abs0.5	Pearson	0.158	Cambridge	Intermediate
		Lausanne129 + GSR + weig + ECO + MutualInfo	Anatomical multi	Scale 100	GSR	Weighted	ECO	Mutual Info	0.236	Cambridge	Intermediate
		Lausanne129 + GSR + weig + ECO + Pearson	Anatomical multi	Scale 100	GSR	Weighted	ECO	Pearson	0.346	Cambridge	Intermediate
		Lausanne129 + GSR + weig + OMST + MutualInfo	Anatomical multi	Scale 100	GSR	Weighted	OMST	Mutual Info	0.177	Cambridge	Intermediate
		Lausanne129 + GSR + weig + OMST + Pearson	Anatomical multi	Scale 100	GSR	Weighted	OMST	Pearson	0.157	Cambridge	Intermediate
		Lausanne129 + GSR + weig + SDM + MutualInfo	Anatomical multi	Scale 100	GSR	Weighted	SDM	Mutual Info	0.167	Cambridge	Intermediate
		Lausanne129 + GSR + weig + SDM + Pearson	Anatomical multi	Scale 100	GSR	Weighted	SDM	Pearson	0.073	Cambridge	Intermediate
		Lausanne129 + GSR + weig + FD10% + MutualInfo	Anatomical multi	Scale 100	GSR	Weighted	FD10%	Mutual Info	0.163	Cambridge	Intermediate
		Lausanne129 + GSR + weig + FD10% + Pearson	Anatomical multi	Scale 100	GSR	Weighted	FD10%	Pearson	0.109	Cambridge	Intermediate
		Lausanne129 + GSR + weig + FD20% + MutualInfo	Anatomical multi	Scale 100	GSR	Weighted	FD20%	Mutual Info	0.168	Cambridge	Intermediate
		Lausanne129 + GSR + weig + FD20% + Pearson	Anatomical multi	Scale 100	GSR	Weighted	FD20%	Pearson	0.068	Cambridge	Intermediate
		Lausanne129 + GSR + weig + FD5% + MutualInfo	Anatomical multi	Scale 100	GSR	Weighted	FD5%	Mutual Info	0.167	Cambridge	Intermediate
		Lausanne129 + GSR + weig + FD5% + Pearson	Anatomical multi	Scale 100	GSR	Weighted	FD5%	Pearson	0.2	Cambridge	Intermediate
		Lausanne129 + NoGSR + bin + Abs03 + MutualInfo	Anatomical multi	Scale 100	No GSR	Binarised	Abs0.3	Mutual Info	0.449	Cambridge	Intermediate
		Lausanne129 + NoGSR + bin + Abs03 + Pearson	Anatomical multi	Scale 100	No GSR	Binarised	Abs0.3	Pearson	0.304	Cambridge	Intermediate
		Lausanne129 + NoGSR + bin + Abs05 + MutualInfo	Anatomical multi	Scale 100	No GSR	Binarised	Abs0.5	Mutual Info	0.32	Cambridge	Intermediate
		Lausanne129 + NoGSR + bin + Abs05 + Pearson	Anatomical multi	Scale 100	No GSR	Binarised	Abs0.5	Pearson	0.339	Cambridge	Intermediate
		Lausanne129 + NoGSR + bin + ECO + MutualInfo	Anatomical multi	Scale 100	No GSR	Binarised	ECO	Mutual Info	0.389	Cambridge	Intermediate
		Lausanne129 + NoGSR + bin + ECO + Pearson	Anatomical multi	Scale 100	No GSR	Binarised	ECO	Pearson	0.374	Cambridge	Intermediate
		Lausanne129 + NoGSR + bin + OMST + MutualInfo	Anatomical multi	Scale 100	No GSR	Binarised	OMST	Mutual Info	0.211	Cambridge	Intermediate
		Lausanne129 + NoGSR + bin + OMST + Pearson	Anatomical multi	Scale 100	No GSR	Binarised	OMST	Pearson	0.226	Cambridge	Intermediate
		Lausanne129 + NoGSR + bin + SDM + MutualInfo	Anatomical multi	Scale 100	No GSR	Binarised	SDM	Mutual Info	0.294	Cambridge	Intermediate
		Lausanne129 + NoGSR + bin + SDM + Pearson	Anatomical multi	Scale 100	No GSR	Binarised	SDM	Pearson	0.285	Cambridge	Intermediate
		Lausanne129 + NoGSR + bin + FD10% + MutualInfo	Anatomical multi	Scale 100	No GSR	Binarised	FD10%	Mutual Info	0.306	Cambridge	Intermediate
		Lausanne129 + NoGSR + bin + FD10% + Pearson	Anatomical multi	Scale 100	No GSR	Binarised	FD10%	Pearson	0.307	Cambridge	Intermediate
		Lausanne129 + NoGSR + bin + FD20% + MutualInfo	Anatomical multi	Scale 100	No GSR	Binarised	FD20%	Mutual Info	0.29	Cambridge	Intermediate
		Lausanne129 + NoGSR + bin + FD20% + Pearson	Anatomical multi	Scale 100	No GSR	Binarised	FD20%	Pearson	0.285	Cambridge	Intermediate
		Lausanne129 + NoGSR + bin + FD5% + MutualInfo	Anatomical multi	Scale 100	No GSR	Binarised	FD5%	Mutual Info	0.345	Cambridge	Intermediate
		Lausanne129 + NoGSR + bin + FD5% + Pearson	Anatomical multi	Scale 100	No GSR	Binarised	FD5%	Pearson	0.374	Cambridge	Intermediate
		Lausanne129 + NoGSR + weig + Abs03 + MutualInfo	Anatomical multi	Scale 100	No GSR	Weighted	Abs0.3	Mutual Info	0.223	Cambridge	Intermediate
		Lausanne129 + NoGSR + weig + Abs03 + Pearson	Anatomical multi	Scale 100	No GSR	Weighted	Abs0.3	Pearson	0.099	Cambridge	Intermediate
		Lausanne129 + NoGSR + weig + Abs05 + MutualInfo	Anatomical multi	Scale 100	No GSR	Weighted	Abs0.5	Mutual Info	0.422	Cambridge	Intermediate
		Lausanne129 + NoGSR + weig + Abs05 + Pearson	Anatomical multi	Scale 100	No GSR	Weighted	Abs0.5	Pearson	0.154	Cambridge	Intermediate
		Lausanne129 + NoGSR + weig + ECO + MutualInfo	Anatomical multi	Scale 100	No GSR	Weighted	ECO	Mutual Info	0.242	Cambridge	Intermediate
		Lausanne129 + NoGSR + weig + ECO + Pearson	Anatomical multi	Scale 100	No GSR	Weighted	ECO	Pearson	0.37	Cambridge	Intermediate
		Lausanne129 + NoGSR + weig + OMST + MutualInfo	Anatomical multi	Scale 100	No GSR	Weighted	OMST	Mutual Info	0.165	Cambridge	Intermediate
		Lausanne129 + NoGSR + weig + OMST + Pearson	Anatomical multi	Scale 100	No GSR	Weighted	OMST	Pearson	0.133	Cambridge	Intermediate
		Lausanne129 + NoGSR + weig + SDM + MutualInfo	Anatomical multi	Scale 100	No GSR	Weighted	SDM	Mutual Info	0.169	Cambridge	Intermediate
		Lausanne129 + NoGSR + weig + SDM + Pearson	Anatomical multi	Scale 100	No GSR	Weighted	SDM	Pearson	0.144	Cambridge	Intermediate
		Lausanne129 + NoGSR + weig + FD10% + MutualInfo	Anatomical multi	Scale 100	No GSR	Weighted	FD10%	Mutual Info	0.157	Cambridge	Intermediate
		Lausanne129 + NoGSR + weig + FD10% + Pearson	Anatomical multi	Scale 100	No GSR	Weighted	FD10%	Pearson	0.205	Cambridge	Intermediate
		Lausanne129 + NoGSR + weig + FD20% + MutualInfo	Anatomical multi	Scale 100	No GSR	Weighted	FD20%	Mutual Info	0.167	Cambridge	Intermediate
		Lausanne129 + NoGSR + weig + FD20% + Pearson	Anatomical multi	Scale 100	No GSR	Weighted	FD20%	Pearson	0.13	Cambridge	Intermediate
		Lausanne129 + NoGSR + weig + FD5% + MutualInfo	Anatomical multi	Scale 100	No GSR	Weighted	FD5%	Mutual Info	0.181	Cambridge	Intermediate
		Lausanne129 + NoGSR + weig + FD5% + Pearson	Anatomical multi	Scale 100	No GSR	Weighted	FD5%	Pearson	0.317	Cambridge	Intermediate
		Lausanne234 + GSR + bin + Abs03 + MutualInfo	Anatomical multi	Scale 200	GSR	Binarised	Abs0.3	Mutual Info	0.469	Cambridge	Intermediate
		Lausanne234 + GSR + bin + Abs03 + Pearson	Anatomical multi	Scale 200	GSR	Binarised	Abs0.3	Pearson	0.204	Cambridge	Intermediate
		Lausanne234 + GSR + bin + Abs05 + MutualInfo	Anatomical multi	Scale 200	GSR	Binarised	Abs0.5	Mutual Info	0.339	Cambridge	Intermediate
		Lausanne234 + GSR + bin + Abs05 + Pearson	Anatomical multi	Scale 200	GSR	Binarised	Abs0.5	Pearson	0.26	Cambridge	Intermediate
		Lausanne234 + GSR + bin + ECO + MutualInfo	Anatomical multi	Scale 200	GSR	Binarised	ECO	Mutual Info	0.443	Cambridge	Intermediate
		Lausanne234 + GSR + bin + ECO + Pearson	Anatomical multi	Scale 200	GSR	Binarised	ECO	Pearson	0.353	Cambridge	Intermediate
		Lausanne234 + GSR + bin + OMST + MutualInfo	Anatomical multi	Scale 200	GSR	Binarised	OMST	Mutual Info	0.187	Cambridge	Intermediate
		Lausanne234 + GSR + bin + OMST + Pearson	Anatomical multi	Scale 200	GSR	Binarised	OMST	Pearson	0.281	Cambridge	Intermediate
		Lausanne234 + GSR + bin + SDM + MutualInfo	Anatomical multi	Scale 200	GSR	Binarised	SDM	Mutual Info	0.291	Cambridge	Intermediate
		Lausanne234 + GSR + bin + SDM + Pearson	Anatomical multi	Scale 200	GSR	Binarised	SDM	Pearson	0.291	Cambridge	Intermediate
		Lausanne234 + GSR + bin + FD10% + MutualInfo	Anatomical multi	Scale 200	GSR	Binarised	FD10%	Mutual Info	0.3	Cambridge	Intermediate
		Lausanne234 + GSR + bin + FD10% + Pearson	Anatomical multi	Scale 200	GSR	Binarised	FD10%	Pearson	0.29	Cambridge	Intermediate
		Lausanne234 + GSR + bin + FD20% + MutualInfo	Anatomical multi	Scale 200	GSR	Binarised	FD20%	Mutual Info	0.241	Cambridge	Intermediate
		Lausanne234 + GSR + bin + FD20% + Pearson	Anatomical multi	Scale 200	GSR	Binarised	FD20%	Pearson	0.283	Cambridge	Intermediate
		Lausanne234 + GSR + bin + FD5% + MutualInfo	Anatomical multi	Scale 200	GSR	Binarised	FD5%	Mutual Info	0.3	Cambridge	Intermediate
		Lausanne234 + GSR + bin + FD5% + Pearson	Anatomical multi	Scale 200	GSR	Binarised	FD5%	Pearson	0.298	Cambridge	Intermediate
		Lausanne234 + GSR + weig + Abs03 + MutualInfo	Anatomical multi	Scale 200	GSR	Weighted	Abs0.3	Mutual Info	0.212	Cambridge	Intermediate
		Lausanne234 + GSR + weig + Abs03 + Pearson	Anatomical multi	Scale 200	GSR	Weighted	Abs0.3	Pearson	0.052	Cambridge	Intermediate
		Lausanne234 + GSR + weig + Abs05 + MutualInfo	Anatomical multi	Scale 200	GSR	Weighted	Abs0.5	Mutual Info	0.391	Cambridge	Intermediate
		Lausanne234 + GSR + weig + Abs05 + Pearson	Anatomical multi	Scale 200	GSR	Weighted	Abs0.5	Pearson	0.113	Cambridge	Intermediate
		Lausanne234 + GSR + weig + ECO + MutualInfo	Anatomical multi	Scale 200	GSR	Weighted	ECO	Mutual Info	0.234	Cambridge	Intermediate
		Lausanne234 + GSR + weig + ECO + Pearson	Anatomical multi	Scale 200	GSR	Weighted	ECO	Pearson	0.406	Cambridge	Intermediate
		Lausanne234 + GSR + weig + OMST + MutualInfo	Anatomical multi	Scale 200	GSR	Weighted	OMST	Mutual Info	0.107	Cambridge	Intermediate
		Lausanne234 + GSR + weig + OMST + Pearson	Anatomical multi	Scale 200	GSR	Weighted	OMST	Pearson	0.107	Cambridge	Intermediate
		Lausanne234 + GSR + weig + SDM + MutualInfo	Anatomical multi	Scale 200	GSR	Weighted	SDM	Mutual Info	0.116	Cambridge	Intermediate
		Lausanne234 + GSR + weig + SDM + Pearson	Anatomical multi	Scale 200	GSR	Weighted	SDM	Pearson	0.099	Cambridge	Intermediate
		Lausanne234 + GSR + weig + FD10% + MutualInfo	Anatomical multi	Scale 200	GSR	Weighted	FD10%	Mutual Info	0.115	Cambridge	Intermediate
		Lausanne234 + GSR + weig + FD10% + Pearson	Anatomical multi	Scale 200	GSR	Weighted	FD10%	Pearson	0.095	Cambridge	Intermediate
		Lausanne234 + GSR + weig + FD20% + MutualInfo	Anatomical multi	Scale 200	GSR	Weighted	FD20%	Mutual Info	0.113	Cambridge	Intermediate
		Lausanne234 + GSR + weig + FD20% + Pearson	Anatomical multi	Scale 200	GSR	Weighted	FD20%	Pearson	0.051	Cambridge	Intermediate
		Lausanne234 + GSR + weig + FD5% + MutualInfo	Anatomical multi	Scale 200	GSR	Weighted	FD5%	Mutual Info	0.115	Cambridge	Intermediate
		Lausanne234 + GSR + weig + FD5% + Pearson	Anatomical multi	Scale 200	GSR	Weighted	FD5%	Pearson	0.203	Cambridge	Intermediate
		Lausanne234 + NoGSR + bin + Abs03 + MutualInfo	Anatomical multi	Scale 200	No GSR	Binarised	Abs0.3	Mutual Info	0.446	Cambridge	Intermediate
		Lausanne234 + NoGSR + bin + Abs03 + Pearson	Anatomical multi	Scale 200	No GSR	Binarised	Abs0.3	Pearson	0.308	Cambridge	Intermediate
		Lausanne234 + NoGSR + bin + Abs05 + MutualInfo	Anatomical multi	Scale 200	No GSR	Binarised	Abs0.5	Mutual Info	0.369	Cambridge	Intermediate
		Lausanne234 + NoGSR + bin + Abs05 + Pearson	Anatomical multi	Scale 200	No GSR	Binarised	Abs0.5	Pearson	0.339	Cambridge	Intermediate
		Lausanne234 + NoGSR + bin + ECO + MutualInfo	Anatomical multi	Scale 200	No GSR	Binarised	ECO	Mutual Info	0.464	Cambridge	Intermediate
		Lausanne234 + NoGSR + bin + ECO + Pearson	Anatomical multi	Scale 200	No GSR	Binarised	ECO	Pearson	0.456	Cambridge	Intermediate
		Lausanne234 + NoGSR + bin + OMST + MutualInfo	Anatomical multi	Scale 200	No GSR	Binarised	OMST	Mutual Info	0.192	Cambridge	Intermediate
		Lausanne234 + NoGSR + bin + OMST + Pearson	Anatomical multi	Scale 200	No GSR	Binarised	OMST	Pearson	0.247	Cambridge	Intermediate
		Lausanne234 + NoGSR + bin + SDM + MutualInfo	Anatomical multi	Scale 200	No GSR	Binarised	SDM	Mutual Info	0.311	Cambridge	Intermediate
		Lausanne234 + NoGSR + bin + SDM + Pearson	Anatomical multi	Scale 200	No GSR	Binarised	SDM	Pearson	0.323	Cambridge	Intermediate
		Lausanne234 + NoGSR + bin + FD10% + MutualInfo	Anatomical multi	Scale 200	No GSR	Binarised	FD10%	Mutual Info	0.307	Cambridge	Intermediate
		Lausanne234 + NoGSR + bin + FD10% + Pearson	Anatomical multi	Scale 200	No GSR	Binarised	FD10%	Pearson	0.326	Cambridge	Intermediate
		Lausanne234 + NoGSR + bin + FD20% + MutualInfo	Anatomical multi	Scale 200	No GSR	Binarised	FD20%	Mutual Info	0.286	Cambridge	Intermediate
		Lausanne234 + NoGSR + bin + FD20% + Pearson	Anatomical multi	Scale 200	No GSR	Binarised	FD20%	Pearson	0.293	Cambridge	Intermediate
		Lausanne234 + NoGSR + bin + FD5% + MutualInfo	Anatomical multi	Scale 200	No GSR	Binarised	FD5%	Mutual Info	0.354	Cambridge	Intermediate
		Lausanne234 + NoGSR + bin + FD5% + Pearson	Anatomical multi	Scale 200	No GSR	Binarised	FD5%	Pearson	0.353	Cambridge	Intermediate
		Lausanne234 + NoGSR + weig + Abs03 + MutualInfo	Anatomical multi	Scale 200	No GSR	Weighted	Abs0.3	Mutual Info	0.198	Cambridge	Intermediate
		Lausanne234 + NoGSR + weig + Abs03 + Pearson	Anatomical multi	Scale 200	No GSR	Weighted	Abs0.3	Pearson	0.086	Cambridge	Intermediate
		Lausanne234 + NoGSR + weig + Abs05 + MutualInfo	Anatomical multi	Scale 200	No GSR	Weighted	Abs0.5	Mutual Info	0.299	Cambridge	Intermediate
		Lausanne234 + NoGSR + weig + Abs05 + Pearson	Anatomical multi	Scale 200	No GSR	Weighted	Abs0.5	Pearson	0.133	Cambridge	Intermediate
		Lausanne234 + NoGSR + weig + ECO + MutualInfo	Anatomical multi	Scale 200	No GSR	Weighted	ECO	Mutual Info	0.293	Cambridge	Intermediate
		Lausanne234 + NoGSR + weig + ECO + Pearson	Anatomical multi	Scale 200	No GSR	Weighted	ECO	Pearson	0.483	Cambridge	Intermediate
		Lausanne234 + NoGSR + weig + OMST + MutualInfo	Anatomical multi	Scale 200	No GSR	Weighted	OMST	Mutual Info	0.117	Cambridge	Intermediate
		Lausanne234 + NoGSR + weig + OMST + Pearson	Anatomical multi	Scale 200	No GSR	Weighted	OMST	Pearson	0.128	Cambridge	Intermediate
		Lausanne234 + NoGSR + weig + SDM + MutualInfo	Anatomical multi	Scale 200	No GSR	Weighted	SDM	Mutual Info	0.122	Cambridge	Intermediate
		Lausanne234 + NoGSR + weig + SDM + Pearson	Anatomical multi	Scale 200	No GSR	Weighted	SDM	Pearson	0.204	Cambridge	Intermediate
		Lausanne234 + NoGSR + weig + FD10% + MutualInfo	Anatomical multi	Scale 200	No GSR	Weighted	FD10%	Mutual Info	0.121	Cambridge	Intermediate
		Lausanne234 + NoGSR + weig + FD10% + Pearson	Anatomical multi	Scale 200	No GSR	Weighted	FD10%	Pearson	0.197	Cambridge	Intermediate
		Lausanne234 + NoGSR + weig + FD20% + MutualInfo	Anatomical multi	Scale 200	No GSR	Weighted	FD20%	Mutual Info	0.125	Cambridge	Intermediate
		Lausanne234 + NoGSR + weig + FD20% + Pearson	Anatomical multi	Scale 200	No GSR	Weighted	FD20%	Pearson	0.112	Cambridge	Intermediate
		Lausanne234 + NoGSR + weig + FD5% + MutualInfo	Anatomical multi	Scale 200	No GSR	Weighted	FD5%	Mutual Info	0.143	Cambridge	Intermediate
		Lausanne234 + NoGSR + weig + FD5% + Pearson	Anatomical multi	Scale 200	No GSR	Weighted	FD5%	Pearson	0.292	Cambridge	Intermediate
		Lausanne463 + GSR + bin + Abs03 + MutualInfo	Anatomical multi	Scale 400	GSR	Binarised	Abs0.3	Mutual Info	0.417	Cambridge	Intermediate
		Lausanne463 + GSR + bin + Abs03 + Pearson	Anatomical multi	Scale 400	GSR	Binarised	Abs0.3	Pearson	0.217	Cambridge	Intermediate
		Lausanne463 + GSR + bin + Abs05 + MutualInfo	Anatomical multi	Scale 400	GSR	Binarised	Abs0.5	Mutual Info	0.397	Cambridge	Intermediate
		Lausanne463 + GSR + bin + Abs05 + Pearson	Anatomical multi	Scale 400	GSR	Binarised	Abs0.5	Pearson	0.233	Cambridge	Intermediate
		Lausanne463 + GSR + bin + ECO + MutualInfo	Anatomical multi	Scale 400	GSR	Binarised	ECO	Mutual Info	0.442	Cambridge	Intermediate
		Lausanne463 + GSR + bin + ECO + Pearson	Anatomical multi	Scale 400	GSR	Binarised	ECO	Pearson	0.393	Cambridge	Intermediate
		Lausanne463 + GSR + bin + OMST + MutualInfo	Anatomical multi	Scale 400	GSR	Binarised	OMST	Mutual Info	0.236	Cambridge	Intermediate
		Lausanne463 + GSR + bin + OMST + Pearson	Anatomical multi	Scale 400	GSR	Binarised	OMST	Pearson	0.21	Cambridge	Intermediate
		Lausanne463 + GSR + bin + SDM + MutualInfo	Anatomical multi	Scale 400	GSR	Binarised	SDM	Mutual Info	0.315	Cambridge	Intermediate
		Lausanne463 + GSR + bin + SDM + Pearson	Anatomical multi	Scale 400	GSR	Binarised	SDM	Pearson	0.297	Cambridge	Intermediate
		Lausanne463 + GSR + bin + FD10% + MutualInfo	Anatomical multi	Scale 400	GSR	Binarised	FD10%	Mutual Info	0.351	Cambridge	Intermediate
		Lausanne463 + GSR + bin + FD10% + Pearson	Anatomical multi	Scale 400	GSR	Binarised	FD10%	Pearson	0.279	Cambridge	Intermediate
		Lausanne463 + GSR + bin + FD20% + MutualInfo	Anatomical multi	Scale 400	GSR	Binarised	FD20%	Mutual Info	0.209	Cambridge	Intermediate
		Lausanne463 + GSR + bin + FD20% + Pearson	Anatomical multi	Scale 400	GSR	Binarised	FD20%	Pearson	0.272	Cambridge	Intermediate
		Lausanne463 + GSR + bin + FD5% + MutualInfo	Anatomical multi	Scale 400	GSR	Binarised	FD5%	Mutual Info	0.314	Cambridge	Intermediate
		Lausanne463 + GSR + bin + FD5% + Pearson	Anatomical multi	Scale 400	GSR	Binarised	FD5%	Pearson	0.306	Cambridge	Intermediate
		Lausanne463 + GSR + weig + Abs03 + MutualInfo	Anatomical multi	Scale 400	GSR	Weighted	Abs0.3	Mutual Info	0.14	Cambridge	Intermediate
		Lausanne463 + GSR + weig + Abs03 + Pearson	Anatomical multi	Scale 400	GSR	Weighted	Abs0.3	Pearson	0.048	Cambridge	Intermediate
		Lausanne463 + GSR + weig + Abs05 + MutualInfo	Anatomical multi	Scale 400	GSR	Weighted	Abs0.5	Mutual Info	0.29	Cambridge	Intermediate
		Lausanne463 + GSR + weig + Abs05 + Pearson	Anatomical multi	Scale 400	GSR	Weighted	Abs0.5	Pearson	0.093	Cambridge	Intermediate
		Lausanne463 + GSR + weig + ECO + MutualInfo	Anatomical multi	Scale 400	GSR	Weighted	ECO	Mutual Info	0.253	Cambridge	Intermediate
		Lausanne463 + GSR + weig + ECO + Pearson	Anatomical multi	Scale 400	GSR	Weighted	ECO	Pearson	0.389	Cambridge	Intermediate
		Lausanne463 + GSR + weig + OMST + MutualInfo	Anatomical multi	Scale 400	GSR	Weighted	OMST	Mutual Info	0.107	Cambridge	Intermediate
		Lausanne463 + GSR + weig + OMST + Pearson	Anatomical multi	Scale 400	GSR	Weighted	OMST	Pearson	0.079	Cambridge	Intermediate
		Lausanne463 + GSR + weig + SDM + MutualInfo	Anatomical multi	Scale 400	GSR	Weighted	SDM	Mutual Info	0.121	Cambridge	Intermediate
		Lausanne463 + GSR + weig + SDM + Pearson	Anatomical multi	Scale 400	GSR	Weighted	SDM	Pearson	0.212	Cambridge	Intermediate
		Lausanne463 + GSR + weig + FD10% + MutualInfo	Anatomical multi	Scale 400	GSR	Weighted	FD10%	Mutual Info	0.124	Cambridge	Intermediate
		Lausanne463 + GSR + weig + FD10% + Pearson	Anatomical multi	Scale 400	GSR	Weighted	FD10%	Pearson	0.09	Cambridge	Intermediate
		Lausanne463 + GSR + weig + FD20% + MutualInfo	Anatomical multi	Scale 400	GSR	Weighted	FD20%	Mutual Info	0.122	Cambridge	Intermediate
		Lausanne463 + GSR + weig + FD20% + Pearson	Anatomical multi	Scale 400	GSR	Weighted	FD20%	Pearson	0.047	Cambridge	Intermediate
		Lausanne463 + GSR + weig + FD5% + MutualInfo	Anatomical multi	Scale 400	GSR	Weighted	FD5%	Mutual Info	0.125	Cambridge	Intermediate
		Lausanne463 + GSR + weig + FD5% + Pearson	Anatomical multi	Scale 400	GSR	Weighted	FD5%	Pearson	0.193	Cambridge	Intermediate
		Lausanne463 + NoGSR + bin + Abs03 + MutualInfo	Anatomical multi	Scale 400	No GSR	Binarised	Abs0.3	Mutual Info	0.393	Cambridge	Intermediate
		Lausanne463 + NoGSR + bin + Abs03 + Pearson	Anatomical multi	Scale 400	No GSR	Binarised	Abs0.3	Pearson	0.293	Cambridge	Intermediate
		Lausanne463 + NoGSR + bin + Abs05 + MutualInfo	Anatomical multi	Scale 400	No GSR	Binarised	Abs0.5	Mutual Info	0.482	Cambridge	Intermediate
		Lausanne463 + NoGSR + bin + Abs05 + Pearson	Anatomical multi	Scale 400	No GSR	Binarised	Abs0.5	Pearson	0.324	Cambridge	Intermediate
		Lausanne463 + NoGSR + bin + ECO + MutualInfo	Anatomical multi	Scale 400	No GSR	Binarised	ECO	Mutual Info	0.438	Cambridge	Intermediate
		Lausanne463 + NoGSR + bin + ECO + Pearson	Anatomical multi	Scale 400	No GSR	Binarised	ECO	Pearson	0.453	Cambridge	Intermediate
		Lausanne463 + NoGSR + bin + OMST + MutualInfo	Anatomical multi	Scale 400	No GSR	Binarised	OMST	Mutual Info	0.224	Cambridge	Intermediate
		Lausanne463 + NoGSR + bin + OMST + Pearson	Anatomical multi	Scale 400	No GSR	Binarised	OMST	Pearson	0.231	Cambridge	Intermediate
		Lausanne463 + NoGSR + bin + SDM + MutualInfo	Anatomical multi	Scale 400	No GSR	Binarised	SDM	Mutual Info	0.327	Cambridge	Intermediate
		Lausanne463 + NoGSR + bin + SDM + Pearson	Anatomical multi	Scale 400	No GSR	Binarised	SDM	Pearson	0.331	Cambridge	Intermediate
		Lausanne463 + NoGSR + bin + FD10% + MutualInfo	Anatomical multi	Scale 400	No GSR	Binarised	FD10%	Mutual Info	0.326	Cambridge	Intermediate
		Lausanne463 + NoGSR + bin + FD10% + Pearson	Anatomical multi	Scale 400	No GSR	Binarised	FD10%	Pearson	0.32	Cambridge	Intermediate
		Lausanne463 + NoGSR + bin + FD20% + MutualInfo	Anatomical multi	Scale 400	No GSR	Binarised	FD20%	Mutual Info	0.238	Cambridge	Intermediate
		Lausanne463 + NoGSR + bin + FD20% + Pearson	Anatomical multi	Scale 400	No GSR	Binarised	FD20%	Pearson	0.299	Cambridge	Intermediate
		Lausanne463 + NoGSR + bin + FD5% + MutualInfo	Anatomical multi	Scale 400	No GSR	Binarised	FD5%	Mutual Info	0.328	Cambridge	Intermediate
		Lausanne463 + NoGSR + bin + FD5% + Pearson	Anatomical multi	Scale 400	No GSR	Binarised	FD5%	Pearson	0.328	Cambridge	Intermediate
		Lausanne463 + NoGSR + weig + Abs03 + MutualInfo	Anatomical multi	Scale 400	No GSR	Weighted	Abs0.3	Mutual Info	0.157	Cambridge	Intermediate
		Lausanne463 + NoGSR + weig + Abs03 + Pearson	Anatomical multi	Scale 400	No GSR	Weighted	Abs0.3	Pearson	0.087	Cambridge	Intermediate
		Lausanne463 + NoGSR + weig + Abs05 + MutualInfo	Anatomical multi	Scale 400	No GSR	Weighted	Abs0.5	Mutual Info	0.315	Cambridge	Intermediate
		Lausanne463 + NoGSR + weig + Abs05 + Pearson	Anatomical multi	Scale 400	No GSR	Weighted	Abs0.5	Pearson	0.131	Cambridge	Intermediate
		Lausanne463 + NoGSR + weig + ECO + MutualInfo	Anatomical multi	Scale 400	No GSR	Weighted	ECO	Mutual Info	0.263	Cambridge	Intermediate
		Lausanne463 + NoGSR + weig + ECO + Pearson	Anatomical multi	Scale 400	No GSR	Weighted	ECO	Pearson	0.539	Cambridge	Intermediate
		Lausanne463 + NoGSR + weig + OMST + MutualInfo	Anatomical multi	Scale 400	No GSR	Weighted	OMST	Mutual Info	0.124	Cambridge	Intermediate
		Lausanne463 + NoGSR + weig + OMST + Pearson	Anatomical multi	Scale 400	No GSR	Weighted	OMST	Pearson	0.118	Cambridge	Intermediate
		Lausanne463 + NoGSR + weig + SDM + MutualInfo	Anatomical multi	Scale 400	No GSR	Weighted	SDM	Mutual Info	0.141	Cambridge	Intermediate
		Lausanne463 + NoGSR + weig + SDM + Pearson	Anatomical multi	Scale 400	No GSR	Weighted	SDM	Pearson	0.314	Cambridge	Intermediate
		Lausanne463 + NoGSR + weig + FD10% + MutualInfo	Anatomical multi	Scale 400	No GSR	Weighted	FD10%	Mutual Info	0.138	Cambridge	Intermediate
		Lausanne463 + NoGSR + weig + FD10% + Pearson	Anatomical multi	Scale 400	No GSR	Weighted	FD10%	Pearson	0.191	Cambridge	Intermediate
		Lausanne463 + NoGSR + weig + FD20% + MutualInfo	Anatomical multi	Scale 400	No GSR	Weighted	FD20%	Mutual Info	0.142	Cambridge	Intermediate
		Lausanne463 + NoGSR + weig + FD20% + Pearson	Anatomical multi	Scale 400	No GSR	Weighted	FD20%	Pearson	0.109	Cambridge	Intermediate
		Lausanne463 + NoGSR + weig + FD5% + MutualInfo	Anatomical multi	Scale 400	No GSR	Weighted	FD5%	Mutual Info	0.14	Cambridge	Intermediate
		Lausanne463 + NoGSR + weig + FD5% + Pearson	Anatomical multi	Scale 400	No GSR	Weighted	FD5%	Pearson	0.296	Cambridge	Intermediate
		Schaefer116 + GSR + bin + Abs03 + MutualInfo	Functional multi	Scale 100	GSR	Binarised	Abs0.3	Mutual Info	0.447	Cambridge	Intermediate
		Schaefer116 + GSR + bin + Abs03 + Pearson	Functional multi	Scale 100	GSR	Binarised	Abs0.3	Pearson	0.219	Cambridge	Intermediate
		Schaefer116 + GSR + bin + Abs05 + MutualInfo	Functional multi	Scale 100	GSR	Binarised	Abs0.5	Mutual Info	0.245	Cambridge	Intermediate
		Schaefer116 + GSR + bin + Abs05 + Pearson	Functional multi	Scale 100	GSR	Binarised	Abs0.5	Pearson	0.305	Cambridge	Intermediate
		Schaefer116 + GSR + bin + ECO + MutualInfo	Functional multi	Scale 100	GSR	Binarised	ECO	Mutual Info	0.382	Cambridge	Intermediate
		Schaefer116 + GSR + bin + ECO + Pearson	Functional multi	Scale 100	GSR	Binarised	ECO	Pearson	0.307	Cambridge	Intermediate
		Schaefer116 + GSR + bin + OMST + MutualInfo	Functional multi	Scale 100	GSR	Binarised	OMST	Mutual Info	0.195	Cambridge	Intermediate
		Schaefer116 + GSR + bin + OMST + Pearson	Functional multi	Scale 100	GSR	Binarised	OMST	Pearson	0.264	Cambridge	Intermediate
		Schaefer116 + GSR + bin + SDM + MutualInfo	Functional multi	Scale 100	GSR	Binarised	SDM	Mutual Info	0.326	Cambridge	Intermediate
		Schaefer116 + GSR + bin + SDM + Pearson	Functional multi	Scale 100	GSR	Binarised	SDM	Pearson	0.226	Cambridge	Intermediate
		Schaefer116 + GSR + bin + FD10% + MutualInfo	Functional multi	Scale 100	GSR	Binarised	FD10%	Mutual Info	0.287	Cambridge	Intermediate
		Schaefer116 + GSR + bin + FD10% + Pearson	Functional multi	Scale 100	GSR	Binarised	FD10%	Pearson	0.272	Cambridge	Intermediate
		Schaefer116 + GSR + bin + FD20% + MutualInfo	Functional multi	Scale 100	GSR	Binarised	FD20%	Mutual Info	0.28	Cambridge	Intermediate
		Schaefer116 + GSR + bin + FD20% + Pearson	Functional multi	Scale 100	GSR	Binarised	FD20%	Pearson	0.266	Cambridge	Intermediate
		Schaefer116 + GSR + bin + FD5% + MutualInfo	Functional multi	Scale 100	GSR	Binarised	FD5%	Mutual Info	0.321	Cambridge	Intermediate
		Schaefer116 + GSR + bin + FD5% + Pearson	Functional multi	Scale 100	GSR	Binarised	FD5%	Pearson	0.332	Cambridge	Intermediate
		Schaefer116 + GSR + weig + Abs03 + MutualInfo	Functional multi	Scale 100	GSR	Weighted	Abs0.3	Mutual Info	0.232	Cambridge	Intermediate
		Schaefer116 + GSR + weig + Abs03 + Pearson	Functional multi	Scale 100	GSR	Weighted	Abs0.3	Pearson	0.075	Cambridge	Intermediate
		Schaefer116 + GSR + weig + Abs05 + MutualInfo	Functional multi	Scale 100	GSR	Weighted	Abs0.5	Mutual Info	0.543	Cambridge	Intermediate
		Schaefer116 + GSR + weig + Abs05 + Pearson	Functional multi	Scale 100	GSR	Weighted	Abs0.5	Pearson	0.153	Cambridge	Intermediate
		Schaefer116 + GSR + weig + ECO + MutualInfo	Functional multi	Scale 100	GSR	Weighted	ECO	Mutual Info	0.193	Cambridge	Intermediate
		Schaefer116 + GSR + weig + ECO + Pearson	Functional multi	Scale 100	GSR	Weighted	ECO	Pearson	0.353	Cambridge	Intermediate
		Schaefer116 + GSR + weig + OMST + MutualInfo	Functional multi	Scale 100	GSR	Weighted	OMST	Mutual Info	0.098	Cambridge	Intermediate
		Schaefer116 + GSR + weig + OMST + Pearson	Functional multi	Scale 100	GSR	Weighted	OMST	Pearson	0.131	Cambridge	Intermediate
		Schaefer116 + GSR + weig + SDM + MutualInfo	Functional multi	Scale 100	GSR	Weighted	SDM	Mutual Info	0.105	Cambridge	Intermediate
		Schaefer116 + GSR + weig + SDM + Pearson	Functional multi	Scale 100	GSR	Weighted	SDM	Pearson	0.083	Cambridge	Intermediate
		Schaefer116 + GSR + weig + FD10% + MutualInfo	Functional multi	Scale 100	GSR	Weighted	FD10%	Mutual Info	0.106	Cambridge	Intermediate
		Schaefer116 + GSR + weig + FD10% + Pearson	Functional multi	Scale 100	GSR	Weighted	FD10%	Pearson	0.118	Cambridge	Intermediate
		Schaefer116 + GSR + weig + FD20% + MutualInfo	Functional multi	Scale 100	GSR	Weighted	FD20%	Mutual Info	0.105	Cambridge	Intermediate
		Schaefer116 + GSR + weig + FD20% + Pearson	Functional multi	Scale 100	GSR	Weighted	FD20%	Pearson	0.072	Cambridge	Intermediate
		Schaefer116 + GSR + weig + FD5% + MutualInfo	Functional multi	Scale 100	GSR	Weighted	FD5%	Mutual Info	0.123	Cambridge	Intermediate
		Schaefer116 + GSR + weig + FD5% + Pearson	Functional multi	Scale 100	GSR	Weighted	FD5%	Pearson	0.222	Cambridge	Intermediate
		Schaefer116 + NoGSR + bin + Abs03 + MutualInfo	Functional multi	Scale 100	No GSR	Binarised	Abs0.3	Mutual Info	0.477	Cambridge	Intermediate
		Schaefer116 + NoGSR + bin + Abs03 + Pearson	Functional multi	Scale 100	No GSR	Binarised	Abs0.3	Pearson	0.308	Cambridge	Intermediate
		Schaefer116 + NoGSR + bin + Abs05 + MutualInfo	Functional multi	Scale 100	No GSR	Binarised	Abs0.5	Mutual Info	0.289	Cambridge	Intermediate
		Schaefer116 + NoGSR + bin + Abs05 + Pearson	Functional multi	Scale 100	No GSR	Binarised	Abs0.5	Pearson	0.358	Cambridge	Intermediate
		Schaefer116 + NoGSR + bin + ECO + MutualInfo	Functional multi	Scale 100	No GSR	Binarised	ECO	Mutual Info	0.334	Cambridge	Intermediate
		Schaefer116 + NoGSR + bin + ECO + Pearson	Functional multi	Scale 100	No GSR	Binarised	ECO	Pearson	0.346	Cambridge	Intermediate
		Schaefer116 + NoGSR + bin + OMST + MutualInfo	Functional multi	Scale 100	No GSR	Binarised	OMST	Mutual Info	0.19	Cambridge	Intermediate
		Schaefer116 + NoGSR + bin + OMST + Pearson	Functional multi	Scale 100	No GSR	Binarised	OMST	Pearson	0.275	Cambridge	Intermediate
		Schaefer116 + NoGSR + bin + SDM + MutualInfo	Functional multi	Scale 100	No GSR	Binarised	SDM	Mutual Info	0.286	Cambridge	Intermediate
		Schaefer116 + NoGSR + bin + SDM + Pearson	Functional multi	Scale 100	No GSR	Binarised	SDM	Pearson	0.287	Cambridge	Intermediate
		Schaefer116 + NoGSR + bin + FD10% + MutualInfo	Functional multi	Scale 100	No GSR	Binarised	FD10%	Mutual Info	0.302	Cambridge	Intermediate
		Schaefer116 + NoGSR + bin + FD10% + Pearson	Functional multi	Scale 100	No GSR	Binarised	FD10%	Pearson	0.308	Cambridge	Intermediate
		Schaefer116 + NoGSR + bin + FD20% + MutualInfo	Functional multi	Scale 100	No GSR	Binarised	FD20%	Mutual Info	0.284	Cambridge	Intermediate
		Schaefer116 + NoGSR + bin + FD20% + Pearson	Functional multi	Scale 100	No GSR	Binarised	FD20%	Pearson	0.276	Cambridge	Intermediate
		Schaefer116 + NoGSR + bin + FD5% + MutualInfo	Functional multi	Scale 100	No GSR	Binarised	FD5%	Mutual Info	0.332	Cambridge	Intermediate
		Schaefer116 + NoGSR + bin + FD5% + Pearson	Functional multi	Scale 100	No GSR	Binarised	FD5%	Pearson	0.358	Cambridge	Intermediate
		Schaefer116 + NoGSR + weig + Abs03 + MutualInfo	Functional multi	Scale 100	No GSR	Weighted	Abs0.3	Mutual Info	0.232	Cambridge	Intermediate
		Schaefer116 + NoGSR + weig + Abs03 + Pearson	Functional multi	Scale 100	No GSR	Weighted	Abs0.3	Pearson	0.106	Cambridge	Intermediate
		Schaefer116 + NoGSR + weig + Abs05 + MutualInfo	Functional multi	Scale 100	No GSR	Weighted	Abs0.5	Mutual Info	0.425	Cambridge	Intermediate
		Schaefer116 + NoGSR + weig + Abs05 + Pearson	Functional multi	Scale 100	No GSR	Weighted	Abs0.5	Pearson	0.164	Cambridge	Intermediate
		Schaefer116 + NoGSR + weig + ECO + MutualInfo	Functional multi	Scale 100	No GSR	Weighted	ECO	Mutual Info	0.207	Cambridge	Intermediate
		Schaefer116 + NoGSR + weig + ECO + Pearson	Functional multi	Scale 100	No GSR	Weighted	ECO	Pearson	0.359	Cambridge	Intermediate
		Schaefer116 + NoGSR + weig + OMST + MutualInfo	Functional multi	Scale 100	No GSR	Weighted	OMST	Mutual Info	0.119	Cambridge	Intermediate
		Schaefer116 + NoGSR + weig + OMST + Pearson	Functional multi	Scale 100	No GSR	Weighted	OMST	Pearson	0.167	Cambridge	Intermediate
		Schaefer116 + NoGSR + weig + SDM + MutualInfo	Functional multi	Scale 100	No GSR	Weighted	SDM	Mutual Info	0.122	Cambridge	Intermediate
		Schaefer116 + NoGSR + weig + SDM + Pearson	Functional multi	Scale 100	No GSR	Weighted	SDM	Pearson	0.174	Cambridge	Intermediate
		Schaefer116 + NoGSR + weig + FD10% + MutualInfo	Functional multi	Scale 100	No GSR	Weighted	FD10%	Mutual Info	0.125	Cambridge	Intermediate
		Schaefer116 + NoGSR + weig + FD10% + Pearson	Functional multi	Scale 100	No GSR	Weighted	FD10%	Pearson	0.215	Cambridge	Intermediate
		Schaefer116 + NoGSR + weig + FD20% + MutualInfo	Functional multi	Scale 100	No GSR	Weighted	FD20%	Mutual Info	0.125	Cambridge	Intermediate
		Schaefer116 + NoGSR + weig + FD20% + Pearson	Functional multi	Scale 100	No GSR	Weighted	FD20%	Pearson	0.138	Cambridge	Intermediate
		Schaefer116 + NoGSR + weig + FD5% + MutualInfo	Functional multi	Scale 100	No GSR	Weighted	FD5%	Mutual Info	0.141	Cambridge	Intermediate
		Schaefer116 + NoGSR + weig + FD5% + Pearson	Functional multi	Scale 100	No GSR	Weighted	FD5%	Pearson	0.313	Cambridge	Intermediate
		Schaefer232 + GSR + bin + Abs03 + MutualInfo	Functional multi	Scale 200	GSR	Binarised	Abs0.3	Mutual Info	0.463	Cambridge	Intermediate
		Schaefer232 + GSR + bin + Abs03 + Pearson	Functional multi	Scale 200	GSR	Binarised	Abs0.3	Pearson	0.207	Cambridge	Intermediate
		Schaefer232 + GSR + bin + Abs05 + MutualInfo	Functional multi	Scale 200	GSR	Binarised	Abs0.5	Mutual Info	0.298	Cambridge	Intermediate
		Schaefer232 + GSR + bin + Abs05 + Pearson	Functional multi	Scale 200	GSR	Binarised	Abs0.5	Pearson	0.261	Cambridge	Intermediate
		Schaefer232 + GSR + bin + ECO + MutualInfo	Functional multi	Scale 200	GSR	Binarised	ECO	Mutual Info	0.38	Cambridge	Intermediate
		Schaefer232 + GSR + bin + ECO + Pearson	Functional multi	Scale 200	GSR	Binarised	ECO	Pearson	0.415	Cambridge	Intermediate
		Schaefer232 + GSR + bin + OMST + MutualInfo	Functional multi	Scale 200	GSR	Binarised	OMST	Mutual Info	0.181	Cambridge	Intermediate
		Schaefer232 + GSR + bin + OMST + Pearson	Functional multi	Scale 200	GSR	Binarised	OMST	Pearson	0.268	Cambridge	Intermediate
		Schaefer232 + GSR + bin + SDM + MutualInfo	Functional multi	Scale 200	GSR	Binarised	SDM	Mutual Info	0.282	Cambridge	Intermediate
		Schaefer232 + GSR + bin + SDM + Pearson	Functional multi	Scale 200	GSR	Binarised	SDM	Pearson	0.261	Cambridge	Intermediate
		Schaefer232 + GSR + bin + FD10% + MutualInfo	Functional multi	Scale 200	GSR	Binarised	FD10%	Mutual Info	0.297	Cambridge	Intermediate
		Schaefer232 + GSR + bin + FD10% + Pearson	Functional multi	Scale 200	GSR	Binarised	FD10%	Pearson	0.262	Cambridge	Intermediate
		Schaefer232 + GSR + bin + FD20% + MutualInfo	Functional multi	Scale 200	GSR	Binarised	FD20%	Mutual Info	0.237	Cambridge	Intermediate
		Schaefer232 + GSR + bin + FD20% + Pearson	Functional multi	Scale 200	GSR	Binarised	FD20%	Pearson	0.257	Cambridge	Intermediate
		Schaefer232 + GSR + bin + FD5% + MutualInfo	Functional multi	Scale 200	GSR	Binarised	FD5%	Mutual Info	0.32	Cambridge	Intermediate
		Schaefer232 + GSR + bin + FD5% + Pearson	Functional multi	Scale 200	GSR	Binarised	FD5%	Pearson	0.27	Cambridge	Intermediate
		Schaefer232 + GSR + weig + Abs03 + MutualInfo	Functional multi	Scale 200	GSR	Weighted	Abs0.3	Mutual Info	0.209	Cambridge	Intermediate
		Schaefer232 + GSR + weig + Abs03 + Pearson	Functional multi	Scale 200	GSR	Weighted	Abs0.3	Pearson	0.052	Cambridge	Intermediate
		Schaefer232 + GSR + weig + Abs05 + MutualInfo	Functional multi	Scale 200	GSR	Weighted	Abs0.5	Mutual Info	0.387	Cambridge	Intermediate
		Schaefer232 + GSR + weig + Abs05 + Pearson	Functional multi	Scale 200	GSR	Weighted	Abs0.5	Pearson	0.125	Cambridge	Intermediate
		Schaefer232 + GSR + weig + ECO + MutualInfo	Functional multi	Scale 200	GSR	Weighted	ECO	Mutual Info	0.239	Cambridge	Intermediate
		Schaefer232 + GSR + weig + ECO + Pearson	Functional multi	Scale 200	GSR	Weighted	ECO	Pearson	0.478	Cambridge	Intermediate
		Schaefer232 + GSR + weig + OMST + MutualInfo	Functional multi	Scale 200	GSR	Weighted	OMST	Mutual Info	0.131	Cambridge	Intermediate
		Schaefer232 + GSR + weig + OMST + Pearson	Functional multi	Scale 200	GSR	Weighted	OMST	Pearson	0.103	Cambridge	Intermediate
		Schaefer232 + GSR + weig + SDM + MutualInfo	Functional multi	Scale 200	GSR	Weighted	SDM	Mutual Info	0.151	Cambridge	Intermediate
		Schaefer232 + GSR + weig + SDM + Pearson	Functional multi	Scale 200	GSR	Weighted	SDM	Pearson	0.128	Cambridge	Intermediate
		Schaefer232 + GSR + weig + FD10% + MutualInfo	Functional multi	Scale 200	GSR	Weighted	FD10%	Mutual Info	0.147	Cambridge	Intermediate
		Schaefer232 + GSR + weig + FD10% + Pearson	Functional multi	Scale 200	GSR	Weighted	FD10%	Pearson	0.086	Cambridge	Intermediate
		Schaefer232 + GSR + weig + FD20% + MutualInfo	Functional multi	Scale 200	GSR	Weighted	FD20%	Mutual Info	0.15	Cambridge	Intermediate
		Schaefer232 + GSR + weig + FD20% + Pearson	Functional multi	Scale 200	GSR	Weighted	FD20%	Pearson	0.05	Cambridge	Intermediate
		Schaefer232 + GSR + weig + FD5% + MutualInfo	Functional multi	Scale 200	GSR	Weighted	FD5%	Mutual Info	0.151	Cambridge	Intermediate
		Schaefer232 + GSR + weig + FD5% + Pearson	Functional multi	Scale 200	GSR	Weighted	FD5%	Pearson	0.193	Cambridge	Intermediate
		Schaefer232 + NoGSR + bin + Abs03 + MutualInfo	Functional multi	Scale 200	No GSR	Binarised	Abs0.3	Mutual Info	0.411	Cambridge	Intermediate
		Schaefer232 + NoGSR + bin + Abs03 + Pearson	Functional multi	Scale 200	No GSR	Binarised	Abs0.3	Pearson	0.297	Cambridge	Intermediate
		Schaefer232 + NoGSR + bin + Abs05 + MutualInfo	Functional multi	Scale 200	No GSR	Binarised	Abs0.5	Mutual Info	0.361	Cambridge	Intermediate
		Schaefer232 + NoGSR + bin + Abs05 + Pearson	Functional multi	Scale 200	No GSR	Binarised	Abs0.5	Pearson	0.321	Cambridge	Intermediate
		Schaefer232 + NoGSR + bin + ECO + MutualInfo	Functional multi	Scale 200	No GSR	Binarised	ECO	Mutual Info	0.428	Cambridge	Intermediate
		Schaefer232 + NoGSR + bin + ECO + Pearson	Functional multi	Scale 200	No GSR	Binarised	ECO	Pearson	0.39	Cambridge	Intermediate
		Schaefer232 + NoGSR + bin + OMST + MutualInfo	Functional multi	Scale 200	No GSR	Binarised	OMST	Mutual Info	0.199	Cambridge	Intermediate
		Schaefer232 + NoGSR + bin + OMST + Pearson	Functional multi	Scale 200	No GSR	Binarised	OMST	Pearson	0.232	Cambridge	Intermediate
		Schaefer232 + NoGSR + bin + SDM + MutualInfo	Functional multi	Scale 200	No GSR	Binarised	SDM	Mutual Info	0.314	Cambridge	Intermediate
		Schaefer232 + NoGSR + bin + SDM + Pearson	Functional multi	Scale 200	No GSR	Binarised	SDM	Pearson	0.302	Cambridge	Intermediate
		Schaefer232 + NoGSR + bin + FD10% + MutualInfo	Functional multi	Scale 200	No GSR	Binarised	FD10%	Mutual Info	0.312	Cambridge	Intermediate
		Schaefer232 + NoGSR + bin + FD10% + Pearson	Functional multi	Scale 200	No GSR	Binarised	FD10%	Pearson	0.297	Cambridge	Intermediate
		Schaefer232 + NoGSR + bin + FD20% + MutualInfo	Functional multi	Scale 200	No GSR	Binarised	FD20%	Mutual Info	0.269	Cambridge	Intermediate
		Schaefer232 + NoGSR + bin + FD20% + Pearson	Functional multi	Scale 200	No GSR	Binarised	FD20%	Pearson	0.274	Cambridge	Intermediate
		Schaefer232 + NoGSR + bin + FD5% + MutualInfo	Functional multi	Scale 200	No GSR	Binarised	FD5%	Mutual Info	0.327	Cambridge	Intermediate
		Schaefer232 + NoGSR + bin + FD5% + Pearson	Functional multi	Scale 200	No GSR	Binarised	FD5%	Pearson	0.312	Cambridge	Intermediate
		Schaefer232 + NoGSR + weig + Abs03 + MutualInfo	Functional multi	Scale 200	No GSR	Weighted	Abs0.3	Mutual Info	0.187	Cambridge	Intermediate
		Schaefer232 + NoGSR + weig + Abs03 + Pearson	Functional multi	Scale 200	No GSR	Weighted	Abs0.3	Pearson	0.082	Cambridge	Intermediate
		Schaefer232 + NoGSR + weig + Abs05 + MutualInfo	Functional multi	Scale 200	No GSR	Weighted	Abs0.5	Mutual Info	0.284	Cambridge	Intermediate
		Schaefer232 + NoGSR + weig + Abs05 + Pearson	Functional multi	Scale 200	No GSR	Weighted	Abs0.5	Pearson	0.133	Cambridge	Intermediate
		Schaefer232 + NoGSR + weig + ECO + MutualInfo	Functional multi	Scale 200	No GSR	Weighted	ECO	Mutual Info	0.257	Cambridge	Intermediate
		Schaefer232 + NoGSR + weig + ECO + Pearson	Functional multi	Scale 200	No GSR	Weighted	ECO	Pearson	0.42	Cambridge	Intermediate
		Schaefer232 + NoGSR + weig + OMST + MutualInfo	Functional multi	Scale 200	No GSR	Weighted	OMST	Mutual Info	0.129	Cambridge	Intermediate
		Schaefer232 + NoGSR + weig + OMST + Pearson	Functional multi	Scale 200	No GSR	Weighted	OMST	Pearson	0.113	Cambridge	Intermediate
		Schaefer232 + NoGSR + weig + SDM + MutualInfo	Functional multi	Scale 200	No GSR	Weighted	SDM	Mutual Info	0.13	Cambridge	Intermediate
		Schaefer232 + NoGSR + weig + SDM + Pearson	Functional multi	Scale 200	No GSR	Weighted	SDM	Pearson	0.204	Cambridge	Intermediate
		Schaefer232 + NoGSR + weig + FD10% + MutualInfo	Functional multi	Scale 200	No GSR	Weighted	FD10%	Mutual Info	0.135	Cambridge	Intermediate
		Schaefer232 + NoGSR + weig + FD10% + Pearson	Functional multi	Scale 200	No GSR	Weighted	FD10%	Pearson	0.179	Cambridge	Intermediate
		Schaefer232 + NoGSR + weig + FD20% + MutualInfo	Functional multi	Scale 200	No GSR	Weighted	FD20%	Mutual Info	0.135	Cambridge	Intermediate
		Schaefer232 + NoGSR + weig + FD20% + Pearson	Functional multi	Scale 200	No GSR	Weighted	FD20%	Pearson	0.103	Cambridge	Intermediate
		Schaefer232 + NoGSR + weig + FD5% + MutualInfo	Functional multi	Scale 200	No GSR	Weighted	FD5%	Mutual Info	0.134	Cambridge	Intermediate
		Schaefer232 + NoGSR + weig + FD5% + Pearson	Functional multi	Scale 200	No GSR	Weighted	FD5%	Pearson	0.253	Cambridge	Intermediate
		Schaefer454 + GSR + bin + Abs03 + MutualInfo	Functional multi	Scale 400	GSR	Binarised	Abs0.3	Mutual Info	0.391	Cambridge	Intermediate
		Schaefer454 + GSR + bin + Abs03 + Pearson	Functional multi	Scale 400	GSR	Binarised	Abs0.3	Pearson	0.203	Cambridge	Intermediate
		Schaefer454 + GSR + bin + Abs05 + MutualInfo	Functional multi	Scale 400	GSR	Binarised	Abs0.5	Mutual Info	0.494	Cambridge	Intermediate
		Schaefer454 + GSR + bin + Abs05 + Pearson	Functional multi	Scale 400	GSR	Binarised	Abs0.5	Pearson	0.232	Cambridge	Intermediate
		Schaefer454 + GSR + bin + ECO + MutualInfo	Functional multi	Scale 400	GSR	Binarised	ECO	Mutual Info	0.403	Cambridge	Intermediate
		Schaefer454 + GSR + bin + ECO + Pearson	Functional multi	Scale 400	GSR	Binarised	ECO	Pearson	0.411	Cambridge	Intermediate
		Schaefer454 + GSR + bin + OMST + MutualInfo	Functional multi	Scale 400	GSR	Binarised	OMST	Mutual Info	0.233	Cambridge	Intermediate
		Schaefer454 + GSR + bin + OMST + Pearson	Functional multi	Scale 400	GSR	Binarised	OMST	Pearson	0.226	Cambridge	Intermediate
		Schaefer454 + GSR + bin + SDM + MutualInfo	Functional multi	Scale 400	GSR	Binarised	SDM	Mutual Info	0.312	Cambridge	Intermediate
		Schaefer454 + GSR + bin + SDM + Pearson	Functional multi	Scale 400	GSR	Binarised	SDM	Pearson	0.253	Cambridge	Intermediate
		Schaefer454 + GSR + bin + FD10% + MutualInfo	Functional multi	Scale 400	GSR	Binarised	FD10%	Mutual Info	0.347	Cambridge	Intermediate
		Schaefer454 + GSR + bin + FD10% + Pearson	Functional multi	Scale 400	GSR	Binarised	FD10%	Pearson	0.251	Cambridge	Intermediate
		Schaefer454 + GSR + bin + FD20% + MutualInfo	Functional multi	Scale 400	GSR	Binarised	FD20%	Mutual Info	0.206	Cambridge	Intermediate
		Schaefer454 + GSR + bin + FD20% + Pearson	Functional multi	Scale 400	GSR	Binarised	FD20%	Pearson	0.24	Cambridge	Intermediate
		Schaefer454 + GSR + bin + FD5% + MutualInfo	Functional multi	Scale 400	GSR	Binarised	FD5%	Mutual Info	0.297	Cambridge	Intermediate
		Schaefer454 + GSR + bin + FD5% + Pearson	Functional multi	Scale 400	GSR	Binarised	FD5%	Pearson	0.267	Cambridge	Intermediate
		Schaefer454 + GSR + weig + Abs03 + MutualInfo	Functional multi	Scale 400	GSR	Weighted	Abs0.3	Mutual Info	0.167	Cambridge	Intermediate
		Schaefer454 + GSR + weig + Abs03 + Pearson	Functional multi	Scale 400	GSR	Weighted	Abs0.3	Pearson	0.044	Cambridge	4th Best: Schaefer454 + GSR + weig + Abs03 + Pearson	7	Best	1
		Schaefer454 + GSR + weig + Abs05 + MutualInfo	Functional multi	Scale 400	GSR	Weighted	Abs0.5	Mutual Info	0.358	Cambridge	Intermediate
		Schaefer454 + GSR + weig + Abs05 + Pearson	Functional multi	Scale 400	GSR	Weighted	Abs0.5	Pearson	0.089	Cambridge	Intermediate
		Schaefer454 + GSR + weig + ECO + MutualInfo	Functional multi	Scale 400	GSR	Weighted	ECO	Mutual Info	0.226	Cambridge	Intermediate
		Schaefer454 + GSR + weig + ECO + Pearson	Functional multi	Scale 400	GSR	Weighted	ECO	Pearson	0.41	Cambridge	Intermediate
		Schaefer454 + GSR + weig + OMST + MutualInfo	Functional multi	Scale 400	GSR	Weighted	OMST	Mutual Info	0.103	Cambridge	Intermediate
		Schaefer454 + GSR + weig + OMST + Pearson	Functional multi	Scale 400	GSR	Weighted	OMST	Pearson	0.073	Cambridge	Intermediate
		Schaefer454 + GSR + weig + SDM + MutualInfo	Functional multi	Scale 400	GSR	Weighted	SDM	Mutual Info	0.123	Cambridge	Intermediate
		Schaefer454 + GSR + weig + SDM + Pearson	Functional multi	Scale 400	GSR	Weighted	SDM	Pearson	0.207	Cambridge	Intermediate
		Schaefer454 + GSR + weig + FD10% + MutualInfo	Functional multi	Scale 400	GSR	Weighted	FD10%	Mutual Info	0.115	Cambridge	Intermediate
		Schaefer454 + GSR + weig + FD10% + Pearson	Functional multi	Scale 400	GSR	Weighted	FD10%	Pearson	0.073	Cambridge	Intermediate
		Schaefer454 + GSR + weig + FD20% + MutualInfo	Functional multi	Scale 400	GSR	Weighted	FD20%	Mutual Info	0.114	Cambridge	Intermediate
		Schaefer454 + GSR + weig + FD20% + Pearson	Functional multi	Scale 400	GSR	Weighted	FD20%	Pearson	0.043	Cambridge	3rd Best: Schaefer454 + GSR + weig + FD20% + Pearson	8	Best	1
		Schaefer454 + GSR + weig + FD5% + MutualInfo	Functional multi	Scale 400	GSR	Weighted	FD5%	Mutual Info	0.118	Cambridge	Intermediate
		Schaefer454 + GSR + weig + FD5% + Pearson	Functional multi	Scale 400	GSR	Weighted	FD5%	Pearson	0.173	Cambridge	Intermediate
		Schaefer454 + NoGSR + bin + Abs03 + MutualInfo	Functional multi	Scale 400	No GSR	Binarised	Abs0.3	Mutual Info	0.368	Cambridge	Intermediate
		Schaefer454 + NoGSR + bin + Abs03 + Pearson	Functional multi	Scale 400	No GSR	Binarised	Abs0.3	Pearson	0.275	Cambridge	Intermediate
		Schaefer454 + NoGSR + bin + Abs05 + MutualInfo	Functional multi	Scale 400	No GSR	Binarised	Abs0.5	Mutual Info	0.451	Cambridge	Intermediate
		Schaefer454 + NoGSR + bin + Abs05 + Pearson	Functional multi	Scale 400	No GSR	Binarised	Abs0.5	Pearson	0.322	Cambridge	Intermediate
		Schaefer454 + NoGSR + bin + ECO + MutualInfo	Functional multi	Scale 400	No GSR	Binarised	ECO	Mutual Info	0.411	Cambridge	Intermediate
		Schaefer454 + NoGSR + bin + ECO + Pearson	Functional multi	Scale 400	No GSR	Binarised	ECO	Pearson	0.418	Cambridge	Intermediate
		Schaefer454 + NoGSR + bin + OMST + MutualInfo	Functional multi	Scale 400	No GSR	Binarised	OMST	Mutual Info	0.238	Cambridge	Intermediate
		Schaefer454 + NoGSR + bin + OMST + Pearson	Functional multi	Scale 400	No GSR	Binarised	OMST	Pearson	0.232	Cambridge	Intermediate
		Schaefer454 + NoGSR + bin + SDM + MutualInfo	Functional multi	Scale 400	No GSR	Binarised	SDM	Mutual Info	0.321	Cambridge	Intermediate
		Schaefer454 + NoGSR + bin + SDM + Pearson	Functional multi	Scale 400	No GSR	Binarised	SDM	Pearson	0.309	Cambridge	Intermediate
		Schaefer454 + NoGSR + bin + FD10% + MutualInfo	Functional multi	Scale 400	No GSR	Binarised	FD10%	Mutual Info	0.329	Cambridge	Intermediate
		Schaefer454 + NoGSR + bin + FD10% + Pearson	Functional multi	Scale 400	No GSR	Binarised	FD10%	Pearson	0.295	Cambridge	Intermediate
		Schaefer454 + NoGSR + bin + FD20% + MutualInfo	Functional multi	Scale 400	No GSR	Binarised	FD20%	Mutual Info	0.229	Cambridge	Intermediate
		Schaefer454 + NoGSR + bin + FD20% + Pearson	Functional multi	Scale 400	No GSR	Binarised	FD20%	Pearson	0.266	Cambridge	Intermediate
		Schaefer454 + NoGSR + bin + FD5% + MutualInfo	Functional multi	Scale 400	No GSR	Binarised	FD5%	Mutual Info	0.318	Cambridge	Intermediate
		Schaefer454 + NoGSR + bin + FD5% + Pearson	Functional multi	Scale 400	No GSR	Binarised	FD5%	Pearson	0.302	Cambridge	Intermediate
		Schaefer454 + NoGSR + weig + Abs03 + MutualInfo	Functional multi	Scale 400	No GSR	Weighted	Abs0.3	Mutual Info	0.146	Cambridge	Intermediate
		Schaefer454 + NoGSR + weig + Abs03 + Pearson	Functional multi	Scale 400	No GSR	Weighted	Abs0.3	Pearson	0.08	Cambridge	Intermediate
		Schaefer454 + NoGSR + weig + Abs05 + MutualInfo	Functional multi	Scale 400	No GSR	Weighted	Abs0.5	Mutual Info	0.27	Cambridge	Intermediate
		Schaefer454 + NoGSR + weig + Abs05 + Pearson	Functional multi	Scale 400	No GSR	Weighted	Abs0.5	Pearson	0.124	Cambridge	Intermediate
		Schaefer454 + NoGSR + weig + ECO + MutualInfo	Functional multi	Scale 400	No GSR	Weighted	ECO	Mutual Info	0.216	Cambridge	Intermediate
		Schaefer454 + NoGSR + weig + ECO + Pearson	Functional multi	Scale 400	No GSR	Weighted	ECO	Pearson	0.456	Cambridge	Intermediate
		Schaefer454 + NoGSR + weig + OMST + MutualInfo	Functional multi	Scale 400	No GSR	Weighted	OMST	Mutual Info	0.104	Cambridge	Intermediate
		Schaefer454 + NoGSR + weig + OMST + Pearson	Functional multi	Scale 400	No GSR	Weighted	OMST	Pearson	0.105	Cambridge	Intermediate
		Schaefer454 + NoGSR + weig + SDM + MutualInfo	Functional multi	Scale 400	No GSR	Weighted	SDM	Mutual Info	0.115	Cambridge	Intermediate
		Schaefer454 + NoGSR + weig + SDM + Pearson	Functional multi	Scale 400	No GSR	Weighted	SDM	Pearson	0.319	Cambridge	Intermediate
		Schaefer454 + NoGSR + weig + FD10% + MutualInfo	Functional multi	Scale 400	No GSR	Weighted	FD10%	Mutual Info	0.101	Cambridge	Intermediate
		Schaefer454 + NoGSR + weig + FD10% + Pearson	Functional multi	Scale 400	No GSR	Weighted	FD10%	Pearson	0.178	Cambridge	Intermediate
		Schaefer454 + NoGSR + weig + FD20% + MutualInfo	Functional multi	Scale 400	No GSR	Weighted	FD20%	Mutual Info	0.097	Cambridge	Intermediate
		Schaefer454 + NoGSR + weig + FD20% + Pearson	Functional multi	Scale 400	No GSR	Weighted	FD20%	Pearson	0.096	Cambridge	Intermediate
		Schaefer454 + NoGSR + weig + FD5% + MutualInfo	Functional multi	Scale 400	No GSR	Weighted	FD5%	Mutual Info	0.107	Cambridge	Intermediate
		Schaefer454 + NoGSR + weig + FD5% + Pearson	Functional multi	Scale 400	No GSR	Weighted	FD5%	Pearson	0.281	Cambridge	Intermediate

## Sheet: Figure 2b
Figure 2b
		dataset	mean	median	lower	upper	sd
	Data 1	NYU short-term	0.234259	0.2245	0.118617	0.349901	0.115642
		Pipeline	atlas_type	atlas_size	GSR_options	bin_weig	threshold	edge_type	PDiv.NYUs	Grouping	PipelineGroup	PipelineGroupIdx	PipelineStatus	PipelineMark
	Data 2	AAL90 + GSR + bin + Abs03 + MutualInfo	Single	Scale 100	GSR	Binarised	Abs0.3	Mutual Info	0.315	NYU short-term	Intermediate
		AAL90 + GSR + bin + Abs03 + Pearson	Single	Scale 100	GSR	Binarised	Abs0.3	Pearson	0.238	NYU short-term	Intermediate
		AAL90 + GSR + bin + Abs05 + MutualInfo	Single	Scale 100	GSR	Binarised	Abs0.5	Mutual Info	0.133	NYU short-term	Intermediate
		AAL90 + GSR + bin + Abs05 + Pearson	Single	Scale 100	GSR	Binarised	Abs0.5	Pearson	0.308	NYU short-term	Intermediate
		AAL90 + GSR + bin + ECO + MutualInfo	Single	Scale 100	GSR	Binarised	ECO	Mutual Info	0.326	NYU short-term	Intermediate
		AAL90 + GSR + bin + ECO + Pearson	Single	Scale 100	GSR	Binarised	ECO	Pearson	0.362	NYU short-term	Intermediate
		AAL90 + GSR + bin + OMST + MutualInfo	Single	Scale 100	GSR	Binarised	OMST	Mutual Info	0.2	NYU short-term	Intermediate
		AAL90 + GSR + bin + OMST + Pearson	Single	Scale 100	GSR	Binarised	OMST	Pearson	0.186	NYU short-term	Intermediate
		AAL90 + GSR + bin + SDM + MutualInfo	Single	Scale 100	GSR	Binarised	SDM	Mutual Info	0.255	NYU short-term	Intermediate
		AAL90 + GSR + bin + SDM + Pearson	Single	Scale 100	GSR	Binarised	SDM	Pearson	0.205	NYU short-term	Intermediate
		AAL90 + GSR + bin + FD10% + MutualInfo	Single	Scale 100	GSR	Binarised	FD10%	Mutual Info	0.275	NYU short-term	Intermediate
		AAL90 + GSR + bin + FD10% + Pearson	Single	Scale 100	GSR	Binarised	FD10%	Pearson	0.246	NYU short-term	Intermediate
		AAL90 + GSR + bin + FD20% + MutualInfo	Single	Scale 100	GSR	Binarised	FD20%	Mutual Info	0.244	NYU short-term	Intermediate
		AAL90 + GSR + bin + FD20% + Pearson	Single	Scale 100	GSR	Binarised	FD20%	Pearson	0.202	NYU short-term	Intermediate
		AAL90 + GSR + bin + FD5% + MutualInfo	Single	Scale 100	GSR	Binarised	FD5%	Mutual Info	0.284	NYU short-term	Intermediate
		AAL90 + GSR + bin + FD5% + Pearson	Single	Scale 100	GSR	Binarised	FD5%	Pearson	0.319	NYU short-term	Intermediate
		AAL90 + GSR + weig + Abs03 + MutualInfo	Single	Scale 100	GSR	Weighted	Abs0.3	Mutual Info	0.602	NYU short-term	2nd Worst: AAL90 + GSR + weig + Abs03 + MutualInfo	2	Worst	1
		AAL90 + GSR + weig + Abs03 + Pearson	Single	Scale 100	GSR	Weighted	Abs0.3	Pearson	0.103	NYU short-term	Intermediate
		AAL90 + GSR + weig + Abs05 + MutualInfo	Single	Scale 100	GSR	Weighted	Abs0.5	Mutual Info	0.382	NYU short-term	Intermediate
		AAL90 + GSR + weig + Abs05 + Pearson	Single	Scale 100	GSR	Weighted	Abs0.5	Pearson	0.324	NYU short-term	Intermediate
		AAL90 + GSR + weig + ECO + MutualInfo	Single	Scale 100	GSR	Weighted	ECO	Mutual Info	0.19	NYU short-term	Intermediate
		AAL90 + GSR + weig + ECO + Pearson	Single	Scale 100	GSR	Weighted	ECO	Pearson	0.325	NYU short-term	Intermediate
		AAL90 + GSR + weig + OMST + MutualInfo	Single	Scale 100	GSR	Weighted	OMST	Mutual Info	0.151	NYU short-term	Intermediate
		AAL90 + GSR + weig + OMST + Pearson	Single	Scale 100	GSR	Weighted	OMST	Pearson	0.105	NYU short-term	Intermediate
		AAL90 + GSR + weig + SDM + MutualInfo	Single	Scale 100	GSR	Weighted	SDM	Mutual Info	0.15	NYU short-term	Intermediate
		AAL90 + GSR + weig + SDM + Pearson	Single	Scale 100	GSR	Weighted	SDM	Pearson	0.089	NYU short-term	Intermediate
		AAL90 + GSR + weig + FD10% + MutualInfo	Single	Scale 100	GSR	Weighted	FD10%	Mutual Info	0.155	NYU short-term	Intermediate
		AAL90 + GSR + weig + FD10% + Pearson	Single	Scale 100	GSR	Weighted	FD10%	Pearson	0.104	NYU short-term	Intermediate
		AAL90 + GSR + weig + FD20% + MutualInfo	Single	Scale 100	GSR	Weighted	FD20%	Mutual Info	0.149	NYU short-term	Intermediate
		AAL90 + GSR + weig + FD20% + Pearson	Single	Scale 100	GSR	Weighted	FD20%	Pearson	0.089	NYU short-term	Intermediate
		AAL90 + GSR + weig + FD5% + MutualInfo	Single	Scale 100	GSR	Weighted	FD5%	Mutual Info	0.153	NYU short-term	Intermediate
		AAL90 + GSR + weig + FD5% + Pearson	Single	Scale 100	GSR	Weighted	FD5%	Pearson	0.209	NYU short-term	Intermediate
		AAL90 + NoGSR + bin + Abs03 + MutualInfo	Single	Scale 100	No GSR	Binarised	Abs0.3	Mutual Info	0.328	NYU short-term	Intermediate
		AAL90 + NoGSR + bin + Abs03 + Pearson	Single	Scale 100	No GSR	Binarised	Abs0.3	Pearson	0.29	NYU short-term	Intermediate
		AAL90 + NoGSR + bin + Abs05 + MutualInfo	Single	Scale 100	No GSR	Binarised	Abs0.5	Mutual Info	0.255	NYU short-term	Intermediate
		AAL90 + NoGSR + bin + Abs05 + Pearson	Single	Scale 100	No GSR	Binarised	Abs0.5	Pearson	0.393	NYU short-term	Intermediate
		AAL90 + NoGSR + bin + ECO + MutualInfo	Single	Scale 100	No GSR	Binarised	ECO	Mutual Info	0.367	NYU short-term	Intermediate
		AAL90 + NoGSR + bin + ECO + Pearson	Single	Scale 100	No GSR	Binarised	ECO	Pearson	0.376	NYU short-term	Intermediate
		AAL90 + NoGSR + bin + OMST + MutualInfo	Single	Scale 100	No GSR	Binarised	OMST	Mutual Info	0.197	NYU short-term	Intermediate
		AAL90 + NoGSR + bin + OMST + Pearson	Single	Scale 100	No GSR	Binarised	OMST	Pearson	0.25	NYU short-term	Intermediate
		AAL90 + NoGSR + bin + SDM + MutualInfo	Single	Scale 100	No GSR	Binarised	SDM	Mutual Info	0.28	NYU short-term	Intermediate
		AAL90 + NoGSR + bin + SDM + Pearson	Single	Scale 100	No GSR	Binarised	SDM	Pearson	0.259	NYU short-term	Intermediate
		AAL90 + NoGSR + bin + FD10% + MutualInfo	Single	Scale 100	No GSR	Binarised	FD10%	Mutual Info	0.296	NYU short-term	Intermediate
		AAL90 + NoGSR + bin + FD10% + Pearson	Single	Scale 100	No GSR	Binarised	FD10%	Pearson	0.281	NYU short-term	Intermediate
		AAL90 + NoGSR + bin + FD20% + MutualInfo	Single	Scale 100	No GSR	Binarised	FD20%	Mutual Info	0.279	NYU short-term	Intermediate
		AAL90 + NoGSR + bin + FD20% + Pearson	Single	Scale 100	No GSR	Binarised	FD20%	Pearson	0.257	NYU short-term	Intermediate
		AAL90 + NoGSR + bin + FD5% + MutualInfo	Single	Scale 100	No GSR	Binarised	FD5%	Mutual Info	0.336	NYU short-term	Intermediate
		AAL90 + NoGSR + bin + FD5% + Pearson	Single	Scale 100	No GSR	Binarised	FD5%	Pearson	0.363	NYU short-term	Intermediate
		AAL90 + NoGSR + weig + Abs03 + MutualInfo	Single	Scale 100	No GSR	Weighted	Abs0.3	Mutual Info	0.457	NYU short-term	Intermediate
		AAL90 + NoGSR + weig + Abs03 + Pearson	Single	Scale 100	No GSR	Weighted	Abs0.3	Pearson	0.119	NYU short-term	Intermediate
		AAL90 + NoGSR + weig + Abs05 + MutualInfo	Single	Scale 100	No GSR	Weighted	Abs0.5	Mutual Info	0.48	NYU short-term	Intermediate
		AAL90 + NoGSR + weig + Abs05 + Pearson	Single	Scale 100	No GSR	Weighted	Abs0.5	Pearson	0.248	NYU short-term	Intermediate
		AAL90 + NoGSR + weig + ECO + MutualInfo	Single	Scale 100	No GSR	Weighted	ECO	Mutual Info	0.245	NYU short-term	Intermediate
		AAL90 + NoGSR + weig + ECO + Pearson	Single	Scale 100	No GSR	Weighted	ECO	Pearson	0.401	NYU short-term	Intermediate
		AAL90 + NoGSR + weig + OMST + MutualInfo	Single	Scale 100	No GSR	Weighted	OMST	Mutual Info	0.124	NYU short-term	Intermediate
		AAL90 + NoGSR + weig + OMST + Pearson	Single	Scale 100	No GSR	Weighted	OMST	Pearson	0.141	NYU short-term	Intermediate
		AAL90 + NoGSR + weig + SDM + MutualInfo	Single	Scale 100	No GSR	Weighted	SDM	Mutual Info	0.142	NYU short-term	Intermediate
		AAL90 + NoGSR + weig + SDM + Pearson	Single	Scale 100	No GSR	Weighted	SDM	Pearson	0.139	NYU short-term	Intermediate
		AAL90 + NoGSR + weig + FD10% + MutualInfo	Single	Scale 100	No GSR	Weighted	FD10%	Mutual Info	0.147	NYU short-term	Intermediate
		AAL90 + NoGSR + weig + FD10% + Pearson	Single	Scale 100	No GSR	Weighted	FD10%	Pearson	0.191	NYU short-term	Intermediate
		AAL90 + NoGSR + weig + FD20% + MutualInfo	Single	Scale 100	No GSR	Weighted	FD20%	Mutual Info	0.142	NYU short-term	Intermediate
		AAL90 + NoGSR + weig + FD20% + Pearson	Single	Scale 100	No GSR	Weighted	FD20%	Pearson	0.136	NYU short-term	Intermediate
		AAL90 + NoGSR + weig + FD5% + MutualInfo	Single	Scale 100	No GSR	Weighted	FD5%	Mutual Info	0.182	NYU short-term	Intermediate
		AAL90 + NoGSR + weig + FD5% + Pearson	Single	Scale 100	No GSR	Weighted	FD5%	Pearson	0.315	NYU short-term	Intermediate
		Brainnetome246 + GSR + bin + Abs03 + MutualInfo	Single	Scale 200	GSR	Binarised	Abs0.3	Mutual Info	0.362	NYU short-term	Intermediate
		Brainnetome246 + GSR + bin + Abs03 + Pearson	Single	Scale 200	GSR	Binarised	Abs0.3	Pearson	0.209	NYU short-term	Intermediate
		Brainnetome246 + GSR + bin + Abs05 + MutualInfo	Single	Scale 200	GSR	Binarised	Abs0.5	Mutual Info	0.182	NYU short-term	Intermediate
		Brainnetome246 + GSR + bin + Abs05 + Pearson	Single	Scale 200	GSR	Binarised	Abs0.5	Pearson	0.381	NYU short-term	Intermediate
		Brainnetome246 + GSR + bin + ECO + MutualInfo	Single	Scale 200	GSR	Binarised	ECO	Mutual Info	0.351	NYU short-term	Intermediate
		Brainnetome246 + GSR + bin + ECO + Pearson	Single	Scale 200	GSR	Binarised	ECO	Pearson	0.394	NYU short-term	Intermediate
		Brainnetome246 + GSR + bin + OMST + MutualInfo	Single	Scale 200	GSR	Binarised	OMST	Mutual Info	0.258	NYU short-term	Intermediate
		Brainnetome246 + GSR + bin + OMST + Pearson	Single	Scale 200	GSR	Binarised	OMST	Pearson	0.204	NYU short-term	Intermediate
		Brainnetome246 + GSR + bin + SDM + MutualInfo	Single	Scale 200	GSR	Binarised	SDM	Mutual Info	0.3	NYU short-term	Intermediate
		Brainnetome246 + GSR + bin + SDM + Pearson	Single	Scale 200	GSR	Binarised	SDM	Pearson	0.24	NYU short-term	Intermediate
		Brainnetome246 + GSR + bin + FD10% + MutualInfo	Single	Scale 200	GSR	Binarised	FD10%	Mutual Info	0.307	NYU short-term	Intermediate
		Brainnetome246 + GSR + bin + FD10% + Pearson	Single	Scale 200	GSR	Binarised	FD10%	Pearson	0.226	NYU short-term	Intermediate
		Brainnetome246 + GSR + bin + FD20% + MutualInfo	Single	Scale 200	GSR	Binarised	FD20%	Mutual Info	0.184	NYU short-term	Intermediate
		Brainnetome246 + GSR + bin + FD20% + Pearson	Single	Scale 200	GSR	Binarised	FD20%	Pearson	0.178	NYU short-term	Intermediate
		Brainnetome246 + GSR + bin + FD5% + MutualInfo	Single	Scale 200	GSR	Binarised	FD5%	Mutual Info	0.295	NYU short-term	Intermediate
		Brainnetome246 + GSR + bin + FD5% + Pearson	Single	Scale 200	GSR	Binarised	FD5%	Pearson	0.266	NYU short-term	Intermediate
		Brainnetome246 + GSR + weig + Abs03 + MutualInfo	Single	Scale 200	GSR	Weighted	Abs0.3	Mutual Info	0.414	NYU short-term	Intermediate
		Brainnetome246 + GSR + weig + Abs03 + Pearson	Single	Scale 200	GSR	Weighted	Abs0.3	Pearson	0.067	NYU short-term	Intermediate
		Brainnetome246 + GSR + weig + Abs05 + MutualInfo	Single	Scale 200	GSR	Weighted	Abs0.5	Mutual Info	0.494	NYU short-term	Intermediate
		Brainnetome246 + GSR + weig + Abs05 + Pearson	Single	Scale 200	GSR	Weighted	Abs0.5	Pearson	0.239	NYU short-term	Intermediate
		Brainnetome246 + GSR + weig + ECO + MutualInfo	Single	Scale 200	GSR	Weighted	ECO	Mutual Info	0.161	NYU short-term	Intermediate
		Brainnetome246 + GSR + weig + ECO + Pearson	Single	Scale 200	GSR	Weighted	ECO	Pearson	0.331	NYU short-term	Intermediate
		Brainnetome246 + GSR + weig + OMST + MutualInfo	Single	Scale 200	GSR	Weighted	OMST	Mutual Info	0.115	NYU short-term	Intermediate
		Brainnetome246 + GSR + weig + OMST + Pearson	Single	Scale 200	GSR	Weighted	OMST	Pearson	0.064	NYU short-term	Intermediate
		Brainnetome246 + GSR + weig + SDM + MutualInfo	Single	Scale 200	GSR	Weighted	SDM	Mutual Info	0.12	NYU short-term	Intermediate
		Brainnetome246 + GSR + weig + SDM + Pearson	Single	Scale 200	GSR	Weighted	SDM	Pearson	0.076	NYU short-term	Intermediate
		Brainnetome246 + GSR + weig + FD10% + MutualInfo	Single	Scale 200	GSR	Weighted	FD10%	Mutual Info	0.12	NYU short-term	Intermediate
		Brainnetome246 + GSR + weig + FD10% + Pearson	Single	Scale 200	GSR	Weighted	FD10%	Pearson	0.061	NYU short-term	Intermediate
		Brainnetome246 + GSR + weig + FD20% + MutualInfo	Single	Scale 200	GSR	Weighted	FD20%	Mutual Info	0.12	NYU short-term	Intermediate
		Brainnetome246 + GSR + weig + FD20% + Pearson	Single	Scale 200	GSR	Weighted	FD20%	Pearson	0.05	NYU short-term	3rd Best: Brainnetome246 + GSR + weig + FD20% + Pearson	8	Best	1
		Brainnetome246 + GSR + weig + FD5% + MutualInfo	Single	Scale 200	GSR	Weighted	FD5%	Mutual Info	0.128	NYU short-term	Intermediate
		Brainnetome246 + GSR + weig + FD5% + Pearson	Single	Scale 200	GSR	Weighted	FD5%	Pearson	0.106	NYU short-term	Intermediate
		Brainnetome246 + NoGSR + bin + Abs03 + MutualInfo	Single	Scale 200	No GSR	Binarised	Abs0.3	Mutual Info	0.4	NYU short-term	Intermediate
		Brainnetome246 + NoGSR + bin + Abs03 + Pearson	Single	Scale 200	No GSR	Binarised	Abs0.3	Pearson	0.284	NYU short-term	Intermediate
		Brainnetome246 + NoGSR + bin + Abs05 + MutualInfo	Single	Scale 200	No GSR	Binarised	Abs0.5	Mutual Info	0.277	NYU short-term	Intermediate
		Brainnetome246 + NoGSR + bin + Abs05 + Pearson	Single	Scale 200	No GSR	Binarised	Abs0.5	Pearson	0.342	NYU short-term	Intermediate
		Brainnetome246 + NoGSR + bin + ECO + MutualInfo	Single	Scale 200	No GSR	Binarised	ECO	Mutual Info	0.412	NYU short-term	Intermediate
		Brainnetome246 + NoGSR + bin + ECO + Pearson	Single	Scale 200	No GSR	Binarised	ECO	Pearson	0.427	NYU short-term	Intermediate
		Brainnetome246 + NoGSR + bin + OMST + MutualInfo	Single	Scale 200	No GSR	Binarised	OMST	Mutual Info	0.214	NYU short-term	Intermediate
		Brainnetome246 + NoGSR + bin + OMST + Pearson	Single	Scale 200	No GSR	Binarised	OMST	Pearson	0.25	NYU short-term	Intermediate
		Brainnetome246 + NoGSR + bin + SDM + MutualInfo	Single	Scale 200	No GSR	Binarised	SDM	Mutual Info	0.281	NYU short-term	Intermediate
		Brainnetome246 + NoGSR + bin + SDM + Pearson	Single	Scale 200	No GSR	Binarised	SDM	Pearson	0.262	NYU short-term	Intermediate
		Brainnetome246 + NoGSR + bin + FD10% + MutualInfo	Single	Scale 200	No GSR	Binarised	FD10%	Mutual Info	0.285	NYU short-term	Intermediate
		Brainnetome246 + NoGSR + bin + FD10% + Pearson	Single	Scale 200	No GSR	Binarised	FD10%	Pearson	0.267	NYU short-term	Intermediate
		Brainnetome246 + NoGSR + bin + FD20% + MutualInfo	Single	Scale 200	No GSR	Binarised	FD20%	Mutual Info	0.198	NYU short-term	Intermediate
		Brainnetome246 + NoGSR + bin + FD20% + Pearson	Single	Scale 200	No GSR	Binarised	FD20%	Pearson	0.216	NYU short-term	Intermediate
		Brainnetome246 + NoGSR + bin + FD5% + MutualInfo	Single	Scale 200	No GSR	Binarised	FD5%	Mutual Info	0.286	NYU short-term	Intermediate
		Brainnetome246 + NoGSR + bin + FD5% + Pearson	Single	Scale 200	No GSR	Binarised	FD5%	Pearson	0.293	NYU short-term	Intermediate
		Brainnetome246 + NoGSR + weig + Abs03 + MutualInfo	Single	Scale 200	No GSR	Weighted	Abs0.3	Mutual Info	0.336	NYU short-term	Intermediate
		Brainnetome246 + NoGSR + weig + Abs03 + Pearson	Single	Scale 200	No GSR	Weighted	Abs0.3	Pearson	0.082	NYU short-term	Intermediate
		Brainnetome246 + NoGSR + weig + Abs05 + MutualInfo	Single	Scale 200	No GSR	Weighted	Abs0.5	Mutual Info	0.568	NYU short-term	Intermediate
		Brainnetome246 + NoGSR + weig + Abs05 + Pearson	Single	Scale 200	No GSR	Weighted	Abs0.5	Pearson	0.189	NYU short-term	Intermediate
		Brainnetome246 + NoGSR + weig + ECO + MutualInfo	Single	Scale 200	No GSR	Weighted	ECO	Mutual Info	0.176	NYU short-term	Intermediate
		Brainnetome246 + NoGSR + weig + ECO + Pearson	Single	Scale 200	No GSR	Weighted	ECO	Pearson	0.351	NYU short-term	Intermediate
		Brainnetome246 + NoGSR + weig + OMST + MutualInfo	Single	Scale 200	No GSR	Weighted	OMST	Mutual Info	0.089	NYU short-term	Intermediate
		Brainnetome246 + NoGSR + weig + OMST + Pearson	Single	Scale 200	No GSR	Weighted	OMST	Pearson	0.09	NYU short-term	Intermediate
		Brainnetome246 + NoGSR + weig + SDM + MutualInfo	Single	Scale 200	No GSR	Weighted	SDM	Mutual Info	0.095	NYU short-term	Intermediate
		Brainnetome246 + NoGSR + weig + SDM + Pearson	Single	Scale 200	No GSR	Weighted	SDM	Pearson	0.124	NYU short-term	Intermediate
		Brainnetome246 + NoGSR + weig + FD10% + MutualInfo	Single	Scale 200	No GSR	Weighted	FD10%	Mutual Info	0.093	NYU short-term	Intermediate
		Brainnetome246 + NoGSR + weig + FD10% + Pearson	Single	Scale 200	No GSR	Weighted	FD10%	Pearson	0.109	NYU short-term	Intermediate
		Brainnetome246 + NoGSR + weig + FD20% + MutualInfo	Single	Scale 200	No GSR	Weighted	FD20%	Mutual Info	0.094	NYU short-term	Intermediate
		Brainnetome246 + NoGSR + weig + FD20% + Pearson	Single	Scale 200	No GSR	Weighted	FD20%	Pearson	0.08	NYU short-term	Intermediate
		Brainnetome246 + NoGSR + weig + FD5% + MutualInfo	Single	Scale 200	No GSR	Weighted	FD5%	Mutual Info	0.097	NYU short-term	Intermediate
		Brainnetome246 + NoGSR + weig + FD5% + Pearson	Single	Scale 200	No GSR	Weighted	FD5%	Pearson	0.158	NYU short-term	Intermediate
		Glasser414 + GSR + bin + Abs03 + MutualInfo	Single	Scale 400	GSR	Binarised	Abs0.3	Mutual Info	0.438	NYU short-term	Intermediate
		Glasser414 + GSR + bin + Abs03 + Pearson	Single	Scale 400	GSR	Binarised	Abs0.3	Pearson	0.197	NYU short-term	Intermediate
		Glasser414 + GSR + bin + Abs05 + MutualInfo	Single	Scale 400	GSR	Binarised	Abs0.5	Mutual Info	0.223	NYU short-term	Intermediate
		Glasser414 + GSR + bin + Abs05 + Pearson	Single	Scale 400	GSR	Binarised	Abs0.5	Pearson	0.413	NYU short-term	Intermediate
		Glasser414 + GSR + bin + ECO + MutualInfo	Single	Scale 400	GSR	Binarised	ECO	Mutual Info	0.344	NYU short-term	Intermediate
		Glasser414 + GSR + bin + ECO + Pearson	Single	Scale 400	GSR	Binarised	ECO	Pearson	0.424	NYU short-term	Intermediate
		Glasser414 + GSR + bin + OMST + MutualInfo	Single	Scale 400	GSR	Binarised	OMST	Mutual Info	0.25	NYU short-term	Intermediate
		Glasser414 + GSR + bin + OMST + Pearson	Single	Scale 400	GSR	Binarised	OMST	Pearson	0.238	NYU short-term	Intermediate
		Glasser414 + GSR + bin + SDM + MutualInfo	Single	Scale 400	GSR	Binarised	SDM	Mutual Info	0.301	NYU short-term	Intermediate
		Glasser414 + GSR + bin + SDM + Pearson	Single	Scale 400	GSR	Binarised	SDM	Pearson	0.263	NYU short-term	Intermediate
		Glasser414 + GSR + bin + FD10% + MutualInfo	Single	Scale 400	GSR	Binarised	FD10%	Mutual Info	0.313	NYU short-term	Intermediate
		Glasser414 + GSR + bin + FD10% + Pearson	Single	Scale 400	GSR	Binarised	FD10%	Pearson	0.25	NYU short-term	Intermediate
		Glasser414 + GSR + bin + FD20% + MutualInfo	Single	Scale 400	GSR	Binarised	FD20%	Mutual Info	0.164	NYU short-term	Intermediate
		Glasser414 + GSR + bin + FD20% + Pearson	Single	Scale 400	GSR	Binarised	FD20%	Pearson	0.14	NYU short-term	Intermediate
		Glasser414 + GSR + bin + FD5% + MutualInfo	Single	Scale 400	GSR	Binarised	FD5%	Mutual Info	0.292	NYU short-term	Intermediate
		Glasser414 + GSR + bin + FD5% + Pearson	Single	Scale 400	GSR	Binarised	FD5%	Pearson	0.278	NYU short-term	Intermediate
		Glasser414 + GSR + weig + Abs03 + MutualInfo	Single	Scale 400	GSR	Weighted	Abs0.3	Mutual Info	0.473	NYU short-term	Intermediate
		Glasser414 + GSR + weig + Abs03 + Pearson	Single	Scale 400	GSR	Weighted	Abs0.3	Pearson	0.075	NYU short-term	Intermediate
		Glasser414 + GSR + weig + Abs05 + MutualInfo	Single	Scale 400	GSR	Weighted	Abs0.5	Mutual Info	0.493	NYU short-term	Intermediate
		Glasser414 + GSR + weig + Abs05 + Pearson	Single	Scale 400	GSR	Weighted	Abs0.5	Pearson	0.28	NYU short-term	Intermediate
		Glasser414 + GSR + weig + ECO + MutualInfo	Single	Scale 400	GSR	Weighted	ECO	Mutual Info	0.174	NYU short-term	Intermediate
		Glasser414 + GSR + weig + ECO + Pearson	Single	Scale 400	GSR	Weighted	ECO	Pearson	0.316	NYU short-term	Intermediate
		Glasser414 + GSR + weig + OMST + MutualInfo	Single	Scale 400	GSR	Weighted	OMST	Mutual Info	0.155	NYU short-term	Intermediate
		Glasser414 + GSR + weig + OMST + Pearson	Single	Scale 400	GSR	Weighted	OMST	Pearson	0.067	NYU short-term	Intermediate
		Glasser414 + GSR + weig + SDM + MutualInfo	Single	Scale 400	GSR	Weighted	SDM	Mutual Info	0.15	NYU short-term	Intermediate
		Glasser414 + GSR + weig + SDM + Pearson	Single	Scale 400	GSR	Weighted	SDM	Pearson	0.139	NYU short-term	Intermediate
		Glasser414 + GSR + weig + FD10% + MutualInfo	Single	Scale 400	GSR	Weighted	FD10%	Mutual Info	0.162	NYU short-term	Intermediate
		Glasser414 + GSR + weig + FD10% + Pearson	Single	Scale 400	GSR	Weighted	FD10%	Pearson	0.058	NYU short-term	Intermediate
		Glasser414 + GSR + weig + FD20% + MutualInfo	Single	Scale 400	GSR	Weighted	FD20%	Mutual Info	0.163	NYU short-term	Intermediate
		Glasser414 + GSR + weig + FD20% + Pearson	Single	Scale 400	GSR	Weighted	FD20%	Pearson	0.053	NYU short-term	5th Best: Glasser414 + GSR + weig + FD20% + Pearson	6	Best	1
		Glasser414 + GSR + weig + FD5% + MutualInfo	Single	Scale 400	GSR	Weighted	FD5%	Mutual Info	0.16	NYU short-term	Intermediate
		Glasser414 + GSR + weig + FD5% + Pearson	Single	Scale 400	GSR	Weighted	FD5%	Pearson	0.103	NYU short-term	Intermediate
		Glasser414 + NoGSR + bin + Abs03 + MutualInfo	Single	Scale 400	No GSR	Binarised	Abs0.3	Mutual Info	0.451	NYU short-term	Intermediate
		Glasser414 + NoGSR + bin + Abs03 + Pearson	Single	Scale 400	No GSR	Binarised	Abs0.3	Pearson	0.284	NYU short-term	Intermediate
		Glasser414 + NoGSR + bin + Abs05 + MutualInfo	Single	Scale 400	No GSR	Binarised	Abs0.5	Mutual Info	0.301	NYU short-term	Intermediate
		Glasser414 + NoGSR + bin + Abs05 + Pearson	Single	Scale 400	No GSR	Binarised	Abs0.5	Pearson	0.359	NYU short-term	Intermediate
		Glasser414 + NoGSR + bin + ECO + MutualInfo	Single	Scale 400	No GSR	Binarised	ECO	Mutual Info	0.402	NYU short-term	Intermediate
		Glasser414 + NoGSR + bin + ECO + Pearson	Single	Scale 400	No GSR	Binarised	ECO	Pearson	0.419	NYU short-term	Intermediate
		Glasser414 + NoGSR + bin + OMST + MutualInfo	Single	Scale 400	No GSR	Binarised	OMST	Mutual Info	0.277	NYU short-term	Intermediate
		Glasser414 + NoGSR + bin + OMST + Pearson	Single	Scale 400	No GSR	Binarised	OMST	Pearson	0.223	NYU short-term	Intermediate
		Glasser414 + NoGSR + bin + SDM + MutualInfo	Single	Scale 400	No GSR	Binarised	SDM	Mutual Info	0.322	NYU short-term	Intermediate
		Glasser414 + NoGSR + bin + SDM + Pearson	Single	Scale 400	No GSR	Binarised	SDM	Pearson	0.316	NYU short-term	Intermediate
		Glasser414 + NoGSR + bin + FD10% + MutualInfo	Single	Scale 400	No GSR	Binarised	FD10%	Mutual Info	0.321	NYU short-term	Intermediate
		Glasser414 + NoGSR + bin + FD10% + Pearson	Single	Scale 400	No GSR	Binarised	FD10%	Pearson	0.282	NYU short-term	Intermediate
		Glasser414 + NoGSR + bin + FD20% + MutualInfo	Single	Scale 400	No GSR	Binarised	FD20%	Mutual Info	0.166	NYU short-term	Intermediate
		Glasser414 + NoGSR + bin + FD20% + Pearson	Single	Scale 400	No GSR	Binarised	FD20%	Pearson	0.167	NYU short-term	Intermediate
		Glasser414 + NoGSR + bin + FD5% + MutualInfo	Single	Scale 400	No GSR	Binarised	FD5%	Mutual Info	0.29	NYU short-term	Intermediate
		Glasser414 + NoGSR + bin + FD5% + Pearson	Single	Scale 400	No GSR	Binarised	FD5%	Pearson	0.292	NYU short-term	Intermediate
		Glasser414 + NoGSR + weig + Abs03 + MutualInfo	Single	Scale 400	No GSR	Weighted	Abs0.3	Mutual Info	0.422	NYU short-term	Intermediate
		Glasser414 + NoGSR + weig + Abs03 + Pearson	Single	Scale 400	No GSR	Weighted	Abs0.3	Pearson	0.091	NYU short-term	Intermediate
		Glasser414 + NoGSR + weig + Abs05 + MutualInfo	Single	Scale 400	No GSR	Weighted	Abs0.5	Mutual Info	0.57	NYU short-term	Intermediate
		Glasser414 + NoGSR + weig + Abs05 + Pearson	Single	Scale 400	No GSR	Weighted	Abs0.5	Pearson	0.249	NYU short-term	Intermediate
		Glasser414 + NoGSR + weig + ECO + MutualInfo	Single	Scale 400	No GSR	Weighted	ECO	Mutual Info	0.177	NYU short-term	Intermediate
		Glasser414 + NoGSR + weig + ECO + Pearson	Single	Scale 400	No GSR	Weighted	ECO	Pearson	0.353	NYU short-term	Intermediate
		Glasser414 + NoGSR + weig + OMST + MutualInfo	Single	Scale 400	No GSR	Weighted	OMST	Mutual Info	0.132	NYU short-term	Intermediate
		Glasser414 + NoGSR + weig + OMST + Pearson	Single	Scale 400	No GSR	Weighted	OMST	Pearson	0.083	NYU short-term	Intermediate
		Glasser414 + NoGSR + weig + SDM + MutualInfo	Single	Scale 400	No GSR	Weighted	SDM	Mutual Info	0.127	NYU short-term	Intermediate
		Glasser414 + NoGSR + weig + SDM + Pearson	Single	Scale 400	No GSR	Weighted	SDM	Pearson	0.199	NYU short-term	Intermediate
		Glasser414 + NoGSR + weig + FD10% + MutualInfo	Single	Scale 400	No GSR	Weighted	FD10%	Mutual Info	0.133	NYU short-term	Intermediate
		Glasser414 + NoGSR + weig + FD10% + Pearson	Single	Scale 400	No GSR	Weighted	FD10%	Pearson	0.097	NYU short-term	Intermediate
		Glasser414 + NoGSR + weig + FD20% + MutualInfo	Single	Scale 400	No GSR	Weighted	FD20%	Mutual Info	0.134	NYU short-term	Intermediate
		Glasser414 + NoGSR + weig + FD20% + Pearson	Single	Scale 400	No GSR	Weighted	FD20%	Pearson	0.074	NYU short-term	Intermediate
		Glasser414 + NoGSR + weig + FD5% + MutualInfo	Single	Scale 400	No GSR	Weighted	FD5%	Mutual Info	0.131	NYU short-term	Intermediate
		Glasser414 + NoGSR + weig + FD5% + Pearson	Single	Scale 400	No GSR	Weighted	FD5%	Pearson	0.152	NYU short-term	Intermediate
		ICA100 + GSR + bin + Abs03 + MutualInfo	ICA	Scale 100	GSR	Binarised	Abs0.3	Mutual Info	0.193	NYU short-term	Intermediate
		ICA100 + GSR + bin + Abs03 + Pearson	ICA	Scale 100	GSR	Binarised	Abs0.3	Pearson	0.264	NYU short-term	Intermediate
		ICA100 + GSR + bin + Abs05 + MutualInfo	ICA	Scale 100	GSR	Binarised	Abs0.5	Mutual Info	0.137	NYU short-term	Intermediate
		ICA100 + GSR + bin + Abs05 + Pearson	ICA	Scale 100	GSR	Binarised	Abs0.5	Pearson	0.374	NYU short-term	Intermediate
		ICA100 + GSR + bin + ECO + MutualInfo	ICA	Scale 100	GSR	Binarised	ECO	Mutual Info	0.305	NYU short-term	Intermediate
		ICA100 + GSR + bin + ECO + Pearson	ICA	Scale 100	GSR	Binarised	ECO	Pearson	0.344	NYU short-term	Intermediate
		ICA100 + GSR + bin + OMST + MutualInfo	ICA	Scale 100	GSR	Binarised	OMST	Mutual Info	0.174	NYU short-term	Intermediate
		ICA100 + GSR + bin + OMST + Pearson	ICA	Scale 100	GSR	Binarised	OMST	Pearson	0.169	NYU short-term	Intermediate
		ICA100 + GSR + bin + SDM + MutualInfo	ICA	Scale 100	GSR	Binarised	SDM	Mutual Info	0.246	NYU short-term	Intermediate
		ICA100 + GSR + bin + SDM + Pearson	ICA	Scale 100	GSR	Binarised	SDM	Pearson	0.234	NYU short-term	Intermediate
		ICA100 + GSR + bin + FD10% + MutualInfo	ICA	Scale 100	GSR	Binarised	FD10%	Mutual Info	0.247	NYU short-term	Intermediate
		ICA100 + GSR + bin + FD10% + Pearson	ICA	Scale 100	GSR	Binarised	FD10%	Pearson	0.236	NYU short-term	Intermediate
		ICA100 + GSR + bin + FD20% + MutualInfo	ICA	Scale 100	GSR	Binarised	FD20%	Mutual Info	0.188	NYU short-term	Intermediate
		ICA100 + GSR + bin + FD20% + Pearson	ICA	Scale 100	GSR	Binarised	FD20%	Pearson	0.228	NYU short-term	Intermediate
		ICA100 + GSR + bin + FD5% + MutualInfo	ICA	Scale 100	GSR	Binarised	FD5%	Mutual Info	0.273	NYU short-term	Intermediate
		ICA100 + GSR + bin + FD5% + Pearson	ICA	Scale 100	GSR	Binarised	FD5%	Pearson	0.288	NYU short-term	Intermediate
		ICA100 + GSR + weig + Abs03 + MutualInfo	ICA	Scale 100	GSR	Weighted	Abs0.3	Mutual Info	0.471	NYU short-term	Intermediate
		ICA100 + GSR + weig + Abs03 + Pearson	ICA	Scale 100	GSR	Weighted	Abs0.3	Pearson	0.123	NYU short-term	Intermediate
		ICA100 + GSR + weig + Abs05 + MutualInfo	ICA	Scale 100	GSR	Weighted	Abs0.5	Mutual Info	0.18	NYU short-term	Intermediate
		ICA100 + GSR + weig + Abs05 + Pearson	ICA	Scale 100	GSR	Weighted	Abs0.5	Pearson	0.476	NYU short-term	Intermediate
		ICA100 + GSR + weig + ECO + MutualInfo	ICA	Scale 100	GSR	Weighted	ECO	Mutual Info	0.209	NYU short-term	Intermediate
		ICA100 + GSR + weig + ECO + Pearson	ICA	Scale 100	GSR	Weighted	ECO	Pearson	0.269	NYU short-term	Intermediate
		ICA100 + GSR + weig + OMST + MutualInfo	ICA	Scale 100	GSR	Weighted	OMST	Mutual Info	0.162	NYU short-term	Intermediate
		ICA100 + GSR + weig + OMST + Pearson	ICA	Scale 100	GSR	Weighted	OMST	Pearson	0.1	NYU short-term	Intermediate
		ICA100 + GSR + weig + SDM + MutualInfo	ICA	Scale 100	GSR	Weighted	SDM	Mutual Info	0.17	NYU short-term	Intermediate
		ICA100 + GSR + weig + SDM + Pearson	ICA	Scale 100	GSR	Weighted	SDM	Pearson	0.096	NYU short-term	Intermediate
		ICA100 + GSR + weig + FD10% + MutualInfo	ICA	Scale 100	GSR	Weighted	FD10%	Mutual Info	0.166	NYU short-term	Intermediate
		ICA100 + GSR + weig + FD10% + Pearson	ICA	Scale 100	GSR	Weighted	FD10%	Pearson	0.113	NYU short-term	Intermediate
		ICA100 + GSR + weig + FD20% + MutualInfo	ICA	Scale 100	GSR	Weighted	FD20%	Mutual Info	0.169	NYU short-term	Intermediate
		ICA100 + GSR + weig + FD20% + Pearson	ICA	Scale 100	GSR	Weighted	FD20%	Pearson	0.089	NYU short-term	Intermediate
		ICA100 + GSR + weig + FD5% + MutualInfo	ICA	Scale 100	GSR	Weighted	FD5%	Mutual Info	0.164	NYU short-term	Intermediate
		ICA100 + GSR + weig + FD5% + Pearson	ICA	Scale 100	GSR	Weighted	FD5%	Pearson	0.181	NYU short-term	Intermediate
		ICA100 + NoGSR + bin + Abs03 + MutualInfo	ICA	Scale 100	No GSR	Binarised	Abs0.3	Mutual Info	0.241	NYU short-term	Intermediate
		ICA100 + NoGSR + bin + Abs03 + Pearson	ICA	Scale 100	No GSR	Binarised	Abs0.3	Pearson	0.277	NYU short-term	Intermediate
		ICA100 + NoGSR + bin + Abs05 + MutualInfo	ICA	Scale 100	No GSR	Binarised	Abs0.5	Mutual Info	0.137	NYU short-term	Intermediate
		ICA100 + NoGSR + bin + Abs05 + Pearson	ICA	Scale 100	No GSR	Binarised	Abs0.5	Pearson	0.41	NYU short-term	Intermediate
		ICA100 + NoGSR + bin + ECO + MutualInfo	ICA	Scale 100	No GSR	Binarised	ECO	Mutual Info	0.289	NYU short-term	Intermediate
		ICA100 + NoGSR + bin + ECO + Pearson	ICA	Scale 100	No GSR	Binarised	ECO	Pearson	0.353	NYU short-term	Intermediate
		ICA100 + NoGSR + bin + OMST + MutualInfo	ICA	Scale 100	No GSR	Binarised	OMST	Mutual Info	0.158	NYU short-term	Intermediate
		ICA100 + NoGSR + bin + OMST + Pearson	ICA	Scale 100	No GSR	Binarised	OMST	Pearson	0.156	NYU short-term	Intermediate
		ICA100 + NoGSR + bin + SDM + MutualInfo	ICA	Scale 100	No GSR	Binarised	SDM	Mutual Info	0.255	NYU short-term	Intermediate
		ICA100 + NoGSR + bin + SDM + Pearson	ICA	Scale 100	No GSR	Binarised	SDM	Pearson	0.244	NYU short-term	Intermediate
		ICA100 + NoGSR + bin + FD10% + MutualInfo	ICA	Scale 100	No GSR	Binarised	FD10%	Mutual Info	0.253	NYU short-term	Intermediate
		ICA100 + NoGSR + bin + FD10% + Pearson	ICA	Scale 100	No GSR	Binarised	FD10%	Pearson	0.257	NYU short-term	Intermediate
		ICA100 + NoGSR + bin + FD20% + MutualInfo	ICA	Scale 100	No GSR	Binarised	FD20%	Mutual Info	0.186	NYU short-term	Intermediate
		ICA100 + NoGSR + bin + FD20% + Pearson	ICA	Scale 100	No GSR	Binarised	FD20%	Pearson	0.236	NYU short-term	Intermediate
		ICA100 + NoGSR + bin + FD5% + MutualInfo	ICA	Scale 100	No GSR	Binarised	FD5%	Mutual Info	0.279	NYU short-term	Intermediate
		ICA100 + NoGSR + bin + FD5% + Pearson	ICA	Scale 100	No GSR	Binarised	FD5%	Pearson	0.279	NYU short-term	Intermediate
		ICA100 + NoGSR + weig + Abs03 + MutualInfo	ICA	Scale 100	No GSR	Weighted	Abs0.3	Mutual Info	0.521	NYU short-term	Intermediate
		ICA100 + NoGSR + weig + Abs03 + Pearson	ICA	Scale 100	No GSR	Weighted	Abs0.3	Pearson	0.119	NYU short-term	Intermediate
		ICA100 + NoGSR + weig + Abs05 + MutualInfo	ICA	Scale 100	No GSR	Weighted	Abs0.5	Mutual Info	0.258	NYU short-term	Intermediate
		ICA100 + NoGSR + weig + Abs05 + Pearson	ICA	Scale 100	No GSR	Weighted	Abs0.5	Pearson	0.444	NYU short-term	Intermediate
		ICA100 + NoGSR + weig + ECO + MutualInfo	ICA	Scale 100	No GSR	Weighted	ECO	Mutual Info	0.212	NYU short-term	Intermediate
		ICA100 + NoGSR + weig + ECO + Pearson	ICA	Scale 100	No GSR	Weighted	ECO	Pearson	0.293	NYU short-term	Intermediate
		ICA100 + NoGSR + weig + OMST + MutualInfo	ICA	Scale 100	No GSR	Weighted	OMST	Mutual Info	0.16	NYU short-term	Intermediate
		ICA100 + NoGSR + weig + OMST + Pearson	ICA	Scale 100	No GSR	Weighted	OMST	Pearson	0.1	NYU short-term	Intermediate
		ICA100 + NoGSR + weig + SDM + MutualInfo	ICA	Scale 100	No GSR	Weighted	SDM	Mutual Info	0.164	NYU short-term	Intermediate
		ICA100 + NoGSR + weig + SDM + Pearson	ICA	Scale 100	No GSR	Weighted	SDM	Pearson	0.096	NYU short-term	Intermediate
		ICA100 + NoGSR + weig + FD10% + MutualInfo	ICA	Scale 100	No GSR	Weighted	FD10%	Mutual Info	0.161	NYU short-term	Intermediate
		ICA100 + NoGSR + weig + FD10% + Pearson	ICA	Scale 100	No GSR	Weighted	FD10%	Pearson	0.115	NYU short-term	Intermediate
		ICA100 + NoGSR + weig + FD20% + MutualInfo	ICA	Scale 100	No GSR	Weighted	FD20%	Mutual Info	0.164	NYU short-term	Intermediate
		ICA100 + NoGSR + weig + FD20% + Pearson	ICA	Scale 100	No GSR	Weighted	FD20%	Pearson	0.088	NYU short-term	Intermediate
		ICA100 + NoGSR + weig + FD5% + MutualInfo	ICA	Scale 100	No GSR	Weighted	FD5%	Mutual Info	0.163	NYU short-term	Intermediate
		ICA100 + NoGSR + weig + FD5% + Pearson	ICA	Scale 100	No GSR	Weighted	FD5%	Pearson	0.179	NYU short-term	Intermediate
		ICA200 + GSR + bin + Abs03 + MutualInfo	ICA	Scale 200	GSR	Binarised	Abs0.3	Mutual Info	0.23	NYU short-term	Intermediate
		ICA200 + GSR + bin + Abs03 + Pearson	ICA	Scale 200	GSR	Binarised	Abs0.3	Pearson	0.248	NYU short-term	Intermediate
		ICA200 + GSR + bin + Abs05 + MutualInfo	ICA	Scale 200	GSR	Binarised	Abs0.5	Mutual Info	0.065	NYU short-term	Intermediate
		ICA200 + GSR + bin + Abs05 + Pearson	ICA	Scale 200	GSR	Binarised	Abs0.5	Pearson	0.422	NYU short-term	Intermediate
		ICA200 + GSR + bin + ECO + MutualInfo	ICA	Scale 200	GSR	Binarised	ECO	Mutual Info	0.292	NYU short-term	Intermediate
		ICA200 + GSR + bin + ECO + Pearson	ICA	Scale 200	GSR	Binarised	ECO	Pearson	0.304	NYU short-term	Intermediate
		ICA200 + GSR + bin + OMST + MutualInfo	ICA	Scale 200	GSR	Binarised	OMST	Mutual Info	0.363	NYU short-term	Intermediate
		ICA200 + GSR + bin + OMST + Pearson	ICA	Scale 200	GSR	Binarised	OMST	Pearson	0.142	NYU short-term	Intermediate
		ICA200 + GSR + bin + SDM + MutualInfo	ICA	Scale 200	GSR	Binarised	SDM	Mutual Info	0.259	NYU short-term	Intermediate
		ICA200 + GSR + bin + SDM + Pearson	ICA	Scale 200	GSR	Binarised	SDM	Pearson	0.213	NYU short-term	Intermediate
		ICA200 + GSR + bin + FD10% + MutualInfo	ICA	Scale 200	GSR	Binarised	FD10%	Mutual Info	0.259	NYU short-term	Intermediate
		ICA200 + GSR + bin + FD10% + Pearson	ICA	Scale 200	GSR	Binarised	FD10%	Pearson	0.221	NYU short-term	Intermediate
		ICA200 + GSR + bin + FD20% + MutualInfo	ICA	Scale 200	GSR	Binarised	FD20%	Mutual Info	0.122	NYU short-term	Intermediate
		ICA200 + GSR + bin + FD20% + Pearson	ICA	Scale 200	GSR	Binarised	FD20%	Pearson	0.136	NYU short-term	Intermediate
		ICA200 + GSR + bin + FD5% + MutualInfo	ICA	Scale 200	GSR	Binarised	FD5%	Mutual Info	0.269	NYU short-term	Intermediate
		ICA200 + GSR + bin + FD5% + Pearson	ICA	Scale 200	GSR	Binarised	FD5%	Pearson	0.246	NYU short-term	Intermediate
		ICA200 + GSR + weig + Abs03 + MutualInfo	ICA	Scale 200	GSR	Weighted	Abs0.3	Mutual Info	0.578	NYU short-term	5th Worst: ICA200 + GSR + weig + Abs03 + MutualInfo	5	Worst	1
		ICA200 + GSR + weig + Abs03 + Pearson	ICA	Scale 200	GSR	Weighted	Abs0.3	Pearson	0.119	NYU short-term	Intermediate
		ICA200 + GSR + weig + Abs05 + MutualInfo	ICA	Scale 200	GSR	Weighted	Abs0.5	Mutual Info	0.314	NYU short-term	Intermediate
		ICA200 + GSR + weig + Abs05 + Pearson	ICA	Scale 200	GSR	Weighted	Abs0.5	Pearson	0.479	NYU short-term	Intermediate
		ICA200 + GSR + weig + ECO + MutualInfo	ICA	Scale 200	GSR	Weighted	ECO	Mutual Info	0.187	NYU short-term	Intermediate
		ICA200 + GSR + weig + ECO + Pearson	ICA	Scale 200	GSR	Weighted	ECO	Pearson	0.251	NYU short-term	Intermediate
		ICA200 + GSR + weig + OMST + MutualInfo	ICA	Scale 200	GSR	Weighted	OMST	Mutual Info	0.217	NYU short-term	Intermediate
		ICA200 + GSR + weig + OMST + Pearson	ICA	Scale 200	GSR	Weighted	OMST	Pearson	0.084	NYU short-term	Intermediate
		ICA200 + GSR + weig + SDM + MutualInfo	ICA	Scale 200	GSR	Weighted	SDM	Mutual Info	0.209	NYU short-term	Intermediate
		ICA200 + GSR + weig + SDM + Pearson	ICA	Scale 200	GSR	Weighted	SDM	Pearson	0.097	NYU short-term	Intermediate
		ICA200 + GSR + weig + FD10% + MutualInfo	ICA	Scale 200	GSR	Weighted	FD10%	Mutual Info	0.214	NYU short-term	Intermediate
		ICA200 + GSR + weig + FD10% + Pearson	ICA	Scale 200	GSR	Weighted	FD10%	Pearson	0.084	NYU short-term	Intermediate
		ICA200 + GSR + weig + FD20% + MutualInfo	ICA	Scale 200	GSR	Weighted	FD20%	Mutual Info	0.22	NYU short-term	Intermediate
		ICA200 + GSR + weig + FD20% + Pearson	ICA	Scale 200	GSR	Weighted	FD20%	Pearson	0.077	NYU short-term	Intermediate
		ICA200 + GSR + weig + FD5% + MutualInfo	ICA	Scale 200	GSR	Weighted	FD5%	Mutual Info	0.197	NYU short-term	Intermediate
		ICA200 + GSR + weig + FD5% + Pearson	ICA	Scale 200	GSR	Weighted	FD5%	Pearson	0.124	NYU short-term	Intermediate
		ICA200 + NoGSR + bin + Abs03 + MutualInfo	ICA	Scale 200	No GSR	Binarised	Abs0.3	Mutual Info	0.256	NYU short-term	Intermediate
		ICA200 + NoGSR + bin + Abs03 + Pearson	ICA	Scale 200	No GSR	Binarised	Abs0.3	Pearson	0.254	NYU short-term	Intermediate
		ICA200 + NoGSR + bin + Abs05 + MutualInfo	ICA	Scale 200	No GSR	Binarised	Abs0.5	Mutual Info	0.136	NYU short-term	Intermediate
		ICA200 + NoGSR + bin + Abs05 + Pearson	ICA	Scale 200	No GSR	Binarised	Abs0.5	Pearson	0.447	NYU short-term	Intermediate
		ICA200 + NoGSR + bin + ECO + MutualInfo	ICA	Scale 200	No GSR	Binarised	ECO	Mutual Info	0.299	NYU short-term	Intermediate
		ICA200 + NoGSR + bin + ECO + Pearson	ICA	Scale 200	No GSR	Binarised	ECO	Pearson	0.32	NYU short-term	Intermediate
		ICA200 + NoGSR + bin + OMST + MutualInfo	ICA	Scale 200	No GSR	Binarised	OMST	Mutual Info	0.382	NYU short-term	Intermediate
		ICA200 + NoGSR + bin + OMST + Pearson	ICA	Scale 200	No GSR	Binarised	OMST	Pearson	0.148	NYU short-term	Intermediate
		ICA200 + NoGSR + bin + SDM + MutualInfo	ICA	Scale 200	No GSR	Binarised	SDM	Mutual Info	0.266	NYU short-term	Intermediate
		ICA200 + NoGSR + bin + SDM + Pearson	ICA	Scale 200	No GSR	Binarised	SDM	Pearson	0.221	NYU short-term	Intermediate
		ICA200 + NoGSR + bin + FD10% + MutualInfo	ICA	Scale 200	No GSR	Binarised	FD10%	Mutual Info	0.277	NYU short-term	Intermediate
		ICA200 + NoGSR + bin + FD10% + Pearson	ICA	Scale 200	No GSR	Binarised	FD10%	Pearson	0.226	NYU short-term	Intermediate
		ICA200 + NoGSR + bin + FD20% + MutualInfo	ICA	Scale 200	No GSR	Binarised	FD20%	Mutual Info	0.132	NYU short-term	Intermediate
		ICA200 + NoGSR + bin + FD20% + Pearson	ICA	Scale 200	No GSR	Binarised	FD20%	Pearson	0.148	NYU short-term	Intermediate
		ICA200 + NoGSR + bin + FD5% + MutualInfo	ICA	Scale 200	No GSR	Binarised	FD5%	Mutual Info	0.269	NYU short-term	Intermediate
		ICA200 + NoGSR + bin + FD5% + Pearson	ICA	Scale 200	No GSR	Binarised	FD5%	Pearson	0.251	NYU short-term	Intermediate
		ICA200 + NoGSR + weig + Abs03 + MutualInfo	ICA	Scale 200	No GSR	Weighted	Abs0.3	Mutual Info	0.581	NYU short-term	4th Worst: ICA200 + NoGSR + weig + Abs03 + MutualInfo	4	Worst	1
		ICA200 + NoGSR + weig + Abs03 + Pearson	ICA	Scale 200	No GSR	Weighted	Abs0.3	Pearson	0.113	NYU short-term	Intermediate
		ICA200 + NoGSR + weig + Abs05 + MutualInfo	ICA	Scale 200	No GSR	Weighted	Abs0.5	Mutual Info	0.217	NYU short-term	Intermediate
		ICA200 + NoGSR + weig + Abs05 + Pearson	ICA	Scale 200	No GSR	Weighted	Abs0.5	Pearson	0.439	NYU short-term	Intermediate
		ICA200 + NoGSR + weig + ECO + MutualInfo	ICA	Scale 200	No GSR	Weighted	ECO	Mutual Info	0.169	NYU short-term	Intermediate
		ICA200 + NoGSR + weig + ECO + Pearson	ICA	Scale 200	No GSR	Weighted	ECO	Pearson	0.256	NYU short-term	Intermediate
		ICA200 + NoGSR + weig + OMST + MutualInfo	ICA	Scale 200	No GSR	Weighted	OMST	Mutual Info	0.208	NYU short-term	Intermediate
		ICA200 + NoGSR + weig + OMST + Pearson	ICA	Scale 200	No GSR	Weighted	OMST	Pearson	0.077	NYU short-term	Intermediate
		ICA200 + NoGSR + weig + SDM + MutualInfo	ICA	Scale 200	No GSR	Weighted	SDM	Mutual Info	0.183	NYU short-term	Intermediate
		ICA200 + NoGSR + weig + SDM + Pearson	ICA	Scale 200	No GSR	Weighted	SDM	Pearson	0.091	NYU short-term	Intermediate
		ICA200 + NoGSR + weig + FD10% + MutualInfo	ICA	Scale 200	No GSR	Weighted	FD10%	Mutual Info	0.187	NYU short-term	Intermediate
		ICA200 + NoGSR + weig + FD10% + Pearson	ICA	Scale 200	No GSR	Weighted	FD10%	Pearson	0.078	NYU short-term	Intermediate
		ICA200 + NoGSR + weig + FD20% + MutualInfo	ICA	Scale 200	No GSR	Weighted	FD20%	Mutual Info	0.192	NYU short-term	Intermediate
		ICA200 + NoGSR + weig + FD20% + Pearson	ICA	Scale 200	No GSR	Weighted	FD20%	Pearson	0.07	NYU short-term	Intermediate
		ICA200 + NoGSR + weig + FD5% + MutualInfo	ICA	Scale 200	No GSR	Weighted	FD5%	Mutual Info	0.172	NYU short-term	Intermediate
		ICA200 + NoGSR + weig + FD5% + Pearson	ICA	Scale 200	No GSR	Weighted	FD5%	Pearson	0.122	NYU short-term	Intermediate
		ICA300 + GSR + bin + Abs03 + MutualInfo	ICA	Scale 400	GSR	Binarised	Abs0.3	Mutual Info	0.295	NYU short-term	Intermediate
		ICA300 + GSR + bin + Abs03 + Pearson	ICA	Scale 400	GSR	Binarised	Abs0.3	Pearson	0.232	NYU short-term	Intermediate
		ICA300 + GSR + bin + Abs05 + MutualInfo	ICA	Scale 400	GSR	Binarised	Abs0.5	Mutual Info	0.034	NYU short-term	1st Best: ICA300 + GSR + bin + Abs05 + MutualInfo	10	Best	1
		ICA300 + GSR + bin + Abs05 + Pearson	ICA	Scale 400	GSR	Binarised	Abs0.5	Pearson	0.412	NYU short-term	Intermediate
		ICA300 + GSR + bin + ECO + MutualInfo	ICA	Scale 400	GSR	Binarised	ECO	Mutual Info	0.275	NYU short-term	Intermediate
		ICA300 + GSR + bin + ECO + Pearson	ICA	Scale 400	GSR	Binarised	ECO	Pearson	0.295	NYU short-term	Intermediate
		ICA300 + GSR + bin + OMST + MutualInfo	ICA	Scale 400	GSR	Binarised	OMST	Mutual Info	0.162	NYU short-term	Intermediate
		ICA300 + GSR + bin + OMST + Pearson	ICA	Scale 400	GSR	Binarised	OMST	Pearson	0.143	NYU short-term	Intermediate
		ICA300 + GSR + bin + SDM + MutualInfo	ICA	Scale 400	GSR	Binarised	SDM	Mutual Info	0.256	NYU short-term	Intermediate
		ICA300 + GSR + bin + SDM + Pearson	ICA	Scale 400	GSR	Binarised	SDM	Pearson	0.215	NYU short-term	Intermediate
		ICA300 + GSR + bin + FD10% + MutualInfo	ICA	Scale 400	GSR	Binarised	FD10%	Mutual Info	0.232	NYU short-term	Intermediate
		ICA300 + GSR + bin + FD10% + Pearson	ICA	Scale 400	GSR	Binarised	FD10%	Pearson	0.218	NYU short-term	Intermediate
		ICA300 + GSR + bin + FD20% + MutualInfo	ICA	Scale 400	GSR	Binarised	FD20%	Mutual Info	0.127	NYU short-term	Intermediate
		ICA300 + GSR + bin + FD20% + Pearson	ICA	Scale 400	GSR	Binarised	FD20%	Pearson	0.118	NYU short-term	Intermediate
		ICA300 + GSR + bin + FD5% + MutualInfo	ICA	Scale 400	GSR	Binarised	FD5%	Mutual Info	0.26	NYU short-term	Intermediate
		ICA300 + GSR + bin + FD5% + Pearson	ICA	Scale 400	GSR	Binarised	FD5%	Pearson	0.224	NYU short-term	Intermediate
		ICA300 + GSR + weig + Abs03 + MutualInfo	ICA	Scale 400	GSR	Weighted	Abs0.3	Mutual Info	0.574	NYU short-term	Intermediate
		ICA300 + GSR + weig + Abs03 + Pearson	ICA	Scale 400	GSR	Weighted	Abs0.3	Pearson	0.1	NYU short-term	Intermediate
		ICA300 + GSR + weig + Abs05 + MutualInfo	ICA	Scale 400	GSR	Weighted	Abs0.5	Mutual Info	0.274	NYU short-term	Intermediate
		ICA300 + GSR + weig + Abs05 + Pearson	ICA	Scale 400	GSR	Weighted	Abs0.5	Pearson	0.39	NYU short-term	Intermediate
		ICA300 + GSR + weig + ECO + MutualInfo	ICA	Scale 400	GSR	Weighted	ECO	Mutual Info	0.146	NYU short-term	Intermediate
		ICA300 + GSR + weig + ECO + Pearson	ICA	Scale 400	GSR	Weighted	ECO	Pearson	0.205	NYU short-term	Intermediate
		ICA300 + GSR + weig + OMST + MutualInfo	ICA	Scale 400	GSR	Weighted	OMST	Mutual Info	0.135	NYU short-term	Intermediate
		ICA300 + GSR + weig + OMST + Pearson	ICA	Scale 400	GSR	Weighted	OMST	Pearson	0.065	NYU short-term	Intermediate
		ICA300 + GSR + weig + SDM + MutualInfo	ICA	Scale 400	GSR	Weighted	SDM	Mutual Info	0.14	NYU short-term	Intermediate
		ICA300 + GSR + weig + SDM + Pearson	ICA	Scale 400	GSR	Weighted	SDM	Pearson	0.094	NYU short-term	Intermediate
		ICA300 + GSR + weig + FD10% + MutualInfo	ICA	Scale 400	GSR	Weighted	FD10%	Mutual Info	0.146	NYU short-term	Intermediate
		ICA300 + GSR + weig + FD10% + Pearson	ICA	Scale 400	GSR	Weighted	FD10%	Pearson	0.065	NYU short-term	Intermediate
		ICA300 + GSR + weig + FD20% + MutualInfo	ICA	Scale 400	GSR	Weighted	FD20%	Mutual Info	0.148	NYU short-term	Intermediate
		ICA300 + GSR + weig + FD20% + Pearson	ICA	Scale 400	GSR	Weighted	FD20%	Pearson	0.062	NYU short-term	Intermediate
		ICA300 + GSR + weig + FD5% + MutualInfo	ICA	Scale 400	GSR	Weighted	FD5%	Mutual Info	0.14	NYU short-term	Intermediate
		ICA300 + GSR + weig + FD5% + Pearson	ICA	Scale 400	GSR	Weighted	FD5%	Pearson	0.096	NYU short-term	Intermediate
		ICA300 + NoGSR + bin + Abs03 + MutualInfo	ICA	Scale 400	No GSR	Binarised	Abs0.3	Mutual Info	0.298	NYU short-term	Intermediate
		ICA300 + NoGSR + bin + Abs03 + Pearson	ICA	Scale 400	No GSR	Binarised	Abs0.3	Pearson	0.234	NYU short-term	Intermediate
		ICA300 + NoGSR + bin + Abs05 + MutualInfo	ICA	Scale 400	No GSR	Binarised	Abs0.5	Mutual Info	0.465	NYU short-term	Intermediate
		ICA300 + NoGSR + bin + Abs05 + Pearson	ICA	Scale 400	No GSR	Binarised	Abs0.5	Pearson	0.442	NYU short-term	Intermediate
		ICA300 + NoGSR + bin + ECO + MutualInfo	ICA	Scale 400	No GSR	Binarised	ECO	Mutual Info	0.3	NYU short-term	Intermediate
		ICA300 + NoGSR + bin + ECO + Pearson	ICA	Scale 400	No GSR	Binarised	ECO	Pearson	0.313	NYU short-term	Intermediate
		ICA300 + NoGSR + bin + OMST + MutualInfo	ICA	Scale 400	No GSR	Binarised	OMST	Mutual Info	0.155	NYU short-term	Intermediate
		ICA300 + NoGSR + bin + OMST + Pearson	ICA	Scale 400	No GSR	Binarised	OMST	Pearson	0.16	NYU short-term	Intermediate
		ICA300 + NoGSR + bin + SDM + MutualInfo	ICA	Scale 400	No GSR	Binarised	SDM	Mutual Info	0.263	NYU short-term	Intermediate
		ICA300 + NoGSR + bin + SDM + Pearson	ICA	Scale 400	No GSR	Binarised	SDM	Pearson	0.23	NYU short-term	Intermediate
		ICA300 + NoGSR + bin + FD10% + MutualInfo	ICA	Scale 400	No GSR	Binarised	FD10%	Mutual Info	0.253	NYU short-term	Intermediate
		ICA300 + NoGSR + bin + FD10% + Pearson	ICA	Scale 400	No GSR	Binarised	FD10%	Pearson	0.228	NYU short-term	Intermediate
		ICA300 + NoGSR + bin + FD20% + MutualInfo	ICA	Scale 400	No GSR	Binarised	FD20%	Mutual Info	0.131	NYU short-term	Intermediate
		ICA300 + NoGSR + bin + FD20% + Pearson	ICA	Scale 400	No GSR	Binarised	FD20%	Pearson	0.123	NYU short-term	Intermediate
		ICA300 + NoGSR + bin + FD5% + MutualInfo	ICA	Scale 400	No GSR	Binarised	FD5%	Mutual Info	0.266	NYU short-term	Intermediate
		ICA300 + NoGSR + bin + FD5% + Pearson	ICA	Scale 400	No GSR	Binarised	FD5%	Pearson	0.229	NYU short-term	Intermediate
		ICA300 + NoGSR + weig + Abs03 + MutualInfo	ICA	Scale 400	No GSR	Weighted	Abs0.3	Mutual Info	0.605	NYU short-term	1st Worst: ICA300 + NoGSR + weig + Abs03 + MutualInfo	1	Worst	1
		ICA300 + NoGSR + weig + Abs03 + Pearson	ICA	Scale 400	No GSR	Weighted	Abs0.3	Pearson	0.106	NYU short-term	Intermediate
		ICA300 + NoGSR + weig + Abs05 + MutualInfo	ICA	Scale 400	No GSR	Weighted	Abs0.5	Mutual Info	0.43	NYU short-term	Intermediate
		ICA300 + NoGSR + weig + Abs05 + Pearson	ICA	Scale 400	No GSR	Weighted	Abs0.5	Pearson	0.398	NYU short-term	Intermediate
		ICA300 + NoGSR + weig + ECO + MutualInfo	ICA	Scale 400	No GSR	Weighted	ECO	Mutual Info	0.173	NYU short-term	Intermediate
		ICA300 + NoGSR + weig + ECO + Pearson	ICA	Scale 400	No GSR	Weighted	ECO	Pearson	0.231	NYU short-term	Intermediate
		ICA300 + NoGSR + weig + OMST + MutualInfo	ICA	Scale 400	No GSR	Weighted	OMST	Mutual Info	0.162	NYU short-term	Intermediate
		ICA300 + NoGSR + weig + OMST + Pearson	ICA	Scale 400	No GSR	Weighted	OMST	Pearson	0.073	NYU short-term	Intermediate
		ICA300 + NoGSR + weig + SDM + MutualInfo	ICA	Scale 400	No GSR	Weighted	SDM	Mutual Info	0.167	NYU short-term	Intermediate
		ICA300 + NoGSR + weig + SDM + Pearson	ICA	Scale 400	No GSR	Weighted	SDM	Pearson	0.107	NYU short-term	Intermediate
		ICA300 + NoGSR + weig + FD10% + MutualInfo	ICA	Scale 400	No GSR	Weighted	FD10%	Mutual Info	0.176	NYU short-term	Intermediate
		ICA300 + NoGSR + weig + FD10% + Pearson	ICA	Scale 400	No GSR	Weighted	FD10%	Pearson	0.07	NYU short-term	Intermediate
		ICA300 + NoGSR + weig + FD20% + MutualInfo	ICA	Scale 400	No GSR	Weighted	FD20%	Mutual Info	0.178	NYU short-term	Intermediate
		ICA300 + NoGSR + weig + FD20% + Pearson	ICA	Scale 400	No GSR	Weighted	FD20%	Pearson	0.066	NYU short-term	Intermediate
		ICA300 + NoGSR + weig + FD5% + MutualInfo	ICA	Scale 400	No GSR	Weighted	FD5%	Mutual Info	0.166	NYU short-term	Intermediate
		ICA300 + NoGSR + weig + FD5% + Pearson	ICA	Scale 400	No GSR	Weighted	FD5%	Pearson	0.109	NYU short-term	Intermediate
		Lausanne129 + GSR + bin + Abs03 + MutualInfo	Anatomical multi	Scale 100	GSR	Binarised	Abs0.3	Mutual Info	0.312	NYU short-term	Intermediate
		Lausanne129 + GSR + bin + Abs03 + Pearson	Anatomical multi	Scale 100	GSR	Binarised	Abs0.3	Pearson	0.226	NYU short-term	Intermediate
		Lausanne129 + GSR + bin + Abs05 + MutualInfo	Anatomical multi	Scale 100	GSR	Binarised	Abs0.5	Mutual Info	0.127	NYU short-term	Intermediate
		Lausanne129 + GSR + bin + Abs05 + Pearson	Anatomical multi	Scale 100	GSR	Binarised	Abs0.5	Pearson	0.356	NYU short-term	Intermediate
		Lausanne129 + GSR + bin + ECO + MutualInfo	Anatomical multi	Scale 100	GSR	Binarised	ECO	Mutual Info	0.343	NYU short-term	Intermediate
		Lausanne129 + GSR + bin + ECO + Pearson	Anatomical multi	Scale 100	GSR	Binarised	ECO	Pearson	0.363	NYU short-term	Intermediate
		Lausanne129 + GSR + bin + OMST + MutualInfo	Anatomical multi	Scale 100	GSR	Binarised	OMST	Mutual Info	0.181	NYU short-term	Intermediate
		Lausanne129 + GSR + bin + OMST + Pearson	Anatomical multi	Scale 100	GSR	Binarised	OMST	Pearson	0.261	NYU short-term	Intermediate
		Lausanne129 + GSR + bin + SDM + MutualInfo	Anatomical multi	Scale 100	GSR	Binarised	SDM	Mutual Info	0.275	NYU short-term	Intermediate
		Lausanne129 + GSR + bin + SDM + Pearson	Anatomical multi	Scale 100	GSR	Binarised	SDM	Pearson	0.221	NYU short-term	Intermediate
		Lausanne129 + GSR + bin + FD10% + MutualInfo	Anatomical multi	Scale 100	GSR	Binarised	FD10%	Mutual Info	0.282	NYU short-term	Intermediate
		Lausanne129 + GSR + bin + FD10% + Pearson	Anatomical multi	Scale 100	GSR	Binarised	FD10%	Pearson	0.215	NYU short-term	Intermediate
		Lausanne129 + GSR + bin + FD20% + MutualInfo	Anatomical multi	Scale 100	GSR	Binarised	FD20%	Mutual Info	0.208	NYU short-term	Intermediate
		Lausanne129 + GSR + bin + FD20% + Pearson	Anatomical multi	Scale 100	GSR	Binarised	FD20%	Pearson	0.192	NYU short-term	Intermediate
		Lausanne129 + GSR + bin + FD5% + MutualInfo	Anatomical multi	Scale 100	GSR	Binarised	FD5%	Mutual Info	0.303	NYU short-term	Intermediate
		Lausanne129 + GSR + bin + FD5% + Pearson	Anatomical multi	Scale 100	GSR	Binarised	FD5%	Pearson	0.269	NYU short-term	Intermediate
		Lausanne129 + GSR + weig + Abs03 + MutualInfo	Anatomical multi	Scale 100	GSR	Weighted	Abs0.3	Mutual Info	0.602	NYU short-term	3rd Worst: Lausanne129 + GSR + weig + Abs03 + MutualInfo	3	Worst	1
		Lausanne129 + GSR + weig + Abs03 + Pearson	Anatomical multi	Scale 100	GSR	Weighted	Abs0.3	Pearson	0.09	NYU short-term	Intermediate
		Lausanne129 + GSR + weig + Abs05 + MutualInfo	Anatomical multi	Scale 100	GSR	Weighted	Abs0.5	Mutual Info	0.339	NYU short-term	Intermediate
		Lausanne129 + GSR + weig + Abs05 + Pearson	Anatomical multi	Scale 100	GSR	Weighted	Abs0.5	Pearson	0.351	NYU short-term	Intermediate
		Lausanne129 + GSR + weig + ECO + MutualInfo	Anatomical multi	Scale 100	GSR	Weighted	ECO	Mutual Info	0.192	NYU short-term	Intermediate
		Lausanne129 + GSR + weig + ECO + Pearson	Anatomical multi	Scale 100	GSR	Weighted	ECO	Pearson	0.31	NYU short-term	Intermediate
		Lausanne129 + GSR + weig + OMST + MutualInfo	Anatomical multi	Scale 100	GSR	Weighted	OMST	Mutual Info	0.134	NYU short-term	Intermediate
		Lausanne129 + GSR + weig + OMST + Pearson	Anatomical multi	Scale 100	GSR	Weighted	OMST	Pearson	0.104	NYU short-term	Intermediate
		Lausanne129 + GSR + weig + SDM + MutualInfo	Anatomical multi	Scale 100	GSR	Weighted	SDM	Mutual Info	0.141	NYU short-term	Intermediate
		Lausanne129 + GSR + weig + SDM + Pearson	Anatomical multi	Scale 100	GSR	Weighted	SDM	Pearson	0.073	NYU short-term	Intermediate
		Lausanne129 + GSR + weig + FD10% + MutualInfo	Anatomical multi	Scale 100	GSR	Weighted	FD10%	Mutual Info	0.148	NYU short-term	Intermediate
		Lausanne129 + GSR + weig + FD10% + Pearson	Anatomical multi	Scale 100	GSR	Weighted	FD10%	Pearson	0.084	NYU short-term	Intermediate
		Lausanne129 + GSR + weig + FD20% + MutualInfo	Anatomical multi	Scale 100	GSR	Weighted	FD20%	Mutual Info	0.14	NYU short-term	Intermediate
		Lausanne129 + GSR + weig + FD20% + Pearson	Anatomical multi	Scale 100	GSR	Weighted	FD20%	Pearson	0.071	NYU short-term	Intermediate
		Lausanne129 + GSR + weig + FD5% + MutualInfo	Anatomical multi	Scale 100	GSR	Weighted	FD5%	Mutual Info	0.15	NYU short-term	Intermediate
		Lausanne129 + GSR + weig + FD5% + Pearson	Anatomical multi	Scale 100	GSR	Weighted	FD5%	Pearson	0.134	NYU short-term	Intermediate
		Lausanne129 + NoGSR + bin + Abs03 + MutualInfo	Anatomical multi	Scale 100	No GSR	Binarised	Abs0.3	Mutual Info	0.326	NYU short-term	Intermediate
		Lausanne129 + NoGSR + bin + Abs03 + Pearson	Anatomical multi	Scale 100	No GSR	Binarised	Abs0.3	Pearson	0.278	NYU short-term	Intermediate
		Lausanne129 + NoGSR + bin + Abs05 + MutualInfo	Anatomical multi	Scale 100	No GSR	Binarised	Abs0.5	Mutual Info	0.179	NYU short-term	Intermediate
		Lausanne129 + NoGSR + bin + Abs05 + Pearson	Anatomical multi	Scale 100	No GSR	Binarised	Abs0.5	Pearson	0.398	NYU short-term	Intermediate
		Lausanne129 + NoGSR + bin + ECO + MutualInfo	Anatomical multi	Scale 100	No GSR	Binarised	ECO	Mutual Info	0.413	NYU short-term	Intermediate
		Lausanne129 + NoGSR + bin + ECO + Pearson	Anatomical multi	Scale 100	No GSR	Binarised	ECO	Pearson	0.42	NYU short-term	Intermediate
		Lausanne129 + NoGSR + bin + OMST + MutualInfo	Anatomical multi	Scale 100	No GSR	Binarised	OMST	Mutual Info	0.197	NYU short-term	Intermediate
		Lausanne129 + NoGSR + bin + OMST + Pearson	Anatomical multi	Scale 100	No GSR	Binarised	OMST	Pearson	0.252	NYU short-term	Intermediate
		Lausanne129 + NoGSR + bin + SDM + MutualInfo	Anatomical multi	Scale 100	No GSR	Binarised	SDM	Mutual Info	0.274	NYU short-term	Intermediate
		Lausanne129 + NoGSR + bin + SDM + Pearson	Anatomical multi	Scale 100	No GSR	Binarised	SDM	Pearson	0.25	NYU short-term	Intermediate
		Lausanne129 + NoGSR + bin + FD10% + MutualInfo	Anatomical multi	Scale 100	No GSR	Binarised	FD10%	Mutual Info	0.28	NYU short-term	Intermediate
		Lausanne129 + NoGSR + bin + FD10% + Pearson	Anatomical multi	Scale 100	No GSR	Binarised	FD10%	Pearson	0.269	NYU short-term	Intermediate
		Lausanne129 + NoGSR + bin + FD20% + MutualInfo	Anatomical multi	Scale 100	No GSR	Binarised	FD20%	Mutual Info	0.244	NYU short-term	Intermediate
		Lausanne129 + NoGSR + bin + FD20% + Pearson	Anatomical multi	Scale 100	No GSR	Binarised	FD20%	Pearson	0.233	NYU short-term	Intermediate
		Lausanne129 + NoGSR + bin + FD5% + MutualInfo	Anatomical multi	Scale 100	No GSR	Binarised	FD5%	Mutual Info	0.315	NYU short-term	Intermediate
		Lausanne129 + NoGSR + bin + FD5% + Pearson	Anatomical multi	Scale 100	No GSR	Binarised	FD5%	Pearson	0.324	NYU short-term	Intermediate
		Lausanne129 + NoGSR + weig + Abs03 + MutualInfo	Anatomical multi	Scale 100	No GSR	Weighted	Abs0.3	Mutual Info	0.499	NYU short-term	Intermediate
		Lausanne129 + NoGSR + weig + Abs03 + Pearson	Anatomical multi	Scale 100	No GSR	Weighted	Abs0.3	Pearson	0.116	NYU short-term	Intermediate
		Lausanne129 + NoGSR + weig + Abs05 + MutualInfo	Anatomical multi	Scale 100	No GSR	Weighted	Abs0.5	Mutual Info	0.466	NYU short-term	Intermediate
		Lausanne129 + NoGSR + weig + Abs05 + Pearson	Anatomical multi	Scale 100	No GSR	Weighted	Abs0.5	Pearson	0.302	NYU short-term	Intermediate
		Lausanne129 + NoGSR + weig + ECO + MutualInfo	Anatomical multi	Scale 100	No GSR	Weighted	ECO	Mutual Info	0.252	NYU short-term	Intermediate
		Lausanne129 + NoGSR + weig + ECO + Pearson	Anatomical multi	Scale 100	No GSR	Weighted	ECO	Pearson	0.379	NYU short-term	Intermediate
		Lausanne129 + NoGSR + weig + OMST + MutualInfo	Anatomical multi	Scale 100	No GSR	Weighted	OMST	Mutual Info	0.138	NYU short-term	Intermediate
		Lausanne129 + NoGSR + weig + OMST + Pearson	Anatomical multi	Scale 100	No GSR	Weighted	OMST	Pearson	0.13	NYU short-term	Intermediate
		Lausanne129 + NoGSR + weig + SDM + MutualInfo	Anatomical multi	Scale 100	No GSR	Weighted	SDM	Mutual Info	0.154	NYU short-term	Intermediate
		Lausanne129 + NoGSR + weig + SDM + Pearson	Anatomical multi	Scale 100	No GSR	Weighted	SDM	Pearson	0.122	NYU short-term	Intermediate
		Lausanne129 + NoGSR + weig + FD10% + MutualInfo	Anatomical multi	Scale 100	No GSR	Weighted	FD10%	Mutual Info	0.162	NYU short-term	Intermediate
		Lausanne129 + NoGSR + weig + FD10% + Pearson	Anatomical multi	Scale 100	No GSR	Weighted	FD10%	Pearson	0.156	NYU short-term	Intermediate
		Lausanne129 + NoGSR + weig + FD20% + MutualInfo	Anatomical multi	Scale 100	No GSR	Weighted	FD20%	Mutual Info	0.155	NYU short-term	Intermediate
		Lausanne129 + NoGSR + weig + FD20% + Pearson	Anatomical multi	Scale 100	No GSR	Weighted	FD20%	Pearson	0.113	NYU short-term	Intermediate
		Lausanne129 + NoGSR + weig + FD5% + MutualInfo	Anatomical multi	Scale 100	No GSR	Weighted	FD5%	Mutual Info	0.172	NYU short-term	Intermediate
		Lausanne129 + NoGSR + weig + FD5% + Pearson	Anatomical multi	Scale 100	No GSR	Weighted	FD5%	Pearson	0.225	NYU short-term	Intermediate
		Lausanne234 + GSR + bin + Abs03 + MutualInfo	Anatomical multi	Scale 200	GSR	Binarised	Abs0.3	Mutual Info	0.368	NYU short-term	Intermediate
		Lausanne234 + GSR + bin + Abs03 + Pearson	Anatomical multi	Scale 200	GSR	Binarised	Abs0.3	Pearson	0.201	NYU short-term	Intermediate
		Lausanne234 + GSR + bin + Abs05 + MutualInfo	Anatomical multi	Scale 200	GSR	Binarised	Abs0.5	Mutual Info	0.198	NYU short-term	Intermediate
		Lausanne234 + GSR + bin + Abs05 + Pearson	Anatomical multi	Scale 200	GSR	Binarised	Abs0.5	Pearson	0.393	NYU short-term	Intermediate
		Lausanne234 + GSR + bin + ECO + MutualInfo	Anatomical multi	Scale 200	GSR	Binarised	ECO	Mutual Info	0.345	NYU short-term	Intermediate
		Lausanne234 + GSR + bin + ECO + Pearson	Anatomical multi	Scale 200	GSR	Binarised	ECO	Pearson	0.384	NYU short-term	Intermediate
		Lausanne234 + GSR + bin + OMST + MutualInfo	Anatomical multi	Scale 200	GSR	Binarised	OMST	Mutual Info	0.193	NYU short-term	Intermediate
		Lausanne234 + GSR + bin + OMST + Pearson	Anatomical multi	Scale 200	GSR	Binarised	OMST	Pearson	0.181	NYU short-term	Intermediate
		Lausanne234 + GSR + bin + SDM + MutualInfo	Anatomical multi	Scale 200	GSR	Binarised	SDM	Mutual Info	0.303	NYU short-term	Intermediate
		Lausanne234 + GSR + bin + SDM + Pearson	Anatomical multi	Scale 200	GSR	Binarised	SDM	Pearson	0.225	NYU short-term	Intermediate
		Lausanne234 + GSR + bin + FD10% + MutualInfo	Anatomical multi	Scale 200	GSR	Binarised	FD10%	Mutual Info	0.302	NYU short-term	Intermediate
		Lausanne234 + GSR + bin + FD10% + Pearson	Anatomical multi	Scale 200	GSR	Binarised	FD10%	Pearson	0.229	NYU short-term	Intermediate
		Lausanne234 + GSR + bin + FD20% + MutualInfo	Anatomical multi	Scale 200	GSR	Binarised	FD20%	Mutual Info	0.171	NYU short-term	Intermediate
		Lausanne234 + GSR + bin + FD20% + Pearson	Anatomical multi	Scale 200	GSR	Binarised	FD20%	Pearson	0.186	NYU short-term	Intermediate
		Lausanne234 + GSR + bin + FD5% + MutualInfo	Anatomical multi	Scale 200	GSR	Binarised	FD5%	Mutual Info	0.297	NYU short-term	Intermediate
		Lausanne234 + GSR + bin + FD5% + Pearson	Anatomical multi	Scale 200	GSR	Binarised	FD5%	Pearson	0.269	NYU short-term	Intermediate
		Lausanne234 + GSR + weig + Abs03 + MutualInfo	Anatomical multi	Scale 200	GSR	Weighted	Abs0.3	Mutual Info	0.508	NYU short-term	Intermediate
		Lausanne234 + GSR + weig + Abs03 + Pearson	Anatomical multi	Scale 200	GSR	Weighted	Abs0.3	Pearson	0.076	NYU short-term	Intermediate
		Lausanne234 + GSR + weig + Abs05 + MutualInfo	Anatomical multi	Scale 200	GSR	Weighted	Abs0.5	Mutual Info	0.452	NYU short-term	Intermediate
		Lausanne234 + GSR + weig + Abs05 + Pearson	Anatomical multi	Scale 200	GSR	Weighted	Abs0.5	Pearson	0.289	NYU short-term	Intermediate
		Lausanne234 + GSR + weig + ECO + MutualInfo	Anatomical multi	Scale 200	GSR	Weighted	ECO	Mutual Info	0.169	NYU short-term	Intermediate
		Lausanne234 + GSR + weig + ECO + Pearson	Anatomical multi	Scale 200	GSR	Weighted	ECO	Pearson	0.316	NYU short-term	Intermediate
		Lausanne234 + GSR + weig + OMST + MutualInfo	Anatomical multi	Scale 200	GSR	Weighted	OMST	Mutual Info	0.114	NYU short-term	Intermediate
		Lausanne234 + GSR + weig + OMST + Pearson	Anatomical multi	Scale 200	GSR	Weighted	OMST	Pearson	0.065	NYU short-term	Intermediate
		Lausanne234 + GSR + weig + SDM + MutualInfo	Anatomical multi	Scale 200	GSR	Weighted	SDM	Mutual Info	0.13	NYU short-term	Intermediate
		Lausanne234 + GSR + weig + SDM + Pearson	Anatomical multi	Scale 200	GSR	Weighted	SDM	Pearson	0.065	NYU short-term	Intermediate
		Lausanne234 + GSR + weig + FD10% + MutualInfo	Anatomical multi	Scale 200	GSR	Weighted	FD10%	Mutual Info	0.128	NYU short-term	Intermediate
		Lausanne234 + GSR + weig + FD10% + Pearson	Anatomical multi	Scale 200	GSR	Weighted	FD10%	Pearson	0.063	NYU short-term	Intermediate
		Lausanne234 + GSR + weig + FD20% + MutualInfo	Anatomical multi	Scale 200	GSR	Weighted	FD20%	Mutual Info	0.129	NYU short-term	Intermediate
		Lausanne234 + GSR + weig + FD20% + Pearson	Anatomical multi	Scale 200	GSR	Weighted	FD20%	Pearson	0.053	NYU short-term	Intermediate
		Lausanne234 + GSR + weig + FD5% + MutualInfo	Anatomical multi	Scale 200	GSR	Weighted	FD5%	Mutual Info	0.133	NYU short-term	Intermediate
		Lausanne234 + GSR + weig + FD5% + Pearson	Anatomical multi	Scale 200	GSR	Weighted	FD5%	Pearson	0.12	NYU short-term	Intermediate
		Lausanne234 + NoGSR + bin + Abs03 + MutualInfo	Anatomical multi	Scale 200	No GSR	Binarised	Abs0.3	Mutual Info	0.423	NYU short-term	Intermediate
		Lausanne234 + NoGSR + bin + Abs03 + Pearson	Anatomical multi	Scale 200	No GSR	Binarised	Abs0.3	Pearson	0.284	NYU short-term	Intermediate
		Lausanne234 + NoGSR + bin + Abs05 + MutualInfo	Anatomical multi	Scale 200	No GSR	Binarised	Abs0.5	Mutual Info	0.246	NYU short-term	Intermediate
		Lausanne234 + NoGSR + bin + Abs05 + Pearson	Anatomical multi	Scale 200	No GSR	Binarised	Abs0.5	Pearson	0.389	NYU short-term	Intermediate
		Lausanne234 + NoGSR + bin + ECO + MutualInfo	Anatomical multi	Scale 200	No GSR	Binarised	ECO	Mutual Info	0.412	NYU short-term	Intermediate
		Lausanne234 + NoGSR + bin + ECO + Pearson	Anatomical multi	Scale 200	No GSR	Binarised	ECO	Pearson	0.442	NYU short-term	Intermediate
		Lausanne234 + NoGSR + bin + OMST + MutualInfo	Anatomical multi	Scale 200	No GSR	Binarised	OMST	Mutual Info	0.306	NYU short-term	Intermediate
		Lausanne234 + NoGSR + bin + OMST + Pearson	Anatomical multi	Scale 200	No GSR	Binarised	OMST	Pearson	0.233	NYU short-term	Intermediate
		Lausanne234 + NoGSR + bin + SDM + MutualInfo	Anatomical multi	Scale 200	No GSR	Binarised	SDM	Mutual Info	0.286	NYU short-term	Intermediate
		Lausanne234 + NoGSR + bin + SDM + Pearson	Anatomical multi	Scale 200	No GSR	Binarised	SDM	Pearson	0.265	NYU short-term	Intermediate
		Lausanne234 + NoGSR + bin + FD10% + MutualInfo	Anatomical multi	Scale 200	No GSR	Binarised	FD10%	Mutual Info	0.295	NYU short-term	Intermediate
		Lausanne234 + NoGSR + bin + FD10% + Pearson	Anatomical multi	Scale 200	No GSR	Binarised	FD10%	Pearson	0.267	NYU short-term	Intermediate
		Lausanne234 + NoGSR + bin + FD20% + MutualInfo	Anatomical multi	Scale 200	No GSR	Binarised	FD20%	Mutual Info	0.183	NYU short-term	Intermediate
		Lausanne234 + NoGSR + bin + FD20% + Pearson	Anatomical multi	Scale 200	No GSR	Binarised	FD20%	Pearson	0.205	NYU short-term	Intermediate
		Lausanne234 + NoGSR + bin + FD5% + MutualInfo	Anatomical multi	Scale 200	No GSR	Binarised	FD5%	Mutual Info	0.308	NYU short-term	Intermediate
		Lausanne234 + NoGSR + bin + FD5% + Pearson	Anatomical multi	Scale 200	No GSR	Binarised	FD5%	Pearson	0.295	NYU short-term	Intermediate
		Lausanne234 + NoGSR + weig + Abs03 + MutualInfo	Anatomical multi	Scale 200	No GSR	Weighted	Abs0.3	Mutual Info	0.44	NYU short-term	Intermediate
		Lausanne234 + NoGSR + weig + Abs03 + Pearson	Anatomical multi	Scale 200	No GSR	Weighted	Abs0.3	Pearson	0.096	NYU short-term	Intermediate
		Lausanne234 + NoGSR + weig + Abs05 + MutualInfo	Anatomical multi	Scale 200	No GSR	Weighted	Abs0.5	Mutual Info	0.488	NYU short-term	Intermediate
		Lausanne234 + NoGSR + weig + Abs05 + Pearson	Anatomical multi	Scale 200	No GSR	Weighted	Abs0.5	Pearson	0.278	NYU short-term	Intermediate
		Lausanne234 + NoGSR + weig + ECO + MutualInfo	Anatomical multi	Scale 200	No GSR	Weighted	ECO	Mutual Info	0.256	NYU short-term	Intermediate
		Lausanne234 + NoGSR + weig + ECO + Pearson	Anatomical multi	Scale 200	No GSR	Weighted	ECO	Pearson	0.411	NYU short-term	Intermediate
		Lausanne234 + NoGSR + weig + OMST + MutualInfo	Anatomical multi	Scale 200	No GSR	Weighted	OMST	Mutual Info	0.127	NYU short-term	Intermediate
		Lausanne234 + NoGSR + weig + OMST + Pearson	Anatomical multi	Scale 200	No GSR	Weighted	OMST	Pearson	0.097	NYU short-term	Intermediate
		Lausanne234 + NoGSR + weig + SDM + MutualInfo	Anatomical multi	Scale 200	No GSR	Weighted	SDM	Mutual Info	0.131	NYU short-term	Intermediate
		Lausanne234 + NoGSR + weig + SDM + Pearson	Anatomical multi	Scale 200	No GSR	Weighted	SDM	Pearson	0.13	NYU short-term	Intermediate
		Lausanne234 + NoGSR + weig + FD10% + MutualInfo	Anatomical multi	Scale 200	No GSR	Weighted	FD10%	Mutual Info	0.131	NYU short-term	Intermediate
		Lausanne234 + NoGSR + weig + FD10% + Pearson	Anatomical multi	Scale 200	No GSR	Weighted	FD10%	Pearson	0.126	NYU short-term	Intermediate
		Lausanne234 + NoGSR + weig + FD20% + MutualInfo	Anatomical multi	Scale 200	No GSR	Weighted	FD20%	Mutual Info	0.131	NYU short-term	Intermediate
		Lausanne234 + NoGSR + weig + FD20% + Pearson	Anatomical multi	Scale 200	No GSR	Weighted	FD20%	Pearson	0.081	NYU short-term	Intermediate
		Lausanne234 + NoGSR + weig + FD5% + MutualInfo	Anatomical multi	Scale 200	No GSR	Weighted	FD5%	Mutual Info	0.132	NYU short-term	Intermediate
		Lausanne234 + NoGSR + weig + FD5% + Pearson	Anatomical multi	Scale 200	No GSR	Weighted	FD5%	Pearson	0.2	NYU short-term	Intermediate
		Lausanne463 + GSR + bin + Abs03 + MutualInfo	Anatomical multi	Scale 400	GSR	Binarised	Abs0.3	Mutual Info	0.392	NYU short-term	Intermediate
		Lausanne463 + GSR + bin + Abs03 + Pearson	Anatomical multi	Scale 400	GSR	Binarised	Abs0.3	Pearson	0.201	NYU short-term	Intermediate
		Lausanne463 + GSR + bin + Abs05 + MutualInfo	Anatomical multi	Scale 400	GSR	Binarised	Abs0.5	Mutual Info	0.241	NYU short-term	Intermediate
		Lausanne463 + GSR + bin + Abs05 + Pearson	Anatomical multi	Scale 400	GSR	Binarised	Abs0.5	Pearson	0.4	NYU short-term	Intermediate
		Lausanne463 + GSR + bin + ECO + MutualInfo	Anatomical multi	Scale 400	GSR	Binarised	ECO	Mutual Info	0.364	NYU short-term	Intermediate
		Lausanne463 + GSR + bin + ECO + Pearson	Anatomical multi	Scale 400	GSR	Binarised	ECO	Pearson	0.396	NYU short-term	Intermediate
		Lausanne463 + GSR + bin + OMST + MutualInfo	Anatomical multi	Scale 400	GSR	Binarised	OMST	Mutual Info	0.291	NYU short-term	Intermediate
		Lausanne463 + GSR + bin + OMST + Pearson	Anatomical multi	Scale 400	GSR	Binarised	OMST	Pearson	0.196	NYU short-term	Intermediate
		Lausanne463 + GSR + bin + SDM + MutualInfo	Anatomical multi	Scale 400	GSR	Binarised	SDM	Mutual Info	0.288	NYU short-term	Intermediate
		Lausanne463 + GSR + bin + SDM + Pearson	Anatomical multi	Scale 400	GSR	Binarised	SDM	Pearson	0.279	NYU short-term	Intermediate
		Lausanne463 + GSR + bin + FD10% + MutualInfo	Anatomical multi	Scale 400	GSR	Binarised	FD10%	Mutual Info	0.287	NYU short-term	Intermediate
		Lausanne463 + GSR + bin + FD10% + Pearson	Anatomical multi	Scale 400	GSR	Binarised	FD10%	Pearson	0.264	NYU short-term	Intermediate
		Lausanne463 + GSR + bin + FD20% + MutualInfo	Anatomical multi	Scale 400	GSR	Binarised	FD20%	Mutual Info	0.149	NYU short-term	Intermediate
		Lausanne463 + GSR + bin + FD20% + Pearson	Anatomical multi	Scale 400	GSR	Binarised	FD20%	Pearson	0.121	NYU short-term	Intermediate
		Lausanne463 + GSR + bin + FD5% + MutualInfo	Anatomical multi	Scale 400	GSR	Binarised	FD5%	Mutual Info	0.291	NYU short-term	Intermediate
		Lausanne463 + GSR + bin + FD5% + Pearson	Anatomical multi	Scale 400	GSR	Binarised	FD5%	Pearson	0.247	NYU short-term	Intermediate
		Lausanne463 + GSR + weig + Abs03 + MutualInfo	Anatomical multi	Scale 400	GSR	Weighted	Abs0.3	Mutual Info	0.498	NYU short-term	Intermediate
		Lausanne463 + GSR + weig + Abs03 + Pearson	Anatomical multi	Scale 400	GSR	Weighted	Abs0.3	Pearson	0.076	NYU short-term	Intermediate
		Lausanne463 + GSR + weig + Abs05 + MutualInfo	Anatomical multi	Scale 400	GSR	Weighted	Abs0.5	Mutual Info	0.398	NYU short-term	Intermediate
		Lausanne463 + GSR + weig + Abs05 + Pearson	Anatomical multi	Scale 400	GSR	Weighted	Abs0.5	Pearson	0.286	NYU short-term	Intermediate
		Lausanne463 + GSR + weig + ECO + MutualInfo	Anatomical multi	Scale 400	GSR	Weighted	ECO	Mutual Info	0.161	NYU short-term	Intermediate
		Lausanne463 + GSR + weig + ECO + Pearson	Anatomical multi	Scale 400	GSR	Weighted	ECO	Pearson	0.303	NYU short-term	Intermediate
		Lausanne463 + GSR + weig + OMST + MutualInfo	Anatomical multi	Scale 400	GSR	Weighted	OMST	Mutual Info	0.149	NYU short-term	Intermediate
		Lausanne463 + GSR + weig + OMST + Pearson	Anatomical multi	Scale 400	GSR	Weighted	OMST	Pearson	0.065	NYU short-term	Intermediate
		Lausanne463 + GSR + weig + SDM + MutualInfo	Anatomical multi	Scale 400	GSR	Weighted	SDM	Mutual Info	0.136	NYU short-term	Intermediate
		Lausanne463 + GSR + weig + SDM + Pearson	Anatomical multi	Scale 400	GSR	Weighted	SDM	Pearson	0.106	NYU short-term	Intermediate
		Lausanne463 + GSR + weig + FD10% + MutualInfo	Anatomical multi	Scale 400	GSR	Weighted	FD10%	Mutual Info	0.147	NYU short-term	Intermediate
		Lausanne463 + GSR + weig + FD10% + Pearson	Anatomical multi	Scale 400	GSR	Weighted	FD10%	Pearson	0.059	NYU short-term	Intermediate
		Lausanne463 + GSR + weig + FD20% + MutualInfo	Anatomical multi	Scale 400	GSR	Weighted	FD20%	Mutual Info	0.148	NYU short-term	Intermediate
		Lausanne463 + GSR + weig + FD20% + Pearson	Anatomical multi	Scale 400	GSR	Weighted	FD20%	Pearson	0.055	NYU short-term	Intermediate
		Lausanne463 + GSR + weig + FD5% + MutualInfo	Anatomical multi	Scale 400	GSR	Weighted	FD5%	Mutual Info	0.139	NYU short-term	Intermediate
		Lausanne463 + GSR + weig + FD5% + Pearson	Anatomical multi	Scale 400	GSR	Weighted	FD5%	Pearson	0.091	NYU short-term	Intermediate
		Lausanne463 + NoGSR + bin + Abs03 + MutualInfo	Anatomical multi	Scale 400	No GSR	Binarised	Abs0.3	Mutual Info	0.463	NYU short-term	Intermediate
		Lausanne463 + NoGSR + bin + Abs03 + Pearson	Anatomical multi	Scale 400	No GSR	Binarised	Abs0.3	Pearson	0.277	NYU short-term	Intermediate
		Lausanne463 + NoGSR + bin + Abs05 + MutualInfo	Anatomical multi	Scale 400	No GSR	Binarised	Abs0.5	Mutual Info	0.266	NYU short-term	Intermediate
		Lausanne463 + NoGSR + bin + Abs05 + Pearson	Anatomical multi	Scale 400	No GSR	Binarised	Abs0.5	Pearson	0.384	NYU short-term	Intermediate
		Lausanne463 + NoGSR + bin + ECO + MutualInfo	Anatomical multi	Scale 400	No GSR	Binarised	ECO	Mutual Info	0.416	NYU short-term	Intermediate
		Lausanne463 + NoGSR + bin + ECO + Pearson	Anatomical multi	Scale 400	No GSR	Binarised	ECO	Pearson	0.416	NYU short-term	Intermediate
		Lausanne463 + NoGSR + bin + OMST + MutualInfo	Anatomical multi	Scale 400	No GSR	Binarised	OMST	Mutual Info	0.304	NYU short-term	Intermediate
		Lausanne463 + NoGSR + bin + OMST + Pearson	Anatomical multi	Scale 400	No GSR	Binarised	OMST	Pearson	0.206	NYU short-term	Intermediate
		Lausanne463 + NoGSR + bin + SDM + MutualInfo	Anatomical multi	Scale 400	No GSR	Binarised	SDM	Mutual Info	0.291	NYU short-term	Intermediate
		Lausanne463 + NoGSR + bin + SDM + Pearson	Anatomical multi	Scale 400	No GSR	Binarised	SDM	Pearson	0.291	NYU short-term	Intermediate
		Lausanne463 + NoGSR + bin + FD10% + MutualInfo	Anatomical multi	Scale 400	No GSR	Binarised	FD10%	Mutual Info	0.301	NYU short-term	Intermediate
		Lausanne463 + NoGSR + bin + FD10% + Pearson	Anatomical multi	Scale 400	No GSR	Binarised	FD10%	Pearson	0.274	NYU short-term	Intermediate
		Lausanne463 + NoGSR + bin + FD20% + MutualInfo	Anatomical multi	Scale 400	No GSR	Binarised	FD20%	Mutual Info	0.157	NYU short-term	Intermediate
		Lausanne463 + NoGSR + bin + FD20% + Pearson	Anatomical multi	Scale 400	No GSR	Binarised	FD20%	Pearson	0.161	NYU short-term	Intermediate
		Lausanne463 + NoGSR + bin + FD5% + MutualInfo	Anatomical multi	Scale 400	No GSR	Binarised	FD5%	Mutual Info	0.281	NYU short-term	Intermediate
		Lausanne463 + NoGSR + bin + FD5% + Pearson	Anatomical multi	Scale 400	No GSR	Binarised	FD5%	Pearson	0.273	NYU short-term	Intermediate
		Lausanne463 + NoGSR + weig + Abs03 + MutualInfo	Anatomical multi	Scale 400	No GSR	Weighted	Abs0.3	Mutual Info	0.447	NYU short-term	Intermediate
		Lausanne463 + NoGSR + weig + Abs03 + Pearson	Anatomical multi	Scale 400	No GSR	Weighted	Abs0.3	Pearson	0.098	NYU short-term	Intermediate
		Lausanne463 + NoGSR + weig + Abs05 + MutualInfo	Anatomical multi	Scale 400	No GSR	Weighted	Abs0.5	Mutual Info	0.519	NYU short-term	Intermediate
		Lausanne463 + NoGSR + weig + Abs05 + Pearson	Anatomical multi	Scale 400	No GSR	Weighted	Abs0.5	Pearson	0.302	NYU short-term	Intermediate
		Lausanne463 + NoGSR + weig + ECO + MutualInfo	Anatomical multi	Scale 400	No GSR	Weighted	ECO	Mutual Info	0.207	NYU short-term	Intermediate
		Lausanne463 + NoGSR + weig + ECO + Pearson	Anatomical multi	Scale 400	No GSR	Weighted	ECO	Pearson	0.351	NYU short-term	Intermediate
		Lausanne463 + NoGSR + weig + OMST + MutualInfo	Anatomical multi	Scale 400	No GSR	Weighted	OMST	Mutual Info	0.147	NYU short-term	Intermediate
		Lausanne463 + NoGSR + weig + OMST + Pearson	Anatomical multi	Scale 400	No GSR	Weighted	OMST	Pearson	0.083	NYU short-term	Intermediate
		Lausanne463 + NoGSR + weig + SDM + MutualInfo	Anatomical multi	Scale 400	No GSR	Weighted	SDM	Mutual Info	0.15	NYU short-term	Intermediate
		Lausanne463 + NoGSR + weig + SDM + Pearson	Anatomical multi	Scale 400	No GSR	Weighted	SDM	Pearson	0.172	NYU short-term	Intermediate
		Lausanne463 + NoGSR + weig + FD10% + MutualInfo	Anatomical multi	Scale 400	No GSR	Weighted	FD10%	Mutual Info	0.155	NYU short-term	Intermediate
		Lausanne463 + NoGSR + weig + FD10% + Pearson	Anatomical multi	Scale 400	No GSR	Weighted	FD10%	Pearson	0.099	NYU short-term	Intermediate
		Lausanne463 + NoGSR + weig + FD20% + MutualInfo	Anatomical multi	Scale 400	No GSR	Weighted	FD20%	Mutual Info	0.155	NYU short-term	Intermediate
		Lausanne463 + NoGSR + weig + FD20% + Pearson	Anatomical multi	Scale 400	No GSR	Weighted	FD20%	Pearson	0.074	NYU short-term	Intermediate
		Lausanne463 + NoGSR + weig + FD5% + MutualInfo	Anatomical multi	Scale 400	No GSR	Weighted	FD5%	Mutual Info	0.151	NYU short-term	Intermediate
		Lausanne463 + NoGSR + weig + FD5% + Pearson	Anatomical multi	Scale 400	No GSR	Weighted	FD5%	Pearson	0.154	NYU short-term	Intermediate
		Schaefer116 + GSR + bin + Abs03 + MutualInfo	Functional multi	Scale 100	GSR	Binarised	Abs0.3	Mutual Info	0.357	NYU short-term	Intermediate
		Schaefer116 + GSR + bin + Abs03 + Pearson	Functional multi	Scale 100	GSR	Binarised	Abs0.3	Pearson	0.217	NYU short-term	Intermediate
		Schaefer116 + GSR + bin + Abs05 + MutualInfo	Functional multi	Scale 100	GSR	Binarised	Abs0.5	Mutual Info	0.123	NYU short-term	Intermediate
		Schaefer116 + GSR + bin + Abs05 + Pearson	Functional multi	Scale 100	GSR	Binarised	Abs0.5	Pearson	0.382	NYU short-term	Intermediate
		Schaefer116 + GSR + bin + ECO + MutualInfo	Functional multi	Scale 100	GSR	Binarised	ECO	Mutual Info	0.372	NYU short-term	Intermediate
		Schaefer116 + GSR + bin + ECO + Pearson	Functional multi	Scale 100	GSR	Binarised	ECO	Pearson	0.372	NYU short-term	Intermediate
		Schaefer116 + GSR + bin + OMST + MutualInfo	Functional multi	Scale 100	GSR	Binarised	OMST	Mutual Info	0.208	NYU short-term	Intermediate
		Schaefer116 + GSR + bin + OMST + Pearson	Functional multi	Scale 100	GSR	Binarised	OMST	Pearson	0.213	NYU short-term	Intermediate
		Schaefer116 + GSR + bin + SDM + MutualInfo	Functional multi	Scale 100	GSR	Binarised	SDM	Mutual Info	0.301	NYU short-term	Intermediate
		Schaefer116 + GSR + bin + SDM + Pearson	Functional multi	Scale 100	GSR	Binarised	SDM	Pearson	0.226	NYU short-term	Intermediate
		Schaefer116 + GSR + bin + FD10% + MutualInfo	Functional multi	Scale 100	GSR	Binarised	FD10%	Mutual Info	0.291	NYU short-term	Intermediate
		Schaefer116 + GSR + bin + FD10% + Pearson	Functional multi	Scale 100	GSR	Binarised	FD10%	Pearson	0.258	NYU short-term	Intermediate
		Schaefer116 + GSR + bin + FD20% + MutualInfo	Functional multi	Scale 100	GSR	Binarised	FD20%	Mutual Info	0.251	NYU short-term	Intermediate
		Schaefer116 + GSR + bin + FD20% + Pearson	Functional multi	Scale 100	GSR	Binarised	FD20%	Pearson	0.215	NYU short-term	Intermediate
		Schaefer116 + GSR + bin + FD5% + MutualInfo	Functional multi	Scale 100	GSR	Binarised	FD5%	Mutual Info	0.3	NYU short-term	Intermediate
		Schaefer116 + GSR + bin + FD5% + Pearson	Functional multi	Scale 100	GSR	Binarised	FD5%	Pearson	0.327	NYU short-term	Intermediate
		Schaefer116 + GSR + weig + Abs03 + MutualInfo	Functional multi	Scale 100	GSR	Weighted	Abs0.3	Mutual Info	0.492	NYU short-term	Intermediate
		Schaefer116 + GSR + weig + Abs03 + Pearson	Functional multi	Scale 100	GSR	Weighted	Abs0.3	Pearson	0.083	NYU short-term	Intermediate
		Schaefer116 + GSR + weig + Abs05 + MutualInfo	Functional multi	Scale 100	GSR	Weighted	Abs0.5	Mutual Info	0.444	NYU short-term	Intermediate
		Schaefer116 + GSR + weig + Abs05 + Pearson	Functional multi	Scale 100	GSR	Weighted	Abs0.5	Pearson	0.295	NYU short-term	Intermediate
		Schaefer116 + GSR + weig + ECO + MutualInfo	Functional multi	Scale 100	GSR	Weighted	ECO	Mutual Info	0.209	NYU short-term	Intermediate
		Schaefer116 + GSR + weig + ECO + Pearson	Functional multi	Scale 100	GSR	Weighted	ECO	Pearson	0.327	NYU short-term	Intermediate
		Schaefer116 + GSR + weig + OMST + MutualInfo	Functional multi	Scale 100	GSR	Weighted	OMST	Mutual Info	0.129	NYU short-term	Intermediate
		Schaefer116 + GSR + weig + OMST + Pearson	Functional multi	Scale 100	GSR	Weighted	OMST	Pearson	0.105	NYU short-term	Intermediate
		Schaefer116 + GSR + weig + SDM + MutualInfo	Functional multi	Scale 100	GSR	Weighted	SDM	Mutual Info	0.126	NYU short-term	Intermediate
		Schaefer116 + GSR + weig + SDM + Pearson	Functional multi	Scale 100	GSR	Weighted	SDM	Pearson	0.075	NYU short-term	Intermediate
		Schaefer116 + GSR + weig + FD10% + MutualInfo	Functional multi	Scale 100	GSR	Weighted	FD10%	Mutual Info	0.131	NYU short-term	Intermediate
		Schaefer116 + GSR + weig + FD10% + Pearson	Functional multi	Scale 100	GSR	Weighted	FD10%	Pearson	0.094	NYU short-term	Intermediate
		Schaefer116 + GSR + weig + FD20% + MutualInfo	Functional multi	Scale 100	GSR	Weighted	FD20%	Mutual Info	0.124	NYU short-term	Intermediate
		Schaefer116 + GSR + weig + FD20% + Pearson	Functional multi	Scale 100	GSR	Weighted	FD20%	Pearson	0.068	NYU short-term	Intermediate
		Schaefer116 + GSR + weig + FD5% + MutualInfo	Functional multi	Scale 100	GSR	Weighted	FD5%	Mutual Info	0.155	NYU short-term	Intermediate
		Schaefer116 + GSR + weig + FD5% + Pearson	Functional multi	Scale 100	GSR	Weighted	FD5%	Pearson	0.176	NYU short-term	Intermediate
		Schaefer116 + NoGSR + bin + Abs03 + MutualInfo	Functional multi	Scale 100	No GSR	Binarised	Abs0.3	Mutual Info	0.392	NYU short-term	Intermediate
		Schaefer116 + NoGSR + bin + Abs03 + Pearson	Functional multi	Scale 100	No GSR	Binarised	Abs0.3	Pearson	0.279	NYU short-term	Intermediate
		Schaefer116 + NoGSR + bin + Abs05 + MutualInfo	Functional multi	Scale 100	No GSR	Binarised	Abs0.5	Mutual Info	0.262	NYU short-term	Intermediate
		Schaefer116 + NoGSR + bin + Abs05 + Pearson	Functional multi	Scale 100	No GSR	Binarised	Abs0.5	Pearson	0.354	NYU short-term	Intermediate
		Schaefer116 + NoGSR + bin + ECO + MutualInfo	Functional multi	Scale 100	No GSR	Binarised	ECO	Mutual Info	0.386	NYU short-term	Intermediate
		Schaefer116 + NoGSR + bin + ECO + Pearson	Functional multi	Scale 100	No GSR	Binarised	ECO	Pearson	0.399	NYU short-term	Intermediate
		Schaefer116 + NoGSR + bin + OMST + MutualInfo	Functional multi	Scale 100	No GSR	Binarised	OMST	Mutual Info	0.214	NYU short-term	Intermediate
		Schaefer116 + NoGSR + bin + OMST + Pearson	Functional multi	Scale 100	No GSR	Binarised	OMST	Pearson	0.375	NYU short-term	Intermediate
		Schaefer116 + NoGSR + bin + SDM + MutualInfo	Functional multi	Scale 100	No GSR	Binarised	SDM	Mutual Info	0.281	NYU short-term	Intermediate
		Schaefer116 + NoGSR + bin + SDM + Pearson	Functional multi	Scale 100	No GSR	Binarised	SDM	Pearson	0.273	NYU short-term	Intermediate
		Schaefer116 + NoGSR + bin + FD10% + MutualInfo	Functional multi	Scale 100	No GSR	Binarised	FD10%	Mutual Info	0.272	NYU short-term	Intermediate
		Schaefer116 + NoGSR + bin + FD10% + Pearson	Functional multi	Scale 100	No GSR	Binarised	FD10%	Pearson	0.282	NYU short-term	Intermediate
		Schaefer116 + NoGSR + bin + FD20% + MutualInfo	Functional multi	Scale 100	No GSR	Binarised	FD20%	Mutual Info	0.256	NYU short-term	Intermediate
		Schaefer116 + NoGSR + bin + FD20% + Pearson	Functional multi	Scale 100	No GSR	Binarised	FD20%	Pearson	0.266	NYU short-term	Intermediate
		Schaefer116 + NoGSR + bin + FD5% + MutualInfo	Functional multi	Scale 100	No GSR	Binarised	FD5%	Mutual Info	0.318	NYU short-term	Intermediate
		Schaefer116 + NoGSR + bin + FD5% + Pearson	Functional multi	Scale 100	No GSR	Binarised	FD5%	Pearson	0.348	NYU short-term	Intermediate
		Schaefer116 + NoGSR + weig + Abs03 + MutualInfo	Functional multi	Scale 100	No GSR	Weighted	Abs0.3	Mutual Info	0.438	NYU short-term	Intermediate
		Schaefer116 + NoGSR + weig + Abs03 + Pearson	Functional multi	Scale 100	No GSR	Weighted	Abs0.3	Pearson	0.101	NYU short-term	Intermediate
		Schaefer116 + NoGSR + weig + Abs05 + MutualInfo	Functional multi	Scale 100	No GSR	Weighted	Abs0.5	Mutual Info	0.56	NYU short-term	Intermediate
		Schaefer116 + NoGSR + weig + Abs05 + Pearson	Functional multi	Scale 100	No GSR	Weighted	Abs0.5	Pearson	0.232	NYU short-term	Intermediate
		Schaefer116 + NoGSR + weig + ECO + MutualInfo	Functional multi	Scale 100	No GSR	Weighted	ECO	Mutual Info	0.232	NYU short-term	Intermediate
		Schaefer116 + NoGSR + weig + ECO + Pearson	Functional multi	Scale 100	No GSR	Weighted	ECO	Pearson	0.39	NYU short-term	Intermediate
		Schaefer116 + NoGSR + weig + OMST + MutualInfo	Functional multi	Scale 100	No GSR	Weighted	OMST	Mutual Info	0.111	NYU short-term	Intermediate
		Schaefer116 + NoGSR + weig + OMST + Pearson	Functional multi	Scale 100	No GSR	Weighted	OMST	Pearson	0.166	NYU short-term	Intermediate
		Schaefer116 + NoGSR + weig + SDM + MutualInfo	Functional multi	Scale 100	No GSR	Weighted	SDM	Mutual Info	0.121	NYU short-term	Intermediate
		Schaefer116 + NoGSR + weig + SDM + Pearson	Functional multi	Scale 100	No GSR	Weighted	SDM	Pearson	0.123	NYU short-term	Intermediate
		Schaefer116 + NoGSR + weig + FD10% + MutualInfo	Functional multi	Scale 100	No GSR	Weighted	FD10%	Mutual Info	0.121	NYU short-term	Intermediate
		Schaefer116 + NoGSR + weig + FD10% + Pearson	Functional multi	Scale 100	No GSR	Weighted	FD10%	Pearson	0.141	NYU short-term	Intermediate
		Schaefer116 + NoGSR + weig + FD20% + MutualInfo	Functional multi	Scale 100	No GSR	Weighted	FD20%	Mutual Info	0.121	NYU short-term	Intermediate
		Schaefer116 + NoGSR + weig + FD20% + Pearson	Functional multi	Scale 100	No GSR	Weighted	FD20%	Pearson	0.11	NYU short-term	Intermediate
		Schaefer116 + NoGSR + weig + FD5% + MutualInfo	Functional multi	Scale 100	No GSR	Weighted	FD5%	Mutual Info	0.138	NYU short-term	Intermediate
		Schaefer116 + NoGSR + weig + FD5% + Pearson	Functional multi	Scale 100	No GSR	Weighted	FD5%	Pearson	0.246	NYU short-term	Intermediate
		Schaefer232 + GSR + bin + Abs03 + MutualInfo	Functional multi	Scale 200	GSR	Binarised	Abs0.3	Mutual Info	0.416	NYU short-term	Intermediate
		Schaefer232 + GSR + bin + Abs03 + Pearson	Functional multi	Scale 200	GSR	Binarised	Abs0.3	Pearson	0.205	NYU short-term	Intermediate
		Schaefer232 + GSR + bin + Abs05 + MutualInfo	Functional multi	Scale 200	GSR	Binarised	Abs0.5	Mutual Info	0.183	NYU short-term	Intermediate
		Schaefer232 + GSR + bin + Abs05 + Pearson	Functional multi	Scale 200	GSR	Binarised	Abs0.5	Pearson	0.378	NYU short-term	Intermediate
		Schaefer232 + GSR + bin + ECO + MutualInfo	Functional multi	Scale 200	GSR	Binarised	ECO	Mutual Info	0.38	NYU short-term	Intermediate
		Schaefer232 + GSR + bin + ECO + Pearson	Functional multi	Scale 200	GSR	Binarised	ECO	Pearson	0.397	NYU short-term	Intermediate
		Schaefer232 + GSR + bin + OMST + MutualInfo	Functional multi	Scale 200	GSR	Binarised	OMST	Mutual Info	0.235	NYU short-term	Intermediate
		Schaefer232 + GSR + bin + OMST + Pearson	Functional multi	Scale 200	GSR	Binarised	OMST	Pearson	0.183	NYU short-term	Intermediate
		Schaefer232 + GSR + bin + SDM + MutualInfo	Functional multi	Scale 200	GSR	Binarised	SDM	Mutual Info	0.293	NYU short-term	Intermediate
		Schaefer232 + GSR + bin + SDM + Pearson	Functional multi	Scale 200	GSR	Binarised	SDM	Pearson	0.287	NYU short-term	Intermediate
		Schaefer232 + GSR + bin + FD10% + MutualInfo	Functional multi	Scale 200	GSR	Binarised	FD10%	Mutual Info	0.321	NYU short-term	Intermediate
		Schaefer232 + GSR + bin + FD10% + Pearson	Functional multi	Scale 200	GSR	Binarised	FD10%	Pearson	0.241	NYU short-term	Intermediate
		Schaefer232 + GSR + bin + FD20% + MutualInfo	Functional multi	Scale 200	GSR	Binarised	FD20%	Mutual Info	0.202	NYU short-term	Intermediate
		Schaefer232 + GSR + bin + FD20% + Pearson	Functional multi	Scale 200	GSR	Binarised	FD20%	Pearson	0.192	NYU short-term	Intermediate
		Schaefer232 + GSR + bin + FD5% + MutualInfo	Functional multi	Scale 200	GSR	Binarised	FD5%	Mutual Info	0.294	NYU short-term	Intermediate
		Schaefer232 + GSR + bin + FD5% + Pearson	Functional multi	Scale 200	GSR	Binarised	FD5%	Pearson	0.28	NYU short-term	Intermediate
		Schaefer232 + GSR + weig + Abs03 + MutualInfo	Functional multi	Scale 200	GSR	Weighted	Abs0.3	Mutual Info	0.425	NYU short-term	Intermediate
		Schaefer232 + GSR + weig + Abs03 + Pearson	Functional multi	Scale 200	GSR	Weighted	Abs0.3	Pearson	0.065	NYU short-term	Intermediate
		Schaefer232 + GSR + weig + Abs05 + MutualInfo	Functional multi	Scale 200	GSR	Weighted	Abs0.5	Mutual Info	0.498	NYU short-term	Intermediate
		Schaefer232 + GSR + weig + Abs05 + Pearson	Functional multi	Scale 200	GSR	Weighted	Abs0.5	Pearson	0.243	NYU short-term	Intermediate
		Schaefer232 + GSR + weig + ECO + MutualInfo	Functional multi	Scale 200	GSR	Weighted	ECO	Mutual Info	0.206	NYU short-term	Intermediate
		Schaefer232 + GSR + weig + ECO + Pearson	Functional multi	Scale 200	GSR	Weighted	ECO	Pearson	0.36	NYU short-term	Intermediate
		Schaefer232 + GSR + weig + OMST + MutualInfo	Functional multi	Scale 200	GSR	Weighted	OMST	Mutual Info	0.131	NYU short-term	Intermediate
		Schaefer232 + GSR + weig + OMST + Pearson	Functional multi	Scale 200	GSR	Weighted	OMST	Pearson	0.073	NYU short-term	Intermediate
		Schaefer232 + GSR + weig + SDM + MutualInfo	Functional multi	Scale 200	GSR	Weighted	SDM	Mutual Info	0.13	NYU short-term	Intermediate
		Schaefer232 + GSR + weig + SDM + Pearson	Functional multi	Scale 200	GSR	Weighted	SDM	Pearson	0.089	NYU short-term	Intermediate
		Schaefer232 + GSR + weig + FD10% + MutualInfo	Functional multi	Scale 200	GSR	Weighted	FD10%	Mutual Info	0.128	NYU short-term	Intermediate
		Schaefer232 + GSR + weig + FD10% + Pearson	Functional multi	Scale 200	GSR	Weighted	FD10%	Pearson	0.069	NYU short-term	Intermediate
		Schaefer232 + GSR + weig + FD20% + MutualInfo	Functional multi	Scale 200	GSR	Weighted	FD20%	Mutual Info	0.129	NYU short-term	Intermediate
		Schaefer232 + GSR + weig + FD20% + Pearson	Functional multi	Scale 200	GSR	Weighted	FD20%	Pearson	0.051	NYU short-term	4th Best: Schaefer232 + GSR + weig + FD20% + Pearson	7	Best	1
		Schaefer232 + GSR + weig + FD5% + MutualInfo	Functional multi	Scale 200	GSR	Weighted	FD5%	Mutual Info	0.13	NYU short-term	Intermediate
		Schaefer232 + GSR + weig + FD5% + Pearson	Functional multi	Scale 200	GSR	Weighted	FD5%	Pearson	0.129	NYU short-term	Intermediate
		Schaefer232 + NoGSR + bin + Abs03 + MutualInfo	Functional multi	Scale 200	No GSR	Binarised	Abs0.3	Mutual Info	0.407	NYU short-term	Intermediate
		Schaefer232 + NoGSR + bin + Abs03 + Pearson	Functional multi	Scale 200	No GSR	Binarised	Abs0.3	Pearson	0.278	NYU short-term	Intermediate
		Schaefer232 + NoGSR + bin + Abs05 + MutualInfo	Functional multi	Scale 200	No GSR	Binarised	Abs0.5	Mutual Info	0.292	NYU short-term	Intermediate
		Schaefer232 + NoGSR + bin + Abs05 + Pearson	Functional multi	Scale 200	No GSR	Binarised	Abs0.5	Pearson	0.339	NYU short-term	Intermediate
		Schaefer232 + NoGSR + bin + ECO + MutualInfo	Functional multi	Scale 200	No GSR	Binarised	ECO	Mutual Info	0.411	NYU short-term	Intermediate
		Schaefer232 + NoGSR + bin + ECO + Pearson	Functional multi	Scale 200	No GSR	Binarised	ECO	Pearson	0.439	NYU short-term	Intermediate
		Schaefer232 + NoGSR + bin + OMST + MutualInfo	Functional multi	Scale 200	No GSR	Binarised	OMST	Mutual Info	0.288	NYU short-term	Intermediate
		Schaefer232 + NoGSR + bin + OMST + Pearson	Functional multi	Scale 200	No GSR	Binarised	OMST	Pearson	0.254	NYU short-term	Intermediate
		Schaefer232 + NoGSR + bin + SDM + MutualInfo	Functional multi	Scale 200	No GSR	Binarised	SDM	Mutual Info	0.277	NYU short-term	Intermediate
		Schaefer232 + NoGSR + bin + SDM + Pearson	Functional multi	Scale 200	No GSR	Binarised	SDM	Pearson	0.291	NYU short-term	Intermediate
		Schaefer232 + NoGSR + bin + FD10% + MutualInfo	Functional multi	Scale 200	No GSR	Binarised	FD10%	Mutual Info	0.291	NYU short-term	Intermediate
		Schaefer232 + NoGSR + bin + FD10% + Pearson	Functional multi	Scale 200	No GSR	Binarised	FD10%	Pearson	0.278	NYU short-term	Intermediate
		Schaefer232 + NoGSR + bin + FD20% + MutualInfo	Functional multi	Scale 200	No GSR	Binarised	FD20%	Mutual Info	0.215	NYU short-term	Intermediate
		Schaefer232 + NoGSR + bin + FD20% + Pearson	Functional multi	Scale 200	No GSR	Binarised	FD20%	Pearson	0.235	NYU short-term	Intermediate
		Schaefer232 + NoGSR + bin + FD5% + MutualInfo	Functional multi	Scale 200	No GSR	Binarised	FD5%	Mutual Info	0.307	NYU short-term	Intermediate
		Schaefer232 + NoGSR + bin + FD5% + Pearson	Functional multi	Scale 200	No GSR	Binarised	FD5%	Pearson	0.305	NYU short-term	Intermediate
		Schaefer232 + NoGSR + weig + Abs03 + MutualInfo	Functional multi	Scale 200	No GSR	Weighted	Abs0.3	Mutual Info	0.357	NYU short-term	Intermediate
		Schaefer232 + NoGSR + weig + Abs03 + Pearson	Functional multi	Scale 200	No GSR	Weighted	Abs0.3	Pearson	0.084	NYU short-term	Intermediate
		Schaefer232 + NoGSR + weig + Abs05 + MutualInfo	Functional multi	Scale 200	No GSR	Weighted	Abs0.5	Mutual Info	0.57	NYU short-term	Intermediate
		Schaefer232 + NoGSR + weig + Abs05 + Pearson	Functional multi	Scale 200	No GSR	Weighted	Abs0.5	Pearson	0.211	NYU short-term	Intermediate
		Schaefer232 + NoGSR + weig + ECO + MutualInfo	Functional multi	Scale 200	No GSR	Weighted	ECO	Mutual Info	0.215	NYU short-term	Intermediate
		Schaefer232 + NoGSR + weig + ECO + Pearson	Functional multi	Scale 200	No GSR	Weighted	ECO	Pearson	0.413	NYU short-term	Intermediate
		Schaefer232 + NoGSR + weig + OMST + MutualInfo	Functional multi	Scale 200	No GSR	Weighted	OMST	Mutual Info	0.12	NYU short-term	Intermediate
		Schaefer232 + NoGSR + weig + OMST + Pearson	Functional multi	Scale 200	No GSR	Weighted	OMST	Pearson	0.102	NYU short-term	Intermediate
		Schaefer232 + NoGSR + weig + SDM + MutualInfo	Functional multi	Scale 200	No GSR	Weighted	SDM	Mutual Info	0.122	NYU short-term	Intermediate
		Schaefer232 + NoGSR + weig + SDM + Pearson	Functional multi	Scale 200	No GSR	Weighted	SDM	Pearson	0.143	NYU short-term	Intermediate
		Schaefer232 + NoGSR + weig + FD10% + MutualInfo	Functional multi	Scale 200	No GSR	Weighted	FD10%	Mutual Info	0.12	NYU short-term	Intermediate
		Schaefer232 + NoGSR + weig + FD10% + Pearson	Functional multi	Scale 200	No GSR	Weighted	FD10%	Pearson	0.12	NYU short-term	Intermediate
		Schaefer232 + NoGSR + weig + FD20% + MutualInfo	Functional multi	Scale 200	No GSR	Weighted	FD20%	Mutual Info	0.122	NYU short-term	Intermediate
		Schaefer232 + NoGSR + weig + FD20% + Pearson	Functional multi	Scale 200	No GSR	Weighted	FD20%	Pearson	0.081	NYU short-term	Intermediate
		Schaefer232 + NoGSR + weig + FD5% + MutualInfo	Functional multi	Scale 200	No GSR	Weighted	FD5%	Mutual Info	0.123	NYU short-term	Intermediate
		Schaefer232 + NoGSR + weig + FD5% + Pearson	Functional multi	Scale 200	No GSR	Weighted	FD5%	Pearson	0.188	NYU short-term	Intermediate
		Schaefer454 + GSR + bin + Abs03 + MutualInfo	Functional multi	Scale 400	GSR	Binarised	Abs0.3	Mutual Info	0.384	NYU short-term	Intermediate
		Schaefer454 + GSR + bin + Abs03 + Pearson	Functional multi	Scale 400	GSR	Binarised	Abs0.3	Pearson	0.197	NYU short-term	Intermediate
		Schaefer454 + GSR + bin + Abs05 + MutualInfo	Functional multi	Scale 400	GSR	Binarised	Abs0.5	Mutual Info	0.201	NYU short-term	Intermediate
		Schaefer454 + GSR + bin + Abs05 + Pearson	Functional multi	Scale 400	GSR	Binarised	Abs0.5	Pearson	0.337	NYU short-term	Intermediate
		Schaefer454 + GSR + bin + ECO + MutualInfo	Functional multi	Scale 400	GSR	Binarised	ECO	Mutual Info	0.357	NYU short-term	Intermediate
		Schaefer454 + GSR + bin + ECO + Pearson	Functional multi	Scale 400	GSR	Binarised	ECO	Pearson	0.414	NYU short-term	Intermediate
		Schaefer454 + GSR + bin + OMST + MutualInfo	Functional multi	Scale 400	GSR	Binarised	OMST	Mutual Info	0.296	NYU short-term	Intermediate
		Schaefer454 + GSR + bin + OMST + Pearson	Functional multi	Scale 400	GSR	Binarised	OMST	Pearson	0.2	NYU short-term	Intermediate
		Schaefer454 + GSR + bin + SDM + MutualInfo	Functional multi	Scale 400	GSR	Binarised	SDM	Mutual Info	0.308	NYU short-term	Intermediate
		Schaefer454 + GSR + bin + SDM + Pearson	Functional multi	Scale 400	GSR	Binarised	SDM	Pearson	0.282	NYU short-term	Intermediate
		Schaefer454 + GSR + bin + FD10% + MutualInfo	Functional multi	Scale 400	GSR	Binarised	FD10%	Mutual Info	0.333	NYU short-term	Intermediate
		Schaefer454 + GSR + bin + FD10% + Pearson	Functional multi	Scale 400	GSR	Binarised	FD10%	Pearson	0.268	NYU short-term	Intermediate
		Schaefer454 + GSR + bin + FD20% + MutualInfo	Functional multi	Scale 400	GSR	Binarised	FD20%	Mutual Info	0.164	NYU short-term	Intermediate
		Schaefer454 + GSR + bin + FD20% + Pearson	Functional multi	Scale 400	GSR	Binarised	FD20%	Pearson	0.147	NYU short-term	Intermediate
		Schaefer454 + GSR + bin + FD5% + MutualInfo	Functional multi	Scale 400	GSR	Binarised	FD5%	Mutual Info	0.304	NYU short-term	Intermediate
		Schaefer454 + GSR + bin + FD5% + Pearson	Functional multi	Scale 400	GSR	Binarised	FD5%	Pearson	0.28	NYU short-term	Intermediate
		Schaefer454 + GSR + weig + Abs03 + MutualInfo	Functional multi	Scale 400	GSR	Weighted	Abs0.3	Mutual Info	0.379	NYU short-term	Intermediate
		Schaefer454 + GSR + weig + Abs03 + Pearson	Functional multi	Scale 400	GSR	Weighted	Abs0.3	Pearson	0.067	NYU short-term	Intermediate
		Schaefer454 + GSR + weig + Abs05 + MutualInfo	Functional multi	Scale 400	GSR	Weighted	Abs0.5	Mutual Info	0.531	NYU short-term	Intermediate
		Schaefer454 + GSR + weig + Abs05 + Pearson	Functional multi	Scale 400	GSR	Weighted	Abs0.5	Pearson	0.237	NYU short-term	Intermediate
		Schaefer454 + GSR + weig + ECO + MutualInfo	Functional multi	Scale 400	GSR	Weighted	ECO	Mutual Info	0.179	NYU short-term	Intermediate
		Schaefer454 + GSR + weig + ECO + Pearson	Functional multi	Scale 400	GSR	Weighted	ECO	Pearson	0.351	NYU short-term	Intermediate
		Schaefer454 + GSR + weig + OMST + MutualInfo	Functional multi	Scale 400	GSR	Weighted	OMST	Mutual Info	0.138	NYU short-term	Intermediate
		Schaefer454 + GSR + weig + OMST + Pearson	Functional multi	Scale 400	GSR	Weighted	OMST	Pearson	0.058	NYU short-term	Intermediate
		Schaefer454 + GSR + weig + SDM + MutualInfo	Functional multi	Scale 400	GSR	Weighted	SDM	Mutual Info	0.141	NYU short-term	Intermediate
		Schaefer454 + GSR + weig + SDM + Pearson	Functional multi	Scale 400	GSR	Weighted	SDM	Pearson	0.13	NYU short-term	Intermediate
		Schaefer454 + GSR + weig + FD10% + MutualInfo	Functional multi	Scale 400	GSR	Weighted	FD10%	Mutual Info	0.147	NYU short-term	Intermediate
		Schaefer454 + GSR + weig + FD10% + Pearson	Functional multi	Scale 400	GSR	Weighted	FD10%	Pearson	0.057	NYU short-term	Intermediate
		Schaefer454 + GSR + weig + FD20% + MutualInfo	Functional multi	Scale 400	GSR	Weighted	FD20%	Mutual Info	0.146	NYU short-term	Intermediate
		Schaefer454 + GSR + weig + FD20% + Pearson	Functional multi	Scale 400	GSR	Weighted	FD20%	Pearson	0.049	NYU short-term	2nd Best: Schaefer454 + GSR + weig + FD20% + Pearson	9	Best	1
		Schaefer454 + GSR + weig + FD5% + MutualInfo	Functional multi	Scale 400	GSR	Weighted	FD5%	Mutual Info	0.144	NYU short-term	Intermediate
		Schaefer454 + GSR + weig + FD5% + Pearson	Functional multi	Scale 400	GSR	Weighted	FD5%	Pearson	0.103	NYU short-term	Intermediate
		Schaefer454 + NoGSR + bin + Abs03 + MutualInfo	Functional multi	Scale 400	No GSR	Binarised	Abs0.3	Mutual Info	0.455	NYU short-term	Intermediate
		Schaefer454 + NoGSR + bin + Abs03 + Pearson	Functional multi	Scale 400	No GSR	Binarised	Abs0.3	Pearson	0.275	NYU short-term	Intermediate
		Schaefer454 + NoGSR + bin + Abs05 + MutualInfo	Functional multi	Scale 400	No GSR	Binarised	Abs0.5	Mutual Info	0.306	NYU short-term	Intermediate
		Schaefer454 + NoGSR + bin + Abs05 + Pearson	Functional multi	Scale 400	No GSR	Binarised	Abs0.5	Pearson	0.314	NYU short-term	Intermediate
		Schaefer454 + NoGSR + bin + ECO + MutualInfo	Functional multi	Scale 400	No GSR	Binarised	ECO	Mutual Info	0.411	NYU short-term	Intermediate
		Schaefer454 + NoGSR + bin + ECO + Pearson	Functional multi	Scale 400	No GSR	Binarised	ECO	Pearson	0.433	NYU short-term	Intermediate
		Schaefer454 + NoGSR + bin + OMST + MutualInfo	Functional multi	Scale 400	No GSR	Binarised	OMST	Mutual Info	0.199	NYU short-term	Intermediate
		Schaefer454 + NoGSR + bin + OMST + Pearson	Functional multi	Scale 400	No GSR	Binarised	OMST	Pearson	0.22	NYU short-term	Intermediate
		Schaefer454 + NoGSR + bin + SDM + MutualInfo	Functional multi	Scale 400	No GSR	Binarised	SDM	Mutual Info	0.306	NYU short-term	Intermediate
		Schaefer454 + NoGSR + bin + SDM + Pearson	Functional multi	Scale 400	No GSR	Binarised	SDM	Pearson	0.308	NYU short-term	Intermediate
		Schaefer454 + NoGSR + bin + FD10% + MutualInfo	Functional multi	Scale 400	No GSR	Binarised	FD10%	Mutual Info	0.317	NYU short-term	Intermediate
		Schaefer454 + NoGSR + bin + FD10% + Pearson	Functional multi	Scale 400	No GSR	Binarised	FD10%	Pearson	0.279	NYU short-term	Intermediate
		Schaefer454 + NoGSR + bin + FD20% + MutualInfo	Functional multi	Scale 400	No GSR	Binarised	FD20%	Mutual Info	0.168	NYU short-term	Intermediate
		Schaefer454 + NoGSR + bin + FD20% + Pearson	Functional multi	Scale 400	No GSR	Binarised	FD20%	Pearson	0.177	NYU short-term	Intermediate
		Schaefer454 + NoGSR + bin + FD5% + MutualInfo	Functional multi	Scale 400	No GSR	Binarised	FD5%	Mutual Info	0.282	NYU short-term	Intermediate
		Schaefer454 + NoGSR + bin + FD5% + Pearson	Functional multi	Scale 400	No GSR	Binarised	FD5%	Pearson	0.289	NYU short-term	Intermediate
		Schaefer454 + NoGSR + weig + Abs03 + MutualInfo	Functional multi	Scale 400	No GSR	Weighted	Abs0.3	Mutual Info	0.329	NYU short-term	Intermediate
		Schaefer454 + NoGSR + weig + Abs03 + Pearson	Functional multi	Scale 400	No GSR	Weighted	Abs0.3	Pearson	0.075	NYU short-term	Intermediate
		Schaefer454 + NoGSR + weig + Abs05 + MutualInfo	Functional multi	Scale 400	No GSR	Weighted	Abs0.5	Mutual Info	0.568	NYU short-term	Intermediate
		Schaefer454 + NoGSR + weig + Abs05 + Pearson	Functional multi	Scale 400	No GSR	Weighted	Abs0.5	Pearson	0.22	NYU short-term	Intermediate
		Schaefer454 + NoGSR + weig + ECO + MutualInfo	Functional multi	Scale 400	No GSR	Weighted	ECO	Mutual Info	0.19	NYU short-term	Intermediate
		Schaefer454 + NoGSR + weig + ECO + Pearson	Functional multi	Scale 400	No GSR	Weighted	ECO	Pearson	0.389	NYU short-term	Intermediate
		Schaefer454 + NoGSR + weig + OMST + MutualInfo	Functional multi	Scale 400	No GSR	Weighted	OMST	Mutual Info	0.104	NYU short-term	Intermediate
		Schaefer454 + NoGSR + weig + OMST + Pearson	Functional multi	Scale 400	No GSR	Weighted	OMST	Pearson	0.076	NYU short-term	Intermediate
		Schaefer454 + NoGSR + weig + SDM + MutualInfo	Functional multi	Scale 400	No GSR	Weighted	SDM	Mutual Info	0.115	NYU short-term	Intermediate
		Schaefer454 + NoGSR + weig + SDM + Pearson	Functional multi	Scale 400	No GSR	Weighted	SDM	Pearson	0.179	NYU short-term	Intermediate
		Schaefer454 + NoGSR + weig + FD10% + MutualInfo	Functional multi	Scale 400	No GSR	Weighted	FD10%	Mutual Info	0.117	NYU short-term	Intermediate
		Schaefer454 + NoGSR + weig + FD10% + Pearson	Functional multi	Scale 400	No GSR	Weighted	FD10%	Pearson	0.092	NYU short-term	Intermediate
		Schaefer454 + NoGSR + weig + FD20% + MutualInfo	Functional multi	Scale 400	No GSR	Weighted	FD20%	Mutual Info	0.115	NYU short-term	Intermediate
		Schaefer454 + NoGSR + weig + FD20% + Pearson	Functional multi	Scale 400	No GSR	Weighted	FD20%	Pearson	0.065	NYU short-term	Intermediate
		Schaefer454 + NoGSR + weig + FD5% + MutualInfo	Functional multi	Scale 400	No GSR	Weighted	FD5%	Mutual Info	0.114	NYU short-term	Intermediate
		Schaefer454 + NoGSR + weig + FD5% + Pearson	Functional multi	Scale 400	No GSR	Weighted	FD5%	Pearson	0.146	NYU short-term	Intermediate

## Sheet: Figure 2c
Figure 2c
		dataset	mean	median	lower	upper	sd
	Data 1	NYU long-term	0.254129	0.252	0.134309	0.373949	0.11982
		Pipeline	atlas_type	atlas_size	GSR_options	bin_weig	threshold	edge_type	PDiv.NYUl	Grouping	PipelineGroup	PipelineGroupIdx	PipelineStatus	PipelineMark
	Data 2	AAL90 + GSR + bin + Abs03 + MutualInfo	Single	Scale 100	GSR	Binarised	Abs0.3	Mutual Info	0.279	NYU long-term	Intermediate
		AAL90 + GSR + bin + Abs03 + Pearson	Single	Scale 100	GSR	Binarised	Abs0.3	Pearson	0.236	NYU long-term	Intermediate
		AAL90 + GSR + bin + Abs05 + MutualInfo	Single	Scale 100	GSR	Binarised	Abs0.5	Mutual Info	0.12	NYU long-term	Intermediate
		AAL90 + GSR + bin + Abs05 + Pearson	Single	Scale 100	GSR	Binarised	Abs0.5	Pearson	0.38	NYU long-term	Intermediate
		AAL90 + GSR + bin + ECO + MutualInfo	Single	Scale 100	GSR	Binarised	ECO	Mutual Info	0.31	NYU long-term	Intermediate
		AAL90 + GSR + bin + ECO + Pearson	Single	Scale 100	GSR	Binarised	ECO	Pearson	0.362	NYU long-term	Intermediate
		AAL90 + GSR + bin + OMST + MutualInfo	Single	Scale 100	GSR	Binarised	OMST	Mutual Info	0.175	NYU long-term	Intermediate
		AAL90 + GSR + bin + OMST + Pearson	Single	Scale 100	GSR	Binarised	OMST	Pearson	0.212	NYU long-term	Intermediate
		AAL90 + GSR + bin + SDM + MutualInfo	Single	Scale 100	GSR	Binarised	SDM	Mutual Info	0.264	NYU long-term	Intermediate
		AAL90 + GSR + bin + SDM + Pearson	Single	Scale 100	GSR	Binarised	SDM	Pearson	0.239	NYU long-term	Intermediate
		AAL90 + GSR + bin + FD10% + MutualInfo	Single	Scale 100	GSR	Binarised	FD10%	Mutual Info	0.282	NYU long-term	Intermediate
		AAL90 + GSR + bin + FD10% + Pearson	Single	Scale 100	GSR	Binarised	FD10%	Pearson	0.272	NYU long-term	Intermediate
		AAL90 + GSR + bin + FD20% + MutualInfo	Single	Scale 100	GSR	Binarised	FD20%	Mutual Info	0.261	NYU long-term	Intermediate
		AAL90 + GSR + bin + FD20% + Pearson	Single	Scale 100	GSR	Binarised	FD20%	Pearson	0.234	NYU long-term	Intermediate
		AAL90 + GSR + bin + FD5% + MutualInfo	Single	Scale 100	GSR	Binarised	FD5%	Mutual Info	0.287	NYU long-term	Intermediate
		AAL90 + GSR + bin + FD5% + Pearson	Single	Scale 100	GSR	Binarised	FD5%	Pearson	0.353	NYU long-term	Intermediate
		AAL90 + GSR + weig + Abs03 + MutualInfo	Single	Scale 100	GSR	Weighted	Abs0.3	Mutual Info	0.619	NYU long-term	5th Worst: AAL90 + GSR + weig + Abs03 + MutualInfo	5	Worst	1
		AAL90 + GSR + weig + Abs03 + Pearson	Single	Scale 100	GSR	Weighted	Abs0.3	Pearson	0.104	NYU long-term	Intermediate
		AAL90 + GSR + weig + Abs05 + MutualInfo	Single	Scale 100	GSR	Weighted	Abs0.5	Mutual Info	0.406	NYU long-term	Intermediate
		AAL90 + GSR + weig + Abs05 + Pearson	Single	Scale 100	GSR	Weighted	Abs0.5	Pearson	0.375	NYU long-term	Intermediate
		AAL90 + GSR + weig + ECO + MutualInfo	Single	Scale 100	GSR	Weighted	ECO	Mutual Info	0.204	NYU long-term	Intermediate
		AAL90 + GSR + weig + ECO + Pearson	Single	Scale 100	GSR	Weighted	ECO	Pearson	0.355	NYU long-term	Intermediate
		AAL90 + GSR + weig + OMST + MutualInfo	Single	Scale 100	GSR	Weighted	OMST	Mutual Info	0.149	NYU long-term	Intermediate
		AAL90 + GSR + weig + OMST + Pearson	Single	Scale 100	GSR	Weighted	OMST	Pearson	0.118	NYU long-term	Intermediate
		AAL90 + GSR + weig + SDM + MutualInfo	Single	Scale 100	GSR	Weighted	SDM	Mutual Info	0.164	NYU long-term	Intermediate
		AAL90 + GSR + weig + SDM + Pearson	Single	Scale 100	GSR	Weighted	SDM	Pearson	0.09	NYU long-term	Intermediate
		AAL90 + GSR + weig + FD10% + MutualInfo	Single	Scale 100	GSR	Weighted	FD10%	Mutual Info	0.162	NYU long-term	Intermediate
		AAL90 + GSR + weig + FD10% + Pearson	Single	Scale 100	GSR	Weighted	FD10%	Pearson	0.117	NYU long-term	Intermediate
		AAL90 + GSR + weig + FD20% + MutualInfo	Single	Scale 100	GSR	Weighted	FD20%	Mutual Info	0.164	NYU long-term	Intermediate
		AAL90 + GSR + weig + FD20% + Pearson	Single	Scale 100	GSR	Weighted	FD20%	Pearson	0.088	NYU long-term	Intermediate
		AAL90 + GSR + weig + FD5% + MutualInfo	Single	Scale 100	GSR	Weighted	FD5%	Mutual Info	0.178	NYU long-term	Intermediate
		AAL90 + GSR + weig + FD5% + Pearson	Single	Scale 100	GSR	Weighted	FD5%	Pearson	0.232	NYU long-term	Intermediate
		AAL90 + NoGSR + bin + Abs03 + MutualInfo	Single	Scale 100	No GSR	Binarised	Abs0.3	Mutual Info	0.355	NYU long-term	Intermediate
		AAL90 + NoGSR + bin + Abs03 + Pearson	Single	Scale 100	No GSR	Binarised	Abs0.3	Pearson	0.335	NYU long-term	Intermediate
		AAL90 + NoGSR + bin + Abs05 + MutualInfo	Single	Scale 100	No GSR	Binarised	Abs0.5	Mutual Info	0.244	NYU long-term	Intermediate
		AAL90 + NoGSR + bin + Abs05 + Pearson	Single	Scale 100	No GSR	Binarised	Abs0.5	Pearson	0.428	NYU long-term	Intermediate
		AAL90 + NoGSR + bin + ECO + MutualInfo	Single	Scale 100	No GSR	Binarised	ECO	Mutual Info	0.412	NYU long-term	Intermediate
		AAL90 + NoGSR + bin + ECO + Pearson	Single	Scale 100	No GSR	Binarised	ECO	Pearson	0.4	NYU long-term	Intermediate
		AAL90 + NoGSR + bin + OMST + MutualInfo	Single	Scale 100	No GSR	Binarised	OMST	Mutual Info	0.221	NYU long-term	Intermediate
		AAL90 + NoGSR + bin + OMST + Pearson	Single	Scale 100	No GSR	Binarised	OMST	Pearson	0.246	NYU long-term	Intermediate
		AAL90 + NoGSR + bin + SDM + MutualInfo	Single	Scale 100	No GSR	Binarised	SDM	Mutual Info	0.292	NYU long-term	Intermediate
		AAL90 + NoGSR + bin + SDM + Pearson	Single	Scale 100	No GSR	Binarised	SDM	Pearson	0.274	NYU long-term	Intermediate
		AAL90 + NoGSR + bin + FD10% + MutualInfo	Single	Scale 100	No GSR	Binarised	FD10%	Mutual Info	0.286	NYU long-term	Intermediate
		AAL90 + NoGSR + bin + FD10% + Pearson	Single	Scale 100	No GSR	Binarised	FD10%	Pearson	0.287	NYU long-term	Intermediate
		AAL90 + NoGSR + bin + FD20% + MutualInfo	Single	Scale 100	No GSR	Binarised	FD20%	Mutual Info	0.284	NYU long-term	Intermediate
		AAL90 + NoGSR + bin + FD20% + Pearson	Single	Scale 100	No GSR	Binarised	FD20%	Pearson	0.262	NYU long-term	Intermediate
		AAL90 + NoGSR + bin + FD5% + MutualInfo	Single	Scale 100	No GSR	Binarised	FD5%	Mutual Info	0.359	NYU long-term	Intermediate
		AAL90 + NoGSR + bin + FD5% + Pearson	Single	Scale 100	No GSR	Binarised	FD5%	Pearson	0.376	NYU long-term	Intermediate
		AAL90 + NoGSR + weig + Abs03 + MutualInfo	Single	Scale 100	No GSR	Weighted	Abs0.3	Mutual Info	0.484	NYU long-term	Intermediate
		AAL90 + NoGSR + weig + Abs03 + Pearson	Single	Scale 100	No GSR	Weighted	Abs0.3	Pearson	0.125	NYU long-term	Intermediate
		AAL90 + NoGSR + weig + Abs05 + MutualInfo	Single	Scale 100	No GSR	Weighted	Abs0.5	Mutual Info	0.512	NYU long-term	Intermediate
		AAL90 + NoGSR + weig + Abs05 + Pearson	Single	Scale 100	No GSR	Weighted	Abs0.5	Pearson	0.273	NYU long-term	Intermediate
		AAL90 + NoGSR + weig + ECO + MutualInfo	Single	Scale 100	No GSR	Weighted	ECO	Mutual Info	0.258	NYU long-term	Intermediate
		AAL90 + NoGSR + weig + ECO + Pearson	Single	Scale 100	No GSR	Weighted	ECO	Pearson	0.369	NYU long-term	Intermediate
		AAL90 + NoGSR + weig + OMST + MutualInfo	Single	Scale 100	No GSR	Weighted	OMST	Mutual Info	0.138	NYU long-term	Intermediate
		AAL90 + NoGSR + weig + OMST + Pearson	Single	Scale 100	No GSR	Weighted	OMST	Pearson	0.144	NYU long-term	Intermediate
		AAL90 + NoGSR + weig + SDM + MutualInfo	Single	Scale 100	No GSR	Weighted	SDM	Mutual Info	0.155	NYU long-term	Intermediate
		AAL90 + NoGSR + weig + SDM + Pearson	Single	Scale 100	No GSR	Weighted	SDM	Pearson	0.145	NYU long-term	Intermediate
		AAL90 + NoGSR + weig + FD10% + MutualInfo	Single	Scale 100	No GSR	Weighted	FD10%	Mutual Info	0.151	NYU long-term	Intermediate
		AAL90 + NoGSR + weig + FD10% + Pearson	Single	Scale 100	No GSR	Weighted	FD10%	Pearson	0.195	NYU long-term	Intermediate
		AAL90 + NoGSR + weig + FD20% + MutualInfo	Single	Scale 100	No GSR	Weighted	FD20%	Mutual Info	0.156	NYU long-term	Intermediate
		AAL90 + NoGSR + weig + FD20% + Pearson	Single	Scale 100	No GSR	Weighted	FD20%	Pearson	0.145	NYU long-term	Intermediate
		AAL90 + NoGSR + weig + FD5% + MutualInfo	Single	Scale 100	No GSR	Weighted	FD5%	Mutual Info	0.174	NYU long-term	Intermediate
		AAL90 + NoGSR + weig + FD5% + Pearson	Single	Scale 100	No GSR	Weighted	FD5%	Pearson	0.294	NYU long-term	Intermediate
		Brainnetome246 + GSR + bin + Abs03 + MutualInfo	Single	Scale 200	GSR	Binarised	Abs0.3	Mutual Info	0.403	NYU long-term	Intermediate
		Brainnetome246 + GSR + bin + Abs03 + Pearson	Single	Scale 200	GSR	Binarised	Abs0.3	Pearson	0.218	NYU long-term	Intermediate
		Brainnetome246 + GSR + bin + Abs05 + MutualInfo	Single	Scale 200	GSR	Binarised	Abs0.5	Mutual Info	0.221	NYU long-term	Intermediate
		Brainnetome246 + GSR + bin + Abs05 + Pearson	Single	Scale 200	GSR	Binarised	Abs0.5	Pearson	0.42	NYU long-term	Intermediate
		Brainnetome246 + GSR + bin + ECO + MutualInfo	Single	Scale 200	GSR	Binarised	ECO	Mutual Info	0.383	NYU long-term	Intermediate
		Brainnetome246 + GSR + bin + ECO + Pearson	Single	Scale 200	GSR	Binarised	ECO	Pearson	0.417	NYU long-term	Intermediate
		Brainnetome246 + GSR + bin + OMST + MutualInfo	Single	Scale 200	GSR	Binarised	OMST	Mutual Info	0.242	NYU long-term	Intermediate
		Brainnetome246 + GSR + bin + OMST + Pearson	Single	Scale 200	GSR	Binarised	OMST	Pearson	0.252	NYU long-term	Intermediate
		Brainnetome246 + GSR + bin + SDM + MutualInfo	Single	Scale 200	GSR	Binarised	SDM	Mutual Info	0.325	NYU long-term	Intermediate
		Brainnetome246 + GSR + bin + SDM + Pearson	Single	Scale 200	GSR	Binarised	SDM	Pearson	0.279	NYU long-term	Intermediate
		Brainnetome246 + GSR + bin + FD10% + MutualInfo	Single	Scale 200	GSR	Binarised	FD10%	Mutual Info	0.346	NYU long-term	Intermediate
		Brainnetome246 + GSR + bin + FD10% + Pearson	Single	Scale 200	GSR	Binarised	FD10%	Pearson	0.264	NYU long-term	Intermediate
		Brainnetome246 + GSR + bin + FD20% + MutualInfo	Single	Scale 200	GSR	Binarised	FD20%	Mutual Info	0.223	NYU long-term	Intermediate
		Brainnetome246 + GSR + bin + FD20% + Pearson	Single	Scale 200	GSR	Binarised	FD20%	Pearson	0.201	NYU long-term	Intermediate
		Brainnetome246 + GSR + bin + FD5% + MutualInfo	Single	Scale 200	GSR	Binarised	FD5%	Mutual Info	0.32	NYU long-term	Intermediate
		Brainnetome246 + GSR + bin + FD5% + Pearson	Single	Scale 200	GSR	Binarised	FD5%	Pearson	0.306	NYU long-term	Intermediate
		Brainnetome246 + GSR + weig + Abs03 + MutualInfo	Single	Scale 200	GSR	Weighted	Abs0.3	Mutual Info	0.427	NYU long-term	Intermediate
		Brainnetome246 + GSR + weig + Abs03 + Pearson	Single	Scale 200	GSR	Weighted	Abs0.3	Pearson	0.068	NYU long-term	Intermediate
		Brainnetome246 + GSR + weig + Abs05 + MutualInfo	Single	Scale 200	GSR	Weighted	Abs0.5	Mutual Info	0.553	NYU long-term	Intermediate
		Brainnetome246 + GSR + weig + Abs05 + Pearson	Single	Scale 200	GSR	Weighted	Abs0.5	Pearson	0.256	NYU long-term	Intermediate
		Brainnetome246 + GSR + weig + ECO + MutualInfo	Single	Scale 200	GSR	Weighted	ECO	Mutual Info	0.207	NYU long-term	Intermediate
		Brainnetome246 + GSR + weig + ECO + Pearson	Single	Scale 200	GSR	Weighted	ECO	Pearson	0.367	NYU long-term	Intermediate
		Brainnetome246 + GSR + weig + OMST + MutualInfo	Single	Scale 200	GSR	Weighted	OMST	Mutual Info	0.122	NYU long-term	Intermediate
		Brainnetome246 + GSR + weig + OMST + Pearson	Single	Scale 200	GSR	Weighted	OMST	Pearson	0.073	NYU long-term	Intermediate
		Brainnetome246 + GSR + weig + SDM + MutualInfo	Single	Scale 200	GSR	Weighted	SDM	Mutual Info	0.138	NYU long-term	Intermediate
		Brainnetome246 + GSR + weig + SDM + Pearson	Single	Scale 200	GSR	Weighted	SDM	Pearson	0.088	NYU long-term	Intermediate
		Brainnetome246 + GSR + weig + FD10% + MutualInfo	Single	Scale 200	GSR	Weighted	FD10%	Mutual Info	0.133	NYU long-term	Intermediate
		Brainnetome246 + GSR + weig + FD10% + Pearson	Single	Scale 200	GSR	Weighted	FD10%	Pearson	0.065	NYU long-term	Intermediate
		Brainnetome246 + GSR + weig + FD20% + MutualInfo	Single	Scale 200	GSR	Weighted	FD20%	Mutual Info	0.129	NYU long-term	Intermediate
		Brainnetome246 + GSR + weig + FD20% + Pearson	Single	Scale 200	GSR	Weighted	FD20%	Pearson	0.049	NYU long-term	4th Best: Brainnetome246 + GSR + weig + FD20% + Pearson	7	Best	1
		Brainnetome246 + GSR + weig + FD5% + MutualInfo	Single	Scale 200	GSR	Weighted	FD5%	Mutual Info	0.148	NYU long-term	Intermediate
		Brainnetome246 + GSR + weig + FD5% + Pearson	Single	Scale 200	GSR	Weighted	FD5%	Pearson	0.131	NYU long-term	Intermediate
		Brainnetome246 + NoGSR + bin + Abs03 + MutualInfo	Single	Scale 200	No GSR	Binarised	Abs0.3	Mutual Info	0.404	NYU long-term	Intermediate
		Brainnetome246 + NoGSR + bin + Abs03 + Pearson	Single	Scale 200	No GSR	Binarised	Abs0.3	Pearson	0.311	NYU long-term	Intermediate
		Brainnetome246 + NoGSR + bin + Abs05 + MutualInfo	Single	Scale 200	No GSR	Binarised	Abs0.5	Mutual Info	0.28	NYU long-term	Intermediate
		Brainnetome246 + NoGSR + bin + Abs05 + Pearson	Single	Scale 200	No GSR	Binarised	Abs0.5	Pearson	0.42	NYU long-term	Intermediate
		Brainnetome246 + NoGSR + bin + ECO + MutualInfo	Single	Scale 200	No GSR	Binarised	ECO	Mutual Info	0.405	NYU long-term	Intermediate
		Brainnetome246 + NoGSR + bin + ECO + Pearson	Single	Scale 200	No GSR	Binarised	ECO	Pearson	0.4	NYU long-term	Intermediate
		Brainnetome246 + NoGSR + bin + OMST + MutualInfo	Single	Scale 200	No GSR	Binarised	OMST	Mutual Info	0.222	NYU long-term	Intermediate
		Brainnetome246 + NoGSR + bin + OMST + Pearson	Single	Scale 200	No GSR	Binarised	OMST	Pearson	0.233	NYU long-term	Intermediate
		Brainnetome246 + NoGSR + bin + SDM + MutualInfo	Single	Scale 200	No GSR	Binarised	SDM	Mutual Info	0.289	NYU long-term	Intermediate
		Brainnetome246 + NoGSR + bin + SDM + Pearson	Single	Scale 200	No GSR	Binarised	SDM	Pearson	0.302	NYU long-term	Intermediate
		Brainnetome246 + NoGSR + bin + FD10% + MutualInfo	Single	Scale 200	No GSR	Binarised	FD10%	Mutual Info	0.297	NYU long-term	Intermediate
		Brainnetome246 + NoGSR + bin + FD10% + Pearson	Single	Scale 200	No GSR	Binarised	FD10%	Pearson	0.293	NYU long-term	Intermediate
		Brainnetome246 + NoGSR + bin + FD20% + MutualInfo	Single	Scale 200	No GSR	Binarised	FD20%	Mutual Info	0.2	NYU long-term	Intermediate
		Brainnetome246 + NoGSR + bin + FD20% + Pearson	Single	Scale 200	No GSR	Binarised	FD20%	Pearson	0.241	NYU long-term	Intermediate
		Brainnetome246 + NoGSR + bin + FD5% + MutualInfo	Single	Scale 200	No GSR	Binarised	FD5%	Mutual Info	0.301	NYU long-term	Intermediate
		Brainnetome246 + NoGSR + bin + FD5% + Pearson	Single	Scale 200	No GSR	Binarised	FD5%	Pearson	0.313	NYU long-term	Intermediate
		Brainnetome246 + NoGSR + weig + Abs03 + MutualInfo	Single	Scale 200	No GSR	Weighted	Abs0.3	Mutual Info	0.336	NYU long-term	Intermediate
		Brainnetome246 + NoGSR + weig + Abs03 + Pearson	Single	Scale 200	No GSR	Weighted	Abs0.3	Pearson	0.099	NYU long-term	Intermediate
		Brainnetome246 + NoGSR + weig + Abs05 + MutualInfo	Single	Scale 200	No GSR	Weighted	Abs0.5	Mutual Info	0.584	NYU long-term	Intermediate
		Brainnetome246 + NoGSR + weig + Abs05 + Pearson	Single	Scale 200	No GSR	Weighted	Abs0.5	Pearson	0.257	NYU long-term	Intermediate
		Brainnetome246 + NoGSR + weig + ECO + MutualInfo	Single	Scale 200	No GSR	Weighted	ECO	Mutual Info	0.223	NYU long-term	Intermediate
		Brainnetome246 + NoGSR + weig + ECO + Pearson	Single	Scale 200	No GSR	Weighted	ECO	Pearson	0.367	NYU long-term	Intermediate
		Brainnetome246 + NoGSR + weig + OMST + MutualInfo	Single	Scale 200	No GSR	Weighted	OMST	Mutual Info	0.127	NYU long-term	Intermediate
		Brainnetome246 + NoGSR + weig + OMST + Pearson	Single	Scale 200	No GSR	Weighted	OMST	Pearson	0.096	NYU long-term	Intermediate
		Brainnetome246 + NoGSR + weig + SDM + MutualInfo	Single	Scale 200	No GSR	Weighted	SDM	Mutual Info	0.145	NYU long-term	Intermediate
		Brainnetome246 + NoGSR + weig + SDM + Pearson	Single	Scale 200	No GSR	Weighted	SDM	Pearson	0.171	NYU long-term	Intermediate
		Brainnetome246 + NoGSR + weig + FD10% + MutualInfo	Single	Scale 200	No GSR	Weighted	FD10%	Mutual Info	0.141	NYU long-term	Intermediate
		Brainnetome246 + NoGSR + weig + FD10% + Pearson	Single	Scale 200	No GSR	Weighted	FD10%	Pearson	0.141	NYU long-term	Intermediate
		Brainnetome246 + NoGSR + weig + FD20% + MutualInfo	Single	Scale 200	No GSR	Weighted	FD20%	Mutual Info	0.141	NYU long-term	Intermediate
		Brainnetome246 + NoGSR + weig + FD20% + Pearson	Single	Scale 200	No GSR	Weighted	FD20%	Pearson	0.097	NYU long-term	Intermediate
		Brainnetome246 + NoGSR + weig + FD5% + MutualInfo	Single	Scale 200	No GSR	Weighted	FD5%	Mutual Info	0.153	NYU long-term	Intermediate
		Brainnetome246 + NoGSR + weig + FD5% + Pearson	Single	Scale 200	No GSR	Weighted	FD5%	Pearson	0.21	NYU long-term	Intermediate
		Glasser414 + GSR + bin + Abs03 + MutualInfo	Single	Scale 400	GSR	Binarised	Abs0.3	Mutual Info	0.44	NYU long-term	Intermediate
		Glasser414 + GSR + bin + Abs03 + Pearson	Single	Scale 400	GSR	Binarised	Abs0.3	Pearson	0.226	NYU long-term	Intermediate
		Glasser414 + GSR + bin + Abs05 + MutualInfo	Single	Scale 400	GSR	Binarised	Abs0.5	Mutual Info	0.252	NYU long-term	Intermediate
		Glasser414 + GSR + bin + Abs05 + Pearson	Single	Scale 400	GSR	Binarised	Abs0.5	Pearson	0.471	NYU long-term	Intermediate
		Glasser414 + GSR + bin + ECO + MutualInfo	Single	Scale 400	GSR	Binarised	ECO	Mutual Info	0.351	NYU long-term	Intermediate
		Glasser414 + GSR + bin + ECO + Pearson	Single	Scale 400	GSR	Binarised	ECO	Pearson	0.41	NYU long-term	Intermediate
		Glasser414 + GSR + bin + OMST + MutualInfo	Single	Scale 400	GSR	Binarised	OMST	Mutual Info	0.254	NYU long-term	Intermediate
		Glasser414 + GSR + bin + OMST + Pearson	Single	Scale 400	GSR	Binarised	OMST	Pearson	0.282	NYU long-term	Intermediate
		Glasser414 + GSR + bin + SDM + MutualInfo	Single	Scale 400	GSR	Binarised	SDM	Mutual Info	0.336	NYU long-term	Intermediate
		Glasser414 + GSR + bin + SDM + Pearson	Single	Scale 400	GSR	Binarised	SDM	Pearson	0.307	NYU long-term	Intermediate
		Glasser414 + GSR + bin + FD10% + MutualInfo	Single	Scale 400	GSR	Binarised	FD10%	Mutual Info	0.39	NYU long-term	Intermediate
		Glasser414 + GSR + bin + FD10% + Pearson	Single	Scale 400	GSR	Binarised	FD10%	Pearson	0.336	NYU long-term	Intermediate
		Glasser414 + GSR + bin + FD20% + MutualInfo	Single	Scale 400	GSR	Binarised	FD20%	Mutual Info	0.184	NYU long-term	Intermediate
		Glasser414 + GSR + bin + FD20% + Pearson	Single	Scale 400	GSR	Binarised	FD20%	Pearson	0.158	NYU long-term	Intermediate
		Glasser414 + GSR + bin + FD5% + MutualInfo	Single	Scale 400	GSR	Binarised	FD5%	Mutual Info	0.317	NYU long-term	Intermediate
		Glasser414 + GSR + bin + FD5% + Pearson	Single	Scale 400	GSR	Binarised	FD5%	Pearson	0.307	NYU long-term	Intermediate
		Glasser414 + GSR + weig + Abs03 + MutualInfo	Single	Scale 400	GSR	Weighted	Abs0.3	Mutual Info	0.474	NYU long-term	Intermediate
		Glasser414 + GSR + weig + Abs03 + Pearson	Single	Scale 400	GSR	Weighted	Abs0.3	Pearson	0.095	NYU long-term	Intermediate
		Glasser414 + GSR + weig + Abs05 + MutualInfo	Single	Scale 400	GSR	Weighted	Abs0.5	Mutual Info	0.562	NYU long-term	Intermediate
		Glasser414 + GSR + weig + Abs05 + Pearson	Single	Scale 400	GSR	Weighted	Abs0.5	Pearson	0.343	NYU long-term	Intermediate
		Glasser414 + GSR + weig + ECO + MutualInfo	Single	Scale 400	GSR	Weighted	ECO	Mutual Info	0.202	NYU long-term	Intermediate
		Glasser414 + GSR + weig + ECO + Pearson	Single	Scale 400	GSR	Weighted	ECO	Pearson	0.371	NYU long-term	Intermediate
		Glasser414 + GSR + weig + OMST + MutualInfo	Single	Scale 400	GSR	Weighted	OMST	Mutual Info	0.176	NYU long-term	Intermediate
		Glasser414 + GSR + weig + OMST + Pearson	Single	Scale 400	GSR	Weighted	OMST	Pearson	0.092	NYU long-term	Intermediate
		Glasser414 + GSR + weig + SDM + MutualInfo	Single	Scale 400	GSR	Weighted	SDM	Mutual Info	0.187	NYU long-term	Intermediate
		Glasser414 + GSR + weig + SDM + Pearson	Single	Scale 400	GSR	Weighted	SDM	Pearson	0.191	NYU long-term	Intermediate
		Glasser414 + GSR + weig + FD10% + MutualInfo	Single	Scale 400	GSR	Weighted	FD10%	Mutual Info	0.194	NYU long-term	Intermediate
		Glasser414 + GSR + weig + FD10% + Pearson	Single	Scale 400	GSR	Weighted	FD10%	Pearson	0.076	NYU long-term	Intermediate
		Glasser414 + GSR + weig + FD20% + MutualInfo	Single	Scale 400	GSR	Weighted	FD20%	Mutual Info	0.194	NYU long-term	Intermediate
		Glasser414 + GSR + weig + FD20% + Pearson	Single	Scale 400	GSR	Weighted	FD20%	Pearson	0.07	NYU long-term	Intermediate
		Glasser414 + GSR + weig + FD5% + MutualInfo	Single	Scale 400	GSR	Weighted	FD5%	Mutual Info	0.191	NYU long-term	Intermediate
		Glasser414 + GSR + weig + FD5% + Pearson	Single	Scale 400	GSR	Weighted	FD5%	Pearson	0.134	NYU long-term	Intermediate
		Glasser414 + NoGSR + bin + Abs03 + MutualInfo	Single	Scale 400	No GSR	Binarised	Abs0.3	Mutual Info	0.501	NYU long-term	Intermediate
		Glasser414 + NoGSR + bin + Abs03 + Pearson	Single	Scale 400	No GSR	Binarised	Abs0.3	Pearson	0.302	NYU long-term	Intermediate
		Glasser414 + NoGSR + bin + Abs05 + MutualInfo	Single	Scale 400	No GSR	Binarised	Abs0.5	Mutual Info	0.336	NYU long-term	Intermediate
		Glasser414 + NoGSR + bin + Abs05 + Pearson	Single	Scale 400	No GSR	Binarised	Abs0.5	Pearson	0.438	NYU long-term	Intermediate
		Glasser414 + NoGSR + bin + ECO + MutualInfo	Single	Scale 400	No GSR	Binarised	ECO	Mutual Info	0.379	NYU long-term	Intermediate
		Glasser414 + NoGSR + bin + ECO + Pearson	Single	Scale 400	No GSR	Binarised	ECO	Pearson	0.41	NYU long-term	Intermediate
		Glasser414 + NoGSR + bin + OMST + MutualInfo	Single	Scale 400	No GSR	Binarised	OMST	Mutual Info	0.265	NYU long-term	Intermediate
		Glasser414 + NoGSR + bin + OMST + Pearson	Single	Scale 400	No GSR	Binarised	OMST	Pearson	0.255	NYU long-term	Intermediate
		Glasser414 + NoGSR + bin + SDM + MutualInfo	Single	Scale 400	No GSR	Binarised	SDM	Mutual Info	0.323	NYU long-term	Intermediate
		Glasser414 + NoGSR + bin + SDM + Pearson	Single	Scale 400	No GSR	Binarised	SDM	Pearson	0.324	NYU long-term	Intermediate
		Glasser414 + NoGSR + bin + FD10% + MutualInfo	Single	Scale 400	No GSR	Binarised	FD10%	Mutual Info	0.335	NYU long-term	Intermediate
		Glasser414 + NoGSR + bin + FD10% + Pearson	Single	Scale 400	No GSR	Binarised	FD10%	Pearson	0.306	NYU long-term	Intermediate
		Glasser414 + NoGSR + bin + FD20% + MutualInfo	Single	Scale 400	No GSR	Binarised	FD20%	Mutual Info	0.178	NYU long-term	Intermediate
		Glasser414 + NoGSR + bin + FD20% + Pearson	Single	Scale 400	No GSR	Binarised	FD20%	Pearson	0.186	NYU long-term	Intermediate
		Glasser414 + NoGSR + bin + FD5% + MutualInfo	Single	Scale 400	No GSR	Binarised	FD5%	Mutual Info	0.289	NYU long-term	Intermediate
		Glasser414 + NoGSR + bin + FD5% + Pearson	Single	Scale 400	No GSR	Binarised	FD5%	Pearson	0.299	NYU long-term	Intermediate
		Glasser414 + NoGSR + weig + Abs03 + MutualInfo	Single	Scale 400	No GSR	Weighted	Abs0.3	Mutual Info	0.44	NYU long-term	Intermediate
		Glasser414 + NoGSR + weig + Abs03 + Pearson	Single	Scale 400	No GSR	Weighted	Abs0.3	Pearson	0.099	NYU long-term	Intermediate
		Glasser414 + NoGSR + weig + Abs05 + MutualInfo	Single	Scale 400	No GSR	Weighted	Abs0.5	Mutual Info	0.597	NYU long-term	Intermediate
		Glasser414 + NoGSR + weig + Abs05 + Pearson	Single	Scale 400	No GSR	Weighted	Abs0.5	Pearson	0.307	NYU long-term	Intermediate
		Glasser414 + NoGSR + weig + ECO + MutualInfo	Single	Scale 400	No GSR	Weighted	ECO	Mutual Info	0.227	NYU long-term	Intermediate
		Glasser414 + NoGSR + weig + ECO + Pearson	Single	Scale 400	No GSR	Weighted	ECO	Pearson	0.43	NYU long-term	Intermediate
		Glasser414 + NoGSR + weig + OMST + MutualInfo	Single	Scale 400	No GSR	Weighted	OMST	Mutual Info	0.157	NYU long-term	Intermediate
		Glasser414 + NoGSR + weig + OMST + Pearson	Single	Scale 400	No GSR	Weighted	OMST	Pearson	0.095	NYU long-term	Intermediate
		Glasser414 + NoGSR + weig + SDM + MutualInfo	Single	Scale 400	No GSR	Weighted	SDM	Mutual Info	0.162	NYU long-term	Intermediate
		Glasser414 + NoGSR + weig + SDM + Pearson	Single	Scale 400	No GSR	Weighted	SDM	Pearson	0.263	NYU long-term	Intermediate
		Glasser414 + NoGSR + weig + FD10% + MutualInfo	Single	Scale 400	No GSR	Weighted	FD10%	Mutual Info	0.17	NYU long-term	Intermediate
		Glasser414 + NoGSR + weig + FD10% + Pearson	Single	Scale 400	No GSR	Weighted	FD10%	Pearson	0.126	NYU long-term	Intermediate
		Glasser414 + NoGSR + weig + FD20% + MutualInfo	Single	Scale 400	No GSR	Weighted	FD20%	Mutual Info	0.171	NYU long-term	Intermediate
		Glasser414 + NoGSR + weig + FD20% + Pearson	Single	Scale 400	No GSR	Weighted	FD20%	Pearson	0.086	NYU long-term	Intermediate
		Glasser414 + NoGSR + weig + FD5% + MutualInfo	Single	Scale 400	No GSR	Weighted	FD5%	Mutual Info	0.164	NYU long-term	Intermediate
		Glasser414 + NoGSR + weig + FD5% + Pearson	Single	Scale 400	No GSR	Weighted	FD5%	Pearson	0.195	NYU long-term	Intermediate
		ICA100 + GSR + bin + Abs03 + MutualInfo	ICA	Scale 100	GSR	Binarised	Abs0.3	Mutual Info	0.313	NYU long-term	Intermediate
		ICA100 + GSR + bin + Abs03 + Pearson	ICA	Scale 100	GSR	Binarised	Abs0.3	Pearson	0.275	NYU long-term	Intermediate
		ICA100 + GSR + bin + Abs05 + MutualInfo	ICA	Scale 100	GSR	Binarised	Abs0.5	Mutual Info	0	NYU long-term	1st Best: ICA100 + GSR + bin + Abs05 + MutualInfo	10	Best	1
		ICA100 + GSR + bin + Abs05 + Pearson	ICA	Scale 100	GSR	Binarised	Abs0.5	Pearson	0.404	NYU long-term	Intermediate
		ICA100 + GSR + bin + ECO + MutualInfo	ICA	Scale 100	GSR	Binarised	ECO	Mutual Info	0.3	NYU long-term	Intermediate
		ICA100 + GSR + bin + ECO + Pearson	ICA	Scale 100	GSR	Binarised	ECO	Pearson	0.343	NYU long-term	Intermediate
		ICA100 + GSR + bin + OMST + MutualInfo	ICA	Scale 100	GSR	Binarised	OMST	Mutual Info	0.167	NYU long-term	Intermediate
		ICA100 + GSR + bin + OMST + Pearson	ICA	Scale 100	GSR	Binarised	OMST	Pearson	0.168	NYU long-term	Intermediate
		ICA100 + GSR + bin + SDM + MutualInfo	ICA	Scale 100	GSR	Binarised	SDM	Mutual Info	0.273	NYU long-term	Intermediate
		ICA100 + GSR + bin + SDM + Pearson	ICA	Scale 100	GSR	Binarised	SDM	Pearson	0.263	NYU long-term	Intermediate
		ICA100 + GSR + bin + FD10% + MutualInfo	ICA	Scale 100	GSR	Binarised	FD10%	Mutual Info	0.254	NYU long-term	Intermediate
		ICA100 + GSR + bin + FD10% + Pearson	ICA	Scale 100	GSR	Binarised	FD10%	Pearson	0.261	NYU long-term	Intermediate
		ICA100 + GSR + bin + FD20% + MutualInfo	ICA	Scale 100	GSR	Binarised	FD20%	Mutual Info	0.212	NYU long-term	Intermediate
		ICA100 + GSR + bin + FD20% + Pearson	ICA	Scale 100	GSR	Binarised	FD20%	Pearson	0.252	NYU long-term	Intermediate
		ICA100 + GSR + bin + FD5% + MutualInfo	ICA	Scale 100	GSR	Binarised	FD5%	Mutual Info	0.279	NYU long-term	Intermediate
		ICA100 + GSR + bin + FD5% + Pearson	ICA	Scale 100	GSR	Binarised	FD5%	Pearson	0.278	NYU long-term	Intermediate
		ICA100 + GSR + weig + Abs03 + MutualInfo	ICA	Scale 100	GSR	Weighted	Abs0.3	Mutual Info	0.582	NYU long-term	Intermediate
		ICA100 + GSR + weig + Abs03 + Pearson	ICA	Scale 100	GSR	Weighted	Abs0.3	Pearson	0.125	NYU long-term	Intermediate
		ICA100 + GSR + weig + Abs05 + MutualInfo	ICA	Scale 100	GSR	Weighted	Abs0.5	Mutual Info	0.039	NYU long-term	2nd Best: ICA100 + GSR + weig + Abs05 + MutualInfo	9	Best	1
		ICA100 + GSR + weig + Abs05 + Pearson	ICA	Scale 100	GSR	Weighted	Abs0.5	Pearson	0.47	NYU long-term	Intermediate
		ICA100 + GSR + weig + ECO + MutualInfo	ICA	Scale 100	GSR	Weighted	ECO	Mutual Info	0.192	NYU long-term	Intermediate
		ICA100 + GSR + weig + ECO + Pearson	ICA	Scale 100	GSR	Weighted	ECO	Pearson	0.284	NYU long-term	Intermediate
		ICA100 + GSR + weig + OMST + MutualInfo	ICA	Scale 100	GSR	Weighted	OMST	Mutual Info	0.159	NYU long-term	Intermediate
		ICA100 + GSR + weig + OMST + Pearson	ICA	Scale 100	GSR	Weighted	OMST	Pearson	0.106	NYU long-term	Intermediate
		ICA100 + GSR + weig + SDM + MutualInfo	ICA	Scale 100	GSR	Weighted	SDM	Mutual Info	0.169	NYU long-term	Intermediate
		ICA100 + GSR + weig + SDM + Pearson	ICA	Scale 100	GSR	Weighted	SDM	Pearson	0.096	NYU long-term	Intermediate
		ICA100 + GSR + weig + FD10% + MutualInfo	ICA	Scale 100	GSR	Weighted	FD10%	Mutual Info	0.167	NYU long-term	Intermediate
		ICA100 + GSR + weig + FD10% + Pearson	ICA	Scale 100	GSR	Weighted	FD10%	Pearson	0.124	NYU long-term	Intermediate
		ICA100 + GSR + weig + FD20% + MutualInfo	ICA	Scale 100	GSR	Weighted	FD20%	Mutual Info	0.175	NYU long-term	Intermediate
		ICA100 + GSR + weig + FD20% + Pearson	ICA	Scale 100	GSR	Weighted	FD20%	Pearson	0.092	NYU long-term	Intermediate
		ICA100 + GSR + weig + FD5% + MutualInfo	ICA	Scale 100	GSR	Weighted	FD5%	Mutual Info	0.17	NYU long-term	Intermediate
		ICA100 + GSR + weig + FD5% + Pearson	ICA	Scale 100	GSR	Weighted	FD5%	Pearson	0.202	NYU long-term	Intermediate
		ICA100 + NoGSR + bin + Abs03 + MutualInfo	ICA	Scale 100	No GSR	Binarised	Abs0.3	Mutual Info	0.324	NYU long-term	Intermediate
		ICA100 + NoGSR + bin + Abs03 + Pearson	ICA	Scale 100	No GSR	Binarised	Abs0.3	Pearson	0.259	NYU long-term	Intermediate
		ICA100 + NoGSR + bin + Abs05 + MutualInfo	ICA	Scale 100	No GSR	Binarised	Abs0.5	Mutual Info	0.176	NYU long-term	Intermediate
		ICA100 + NoGSR + bin + Abs05 + Pearson	ICA	Scale 100	No GSR	Binarised	Abs0.5	Pearson	0.386	NYU long-term	Intermediate
		ICA100 + NoGSR + bin + ECO + MutualInfo	ICA	Scale 100	No GSR	Binarised	ECO	Mutual Info	0.308	NYU long-term	Intermediate
		ICA100 + NoGSR + bin + ECO + Pearson	ICA	Scale 100	No GSR	Binarised	ECO	Pearson	0.342	NYU long-term	Intermediate
		ICA100 + NoGSR + bin + OMST + MutualInfo	ICA	Scale 100	No GSR	Binarised	OMST	Mutual Info	0.159	NYU long-term	Intermediate
		ICA100 + NoGSR + bin + OMST + Pearson	ICA	Scale 100	No GSR	Binarised	OMST	Pearson	0.167	NYU long-term	Intermediate
		ICA100 + NoGSR + bin + SDM + MutualInfo	ICA	Scale 100	No GSR	Binarised	SDM	Mutual Info	0.254	NYU long-term	Intermediate
		ICA100 + NoGSR + bin + SDM + Pearson	ICA	Scale 100	No GSR	Binarised	SDM	Pearson	0.262	NYU long-term	Intermediate
		ICA100 + NoGSR + bin + FD10% + MutualInfo	ICA	Scale 100	No GSR	Binarised	FD10%	Mutual Info	0.263	NYU long-term	Intermediate
		ICA100 + NoGSR + bin + FD10% + Pearson	ICA	Scale 100	No GSR	Binarised	FD10%	Pearson	0.261	NYU long-term	Intermediate
		ICA100 + NoGSR + bin + FD20% + MutualInfo	ICA	Scale 100	No GSR	Binarised	FD20%	Mutual Info	0.207	NYU long-term	Intermediate
		ICA100 + NoGSR + bin + FD20% + Pearson	ICA	Scale 100	No GSR	Binarised	FD20%	Pearson	0.24	NYU long-term	Intermediate
		ICA100 + NoGSR + bin + FD5% + MutualInfo	ICA	Scale 100	No GSR	Binarised	FD5%	Mutual Info	0.281	NYU long-term	Intermediate
		ICA100 + NoGSR + bin + FD5% + Pearson	ICA	Scale 100	No GSR	Binarised	FD5%	Pearson	0.293	NYU long-term	Intermediate
		ICA100 + NoGSR + weig + Abs03 + MutualInfo	ICA	Scale 100	No GSR	Weighted	Abs0.3	Mutual Info	0.578	NYU long-term	Intermediate
		ICA100 + NoGSR + weig + Abs03 + Pearson	ICA	Scale 100	No GSR	Weighted	Abs0.3	Pearson	0.121	NYU long-term	Intermediate
		ICA100 + NoGSR + weig + Abs05 + MutualInfo	ICA	Scale 100	No GSR	Weighted	Abs0.5	Mutual Info	0.37	NYU long-term	Intermediate
		ICA100 + NoGSR + weig + Abs05 + Pearson	ICA	Scale 100	No GSR	Weighted	Abs0.5	Pearson	0.475	NYU long-term	Intermediate
		ICA100 + NoGSR + weig + ECO + MutualInfo	ICA	Scale 100	No GSR	Weighted	ECO	Mutual Info	0.209	NYU long-term	Intermediate
		ICA100 + NoGSR + weig + ECO + Pearson	ICA	Scale 100	No GSR	Weighted	ECO	Pearson	0.314	NYU long-term	Intermediate
		ICA100 + NoGSR + weig + OMST + MutualInfo	ICA	Scale 100	No GSR	Weighted	OMST	Mutual Info	0.17	NYU long-term	Intermediate
		ICA100 + NoGSR + weig + OMST + Pearson	ICA	Scale 100	No GSR	Weighted	OMST	Pearson	0.11	NYU long-term	Intermediate
		ICA100 + NoGSR + weig + SDM + MutualInfo	ICA	Scale 100	No GSR	Weighted	SDM	Mutual Info	0.178	NYU long-term	Intermediate
		ICA100 + NoGSR + weig + SDM + Pearson	ICA	Scale 100	No GSR	Weighted	SDM	Pearson	0.101	NYU long-term	Intermediate
		ICA100 + NoGSR + weig + FD10% + MutualInfo	ICA	Scale 100	No GSR	Weighted	FD10%	Mutual Info	0.17	NYU long-term	Intermediate
		ICA100 + NoGSR + weig + FD10% + Pearson	ICA	Scale 100	No GSR	Weighted	FD10%	Pearson	0.13	NYU long-term	Intermediate
		ICA100 + NoGSR + weig + FD20% + MutualInfo	ICA	Scale 100	No GSR	Weighted	FD20%	Mutual Info	0.182	NYU long-term	Intermediate
		ICA100 + NoGSR + weig + FD20% + Pearson	ICA	Scale 100	No GSR	Weighted	FD20%	Pearson	0.092	NYU long-term	Intermediate
		ICA100 + NoGSR + weig + FD5% + MutualInfo	ICA	Scale 100	No GSR	Weighted	FD5%	Mutual Info	0.175	NYU long-term	Intermediate
		ICA100 + NoGSR + weig + FD5% + Pearson	ICA	Scale 100	No GSR	Weighted	FD5%	Pearson	0.213	NYU long-term	Intermediate
		ICA200 + GSR + bin + Abs03 + MutualInfo	ICA	Scale 200	GSR	Binarised	Abs0.3	Mutual Info	0.31	NYU long-term	Intermediate
		ICA200 + GSR + bin + Abs03 + Pearson	ICA	Scale 200	GSR	Binarised	Abs0.3	Pearson	0.267	NYU long-term	Intermediate
		ICA200 + GSR + bin + Abs05 + MutualInfo	ICA	Scale 200	GSR	Binarised	Abs0.5	Mutual Info	0.043	NYU long-term	3rd Best: ICA200 + GSR + bin + Abs05 + MutualInfo	8	Best	1
		ICA200 + GSR + bin + Abs05 + Pearson	ICA	Scale 200	GSR	Binarised	Abs0.5	Pearson	0.429	NYU long-term	Intermediate
		ICA200 + GSR + bin + ECO + MutualInfo	ICA	Scale 200	GSR	Binarised	ECO	Mutual Info	0.317	NYU long-term	Intermediate
		ICA200 + GSR + bin + ECO + Pearson	ICA	Scale 200	GSR	Binarised	ECO	Pearson	0.327	NYU long-term	Intermediate
		ICA200 + GSR + bin + OMST + MutualInfo	ICA	Scale 200	GSR	Binarised	OMST	Mutual Info	0.372	NYU long-term	Intermediate
		ICA200 + GSR + bin + OMST + Pearson	ICA	Scale 200	GSR	Binarised	OMST	Pearson	0.16	NYU long-term	Intermediate
		ICA200 + GSR + bin + SDM + MutualInfo	ICA	Scale 200	GSR	Binarised	SDM	Mutual Info	0.275	NYU long-term	Intermediate
		ICA200 + GSR + bin + SDM + Pearson	ICA	Scale 200	GSR	Binarised	SDM	Pearson	0.244	NYU long-term	Intermediate
		ICA200 + GSR + bin + FD10% + MutualInfo	ICA	Scale 200	GSR	Binarised	FD10%	Mutual Info	0.285	NYU long-term	Intermediate
		ICA200 + GSR + bin + FD10% + Pearson	ICA	Scale 200	GSR	Binarised	FD10%	Pearson	0.255	NYU long-term	Intermediate
		ICA200 + GSR + bin + FD20% + MutualInfo	ICA	Scale 200	GSR	Binarised	FD20%	Mutual Info	0.14	NYU long-term	Intermediate
		ICA200 + GSR + bin + FD20% + Pearson	ICA	Scale 200	GSR	Binarised	FD20%	Pearson	0.171	NYU long-term	Intermediate
		ICA200 + GSR + bin + FD5% + MutualInfo	ICA	Scale 200	GSR	Binarised	FD5%	Mutual Info	0.29	NYU long-term	Intermediate
		ICA200 + GSR + bin + FD5% + Pearson	ICA	Scale 200	GSR	Binarised	FD5%	Pearson	0.277	NYU long-term	Intermediate
		ICA200 + GSR + weig + Abs03 + MutualInfo	ICA	Scale 200	GSR	Weighted	Abs0.3	Mutual Info	0.608	NYU long-term	Intermediate
		ICA200 + GSR + weig + Abs03 + Pearson	ICA	Scale 200	GSR	Weighted	Abs0.3	Pearson	0.133	NYU long-term	Intermediate
		ICA200 + GSR + weig + Abs05 + MutualInfo	ICA	Scale 200	GSR	Weighted	Abs0.5	Mutual Info	0.162	NYU long-term	Intermediate
		ICA200 + GSR + weig + Abs05 + Pearson	ICA	Scale 200	GSR	Weighted	Abs0.5	Pearson	0.453	NYU long-term	Intermediate
		ICA200 + GSR + weig + ECO + MutualInfo	ICA	Scale 200	GSR	Weighted	ECO	Mutual Info	0.221	NYU long-term	Intermediate
		ICA200 + GSR + weig + ECO + Pearson	ICA	Scale 200	GSR	Weighted	ECO	Pearson	0.261	NYU long-term	Intermediate
		ICA200 + GSR + weig + OMST + MutualInfo	ICA	Scale 200	GSR	Weighted	OMST	Mutual Info	0.239	NYU long-term	Intermediate
		ICA200 + GSR + weig + OMST + Pearson	ICA	Scale 200	GSR	Weighted	OMST	Pearson	0.093	NYU long-term	Intermediate
		ICA200 + GSR + weig + SDM + MutualInfo	ICA	Scale 200	GSR	Weighted	SDM	Mutual Info	0.241	NYU long-term	Intermediate
		ICA200 + GSR + weig + SDM + Pearson	ICA	Scale 200	GSR	Weighted	SDM	Pearson	0.112	NYU long-term	Intermediate
		ICA200 + GSR + weig + FD10% + MutualInfo	ICA	Scale 200	GSR	Weighted	FD10%	Mutual Info	0.247	NYU long-term	Intermediate
		ICA200 + GSR + weig + FD10% + Pearson	ICA	Scale 200	GSR	Weighted	FD10%	Pearson	0.097	NYU long-term	Intermediate
		ICA200 + GSR + weig + FD20% + MutualInfo	ICA	Scale 200	GSR	Weighted	FD20%	Mutual Info	0.253	NYU long-term	Intermediate
		ICA200 + GSR + weig + FD20% + Pearson	ICA	Scale 200	GSR	Weighted	FD20%	Pearson	0.086	NYU long-term	Intermediate
		ICA200 + GSR + weig + FD5% + MutualInfo	ICA	Scale 200	GSR	Weighted	FD5%	Mutual Info	0.223	NYU long-term	Intermediate
		ICA200 + GSR + weig + FD5% + Pearson	ICA	Scale 200	GSR	Weighted	FD5%	Pearson	0.146	NYU long-term	Intermediate
		ICA200 + NoGSR + bin + Abs03 + MutualInfo	ICA	Scale 200	No GSR	Binarised	Abs0.3	Mutual Info	0.329	NYU long-term	Intermediate
		ICA200 + NoGSR + bin + Abs03 + Pearson	ICA	Scale 200	No GSR	Binarised	Abs0.3	Pearson	0.253	NYU long-term	Intermediate
		ICA200 + NoGSR + bin + Abs05 + MutualInfo	ICA	Scale 200	No GSR	Binarised	Abs0.5	Mutual Info	0.11	NYU long-term	Intermediate
		ICA200 + NoGSR + bin + Abs05 + Pearson	ICA	Scale 200	No GSR	Binarised	Abs0.5	Pearson	0.414	NYU long-term	Intermediate
		ICA200 + NoGSR + bin + ECO + MutualInfo	ICA	Scale 200	No GSR	Binarised	ECO	Mutual Info	0.312	NYU long-term	Intermediate
		ICA200 + NoGSR + bin + ECO + Pearson	ICA	Scale 200	No GSR	Binarised	ECO	Pearson	0.318	NYU long-term	Intermediate
		ICA200 + NoGSR + bin + OMST + MutualInfo	ICA	Scale 200	No GSR	Binarised	OMST	Mutual Info	0.293	NYU long-term	Intermediate
		ICA200 + NoGSR + bin + OMST + Pearson	ICA	Scale 200	No GSR	Binarised	OMST	Pearson	0.163	NYU long-term	Intermediate
		ICA200 + NoGSR + bin + SDM + MutualInfo	ICA	Scale 200	No GSR	Binarised	SDM	Mutual Info	0.272	NYU long-term	Intermediate
		ICA200 + NoGSR + bin + SDM + Pearson	ICA	Scale 200	No GSR	Binarised	SDM	Pearson	0.246	NYU long-term	Intermediate
		ICA200 + NoGSR + bin + FD10% + MutualInfo	ICA	Scale 200	No GSR	Binarised	FD10%	Mutual Info	0.288	NYU long-term	Intermediate
		ICA200 + NoGSR + bin + FD10% + Pearson	ICA	Scale 200	No GSR	Binarised	FD10%	Pearson	0.251	NYU long-term	Intermediate
		ICA200 + NoGSR + bin + FD20% + MutualInfo	ICA	Scale 200	No GSR	Binarised	FD20%	Mutual Info	0.145	NYU long-term	Intermediate
		ICA200 + NoGSR + bin + FD20% + Pearson	ICA	Scale 200	No GSR	Binarised	FD20%	Pearson	0.157	NYU long-term	Intermediate
		ICA200 + NoGSR + bin + FD5% + MutualInfo	ICA	Scale 200	No GSR	Binarised	FD5%	Mutual Info	0.281	NYU long-term	Intermediate
		ICA200 + NoGSR + bin + FD5% + Pearson	ICA	Scale 200	No GSR	Binarised	FD5%	Pearson	0.277	NYU long-term	Intermediate
		ICA200 + NoGSR + weig + Abs03 + MutualInfo	ICA	Scale 200	No GSR	Weighted	Abs0.3	Mutual Info	0.634	NYU long-term	2nd Worst: ICA200 + NoGSR + weig + Abs03 + MutualInfo	2	Worst	1
		ICA200 + NoGSR + weig + Abs03 + Pearson	ICA	Scale 200	No GSR	Weighted	Abs0.3	Pearson	0.12	NYU long-term	Intermediate
		ICA200 + NoGSR + weig + Abs05 + MutualInfo	ICA	Scale 200	No GSR	Weighted	Abs0.5	Mutual Info	0.221	NYU long-term	Intermediate
		ICA200 + NoGSR + weig + Abs05 + Pearson	ICA	Scale 200	No GSR	Weighted	Abs0.5	Pearson	0.457	NYU long-term	Intermediate
		ICA200 + NoGSR + weig + ECO + MutualInfo	ICA	Scale 200	No GSR	Weighted	ECO	Mutual Info	0.206	NYU long-term	Intermediate
		ICA200 + NoGSR + weig + ECO + Pearson	ICA	Scale 200	No GSR	Weighted	ECO	Pearson	0.275	NYU long-term	Intermediate
		ICA200 + NoGSR + weig + OMST + MutualInfo	ICA	Scale 200	No GSR	Weighted	OMST	Mutual Info	0.209	NYU long-term	Intermediate
		ICA200 + NoGSR + weig + OMST + Pearson	ICA	Scale 200	No GSR	Weighted	OMST	Pearson	0.094	NYU long-term	Intermediate
		ICA200 + NoGSR + weig + SDM + MutualInfo	ICA	Scale 200	No GSR	Weighted	SDM	Mutual Info	0.212	NYU long-term	Intermediate
		ICA200 + NoGSR + weig + SDM + Pearson	ICA	Scale 200	No GSR	Weighted	SDM	Pearson	0.107	NYU long-term	Intermediate
		ICA200 + NoGSR + weig + FD10% + MutualInfo	ICA	Scale 200	No GSR	Weighted	FD10%	Mutual Info	0.218	NYU long-term	Intermediate
		ICA200 + NoGSR + weig + FD10% + Pearson	ICA	Scale 200	No GSR	Weighted	FD10%	Pearson	0.091	NYU long-term	Intermediate
		ICA200 + NoGSR + weig + FD20% + MutualInfo	ICA	Scale 200	No GSR	Weighted	FD20%	Mutual Info	0.221	NYU long-term	Intermediate
		ICA200 + NoGSR + weig + FD20% + Pearson	ICA	Scale 200	No GSR	Weighted	FD20%	Pearson	0.081	NYU long-term	Intermediate
		ICA200 + NoGSR + weig + FD5% + MutualInfo	ICA	Scale 200	No GSR	Weighted	FD5%	Mutual Info	0.199	NYU long-term	Intermediate
		ICA200 + NoGSR + weig + FD5% + Pearson	ICA	Scale 200	No GSR	Weighted	FD5%	Pearson	0.143	NYU long-term	Intermediate
		ICA300 + GSR + bin + Abs03 + MutualInfo	ICA	Scale 400	GSR	Binarised	Abs0.3	Mutual Info	0.401	NYU long-term	Intermediate
		ICA300 + GSR + bin + Abs03 + Pearson	ICA	Scale 400	GSR	Binarised	Abs0.3	Pearson	0.259	NYU long-term	Intermediate
		ICA300 + GSR + bin + Abs05 + MutualInfo	ICA	Scale 400	GSR	Binarised	Abs0.5	Mutual Info	0.052	NYU long-term	5th Best: ICA300 + GSR + bin + Abs05 + MutualInfo	6	Best	1
		ICA300 + GSR + bin + Abs05 + Pearson	ICA	Scale 400	GSR	Binarised	Abs0.5	Pearson	0.496	NYU long-term	Intermediate
		ICA300 + GSR + bin + ECO + MutualInfo	ICA	Scale 400	GSR	Binarised	ECO	Mutual Info	0.342	NYU long-term	Intermediate
		ICA300 + GSR + bin + ECO + Pearson	ICA	Scale 400	GSR	Binarised	ECO	Pearson	0.349	NYU long-term	Intermediate
		ICA300 + GSR + bin + OMST + MutualInfo	ICA	Scale 400	GSR	Binarised	OMST	Mutual Info	0.159	NYU long-term	Intermediate
		ICA300 + GSR + bin + OMST + Pearson	ICA	Scale 400	GSR	Binarised	OMST	Pearson	0.175	NYU long-term	Intermediate
		ICA300 + GSR + bin + SDM + MutualInfo	ICA	Scale 400	GSR	Binarised	SDM	Mutual Info	0.281	NYU long-term	Intermediate
		ICA300 + GSR + bin + SDM + Pearson	ICA	Scale 400	GSR	Binarised	SDM	Pearson	0.263	NYU long-term	Intermediate
		ICA300 + GSR + bin + FD10% + MutualInfo	ICA	Scale 400	GSR	Binarised	FD10%	Mutual Info	0.295	NYU long-term	Intermediate
		ICA300 + GSR + bin + FD10% + Pearson	ICA	Scale 400	GSR	Binarised	FD10%	Pearson	0.271	NYU long-term	Intermediate
		ICA300 + GSR + bin + FD20% + MutualInfo	ICA	Scale 400	GSR	Binarised	FD20%	Mutual Info	0.139	NYU long-term	Intermediate
		ICA300 + GSR + bin + FD20% + Pearson	ICA	Scale 400	GSR	Binarised	FD20%	Pearson	0.133	NYU long-term	Intermediate
		ICA300 + GSR + bin + FD5% + MutualInfo	ICA	Scale 400	GSR	Binarised	FD5%	Mutual Info	0.285	NYU long-term	Intermediate
		ICA300 + GSR + bin + FD5% + Pearson	ICA	Scale 400	GSR	Binarised	FD5%	Pearson	0.267	NYU long-term	Intermediate
		ICA300 + GSR + weig + Abs03 + MutualInfo	ICA	Scale 400	GSR	Weighted	Abs0.3	Mutual Info	0.636	NYU long-term	1st Worst: ICA300 + GSR + weig + Abs03 + MutualInfo	1	Worst	1
		ICA300 + GSR + weig + Abs03 + Pearson	ICA	Scale 400	GSR	Weighted	Abs0.3	Pearson	0.108	NYU long-term	Intermediate
		ICA300 + GSR + weig + Abs05 + MutualInfo	ICA	Scale 400	GSR	Weighted	Abs0.5	Mutual Info	0.252	NYU long-term	Intermediate
		ICA300 + GSR + weig + Abs05 + Pearson	ICA	Scale 400	GSR	Weighted	Abs0.5	Pearson	0.403	NYU long-term	Intermediate
		ICA300 + GSR + weig + ECO + MutualInfo	ICA	Scale 400	GSR	Weighted	ECO	Mutual Info	0.158	NYU long-term	Intermediate
		ICA300 + GSR + weig + ECO + Pearson	ICA	Scale 400	GSR	Weighted	ECO	Pearson	0.235	NYU long-term	Intermediate
		ICA300 + GSR + weig + OMST + MutualInfo	ICA	Scale 400	GSR	Weighted	OMST	Mutual Info	0.122	NYU long-term	Intermediate
		ICA300 + GSR + weig + OMST + Pearson	ICA	Scale 400	GSR	Weighted	OMST	Pearson	0.071	NYU long-term	Intermediate
		ICA300 + GSR + weig + SDM + MutualInfo	ICA	Scale 400	GSR	Weighted	SDM	Mutual Info	0.138	NYU long-term	Intermediate
		ICA300 + GSR + weig + SDM + Pearson	ICA	Scale 400	GSR	Weighted	SDM	Pearson	0.109	NYU long-term	Intermediate
		ICA300 + GSR + weig + FD10% + MutualInfo	ICA	Scale 400	GSR	Weighted	FD10%	Mutual Info	0.142	NYU long-term	Intermediate
		ICA300 + GSR + weig + FD10% + Pearson	ICA	Scale 400	GSR	Weighted	FD10%	Pearson	0.071	NYU long-term	Intermediate
		ICA300 + GSR + weig + FD20% + MutualInfo	ICA	Scale 400	GSR	Weighted	FD20%	Mutual Info	0.143	NYU long-term	Intermediate
		ICA300 + GSR + weig + FD20% + Pearson	ICA	Scale 400	GSR	Weighted	FD20%	Pearson	0.063	NYU long-term	Intermediate
		ICA300 + GSR + weig + FD5% + MutualInfo	ICA	Scale 400	GSR	Weighted	FD5%	Mutual Info	0.137	NYU long-term	Intermediate
		ICA300 + GSR + weig + FD5% + Pearson	ICA	Scale 400	GSR	Weighted	FD5%	Pearson	0.11	NYU long-term	Intermediate
		ICA300 + NoGSR + bin + Abs03 + MutualInfo	ICA	Scale 400	No GSR	Binarised	Abs0.3	Mutual Info	0.354	NYU long-term	Intermediate
		ICA300 + NoGSR + bin + Abs03 + Pearson	ICA	Scale 400	No GSR	Binarised	Abs0.3	Pearson	0.256	NYU long-term	Intermediate
		ICA300 + NoGSR + bin + Abs05 + MutualInfo	ICA	Scale 400	No GSR	Binarised	Abs0.5	Mutual Info	0.435	NYU long-term	Intermediate
		ICA300 + NoGSR + bin + Abs05 + Pearson	ICA	Scale 400	No GSR	Binarised	Abs0.5	Pearson	0.481	NYU long-term	Intermediate
		ICA300 + NoGSR + bin + ECO + MutualInfo	ICA	Scale 400	No GSR	Binarised	ECO	Mutual Info	0.338	NYU long-term	Intermediate
		ICA300 + NoGSR + bin + ECO + Pearson	ICA	Scale 400	No GSR	Binarised	ECO	Pearson	0.341	NYU long-term	Intermediate
		ICA300 + NoGSR + bin + OMST + MutualInfo	ICA	Scale 400	No GSR	Binarised	OMST	Mutual Info	0.161	NYU long-term	Intermediate
		ICA300 + NoGSR + bin + OMST + Pearson	ICA	Scale 400	No GSR	Binarised	OMST	Pearson	0.184	NYU long-term	Intermediate
		ICA300 + NoGSR + bin + SDM + MutualInfo	ICA	Scale 400	No GSR	Binarised	SDM	Mutual Info	0.285	NYU long-term	Intermediate
		ICA300 + NoGSR + bin + SDM + Pearson	ICA	Scale 400	No GSR	Binarised	SDM	Pearson	0.261	NYU long-term	Intermediate
		ICA300 + NoGSR + bin + FD10% + MutualInfo	ICA	Scale 400	No GSR	Binarised	FD10%	Mutual Info	0.3	NYU long-term	Intermediate
		ICA300 + NoGSR + bin + FD10% + Pearson	ICA	Scale 400	No GSR	Binarised	FD10%	Pearson	0.258	NYU long-term	Intermediate
		ICA300 + NoGSR + bin + FD20% + MutualInfo	ICA	Scale 400	No GSR	Binarised	FD20%	Mutual Info	0.14	NYU long-term	Intermediate
		ICA300 + NoGSR + bin + FD20% + Pearson	ICA	Scale 400	No GSR	Binarised	FD20%	Pearson	0.132	NYU long-term	Intermediate
		ICA300 + NoGSR + bin + FD5% + MutualInfo	ICA	Scale 400	No GSR	Binarised	FD5%	Mutual Info	0.284	NYU long-term	Intermediate
		ICA300 + NoGSR + bin + FD5% + Pearson	ICA	Scale 400	No GSR	Binarised	FD5%	Pearson	0.266	NYU long-term	Intermediate
		ICA300 + NoGSR + weig + Abs03 + MutualInfo	ICA	Scale 400	No GSR	Weighted	Abs0.3	Mutual Info	0.628	NYU long-term	4th Worst: ICA300 + NoGSR + weig + Abs03 + MutualInfo	4	Worst	1
		ICA300 + NoGSR + weig + Abs03 + Pearson	ICA	Scale 400	No GSR	Weighted	Abs0.3	Pearson	0.107	NYU long-term	Intermediate
		ICA300 + NoGSR + weig + Abs05 + MutualInfo	ICA	Scale 400	No GSR	Weighted	Abs0.5	Mutual Info	0.274	NYU long-term	Intermediate
		ICA300 + NoGSR + weig + Abs05 + Pearson	ICA	Scale 400	No GSR	Weighted	Abs0.5	Pearson	0.412	NYU long-term	Intermediate
		ICA300 + NoGSR + weig + ECO + MutualInfo	ICA	Scale 400	No GSR	Weighted	ECO	Mutual Info	0.169	NYU long-term	Intermediate
		ICA300 + NoGSR + weig + ECO + Pearson	ICA	Scale 400	No GSR	Weighted	ECO	Pearson	0.248	NYU long-term	Intermediate
		ICA300 + NoGSR + weig + OMST + MutualInfo	ICA	Scale 400	No GSR	Weighted	OMST	Mutual Info	0.137	NYU long-term	Intermediate
		ICA300 + NoGSR + weig + OMST + Pearson	ICA	Scale 400	No GSR	Weighted	OMST	Pearson	0.072	NYU long-term	Intermediate
		ICA300 + NoGSR + weig + SDM + MutualInfo	ICA	Scale 400	No GSR	Weighted	SDM	Mutual Info	0.148	NYU long-term	Intermediate
		ICA300 + NoGSR + weig + SDM + Pearson	ICA	Scale 400	No GSR	Weighted	SDM	Pearson	0.111	NYU long-term	Intermediate
		ICA300 + NoGSR + weig + FD10% + MutualInfo	ICA	Scale 400	No GSR	Weighted	FD10%	Mutual Info	0.153	NYU long-term	Intermediate
		ICA300 + NoGSR + weig + FD10% + Pearson	ICA	Scale 400	No GSR	Weighted	FD10%	Pearson	0.072	NYU long-term	Intermediate
		ICA300 + NoGSR + weig + FD20% + MutualInfo	ICA	Scale 400	No GSR	Weighted	FD20%	Mutual Info	0.153	NYU long-term	Intermediate
		ICA300 + NoGSR + weig + FD20% + Pearson	ICA	Scale 400	No GSR	Weighted	FD20%	Pearson	0.064	NYU long-term	Intermediate
		ICA300 + NoGSR + weig + FD5% + MutualInfo	ICA	Scale 400	No GSR	Weighted	FD5%	Mutual Info	0.148	NYU long-term	Intermediate
		ICA300 + NoGSR + weig + FD5% + Pearson	ICA	Scale 400	No GSR	Weighted	FD5%	Pearson	0.113	NYU long-term	Intermediate
		Lausanne129 + GSR + bin + Abs03 + MutualInfo	Anatomical multi	Scale 100	GSR	Binarised	Abs0.3	Mutual Info	0.349	NYU long-term	Intermediate
		Lausanne129 + GSR + bin + Abs03 + Pearson	Anatomical multi	Scale 100	GSR	Binarised	Abs0.3	Pearson	0.243	NYU long-term	Intermediate
		Lausanne129 + GSR + bin + Abs05 + MutualInfo	Anatomical multi	Scale 100	GSR	Binarised	Abs0.5	Mutual Info	0.188	NYU long-term	Intermediate
		Lausanne129 + GSR + bin + Abs05 + Pearson	Anatomical multi	Scale 100	GSR	Binarised	Abs0.5	Pearson	0.403	NYU long-term	Intermediate
		Lausanne129 + GSR + bin + ECO + MutualInfo	Anatomical multi	Scale 100	GSR	Binarised	ECO	Mutual Info	0.356	NYU long-term	Intermediate
		Lausanne129 + GSR + bin + ECO + Pearson	Anatomical multi	Scale 100	GSR	Binarised	ECO	Pearson	0.401	NYU long-term	Intermediate
		Lausanne129 + GSR + bin + OMST + MutualInfo	Anatomical multi	Scale 100	GSR	Binarised	OMST	Mutual Info	0.187	NYU long-term	Intermediate
		Lausanne129 + GSR + bin + OMST + Pearson	Anatomical multi	Scale 100	GSR	Binarised	OMST	Pearson	0.29	NYU long-term	Intermediate
		Lausanne129 + GSR + bin + SDM + MutualInfo	Anatomical multi	Scale 100	GSR	Binarised	SDM	Mutual Info	0.317	NYU long-term	Intermediate
		Lausanne129 + GSR + bin + SDM + Pearson	Anatomical multi	Scale 100	GSR	Binarised	SDM	Pearson	0.281	NYU long-term	Intermediate
		Lausanne129 + GSR + bin + FD10% + MutualInfo	Anatomical multi	Scale 100	GSR	Binarised	FD10%	Mutual Info	0.297	NYU long-term	Intermediate
		Lausanne129 + GSR + bin + FD10% + Pearson	Anatomical multi	Scale 100	GSR	Binarised	FD10%	Pearson	0.275	NYU long-term	Intermediate
		Lausanne129 + GSR + bin + FD20% + MutualInfo	Anatomical multi	Scale 100	GSR	Binarised	FD20%	Mutual Info	0.26	NYU long-term	Intermediate
		Lausanne129 + GSR + bin + FD20% + Pearson	Anatomical multi	Scale 100	GSR	Binarised	FD20%	Pearson	0.253	NYU long-term	Intermediate
		Lausanne129 + GSR + bin + FD5% + MutualInfo	Anatomical multi	Scale 100	GSR	Binarised	FD5%	Mutual Info	0.323	NYU long-term	Intermediate
		Lausanne129 + GSR + bin + FD5% + Pearson	Anatomical multi	Scale 100	GSR	Binarised	FD5%	Pearson	0.342	NYU long-term	Intermediate
		Lausanne129 + GSR + weig + Abs03 + MutualInfo	Anatomical multi	Scale 100	GSR	Weighted	Abs0.3	Mutual Info	0.629	NYU long-term	3rd Worst: Lausanne129 + GSR + weig + Abs03 + MutualInfo	3	Worst	1
		Lausanne129 + GSR + weig + Abs03 + Pearson	Anatomical multi	Scale 100	GSR	Weighted	Abs0.3	Pearson	0.092	NYU long-term	Intermediate
		Lausanne129 + GSR + weig + Abs05 + MutualInfo	Anatomical multi	Scale 100	GSR	Weighted	Abs0.5	Mutual Info	0.383	NYU long-term	Intermediate
		Lausanne129 + GSR + weig + Abs05 + Pearson	Anatomical multi	Scale 100	GSR	Weighted	Abs0.5	Pearson	0.38	NYU long-term	Intermediate
		Lausanne129 + GSR + weig + ECO + MutualInfo	Anatomical multi	Scale 100	GSR	Weighted	ECO	Mutual Info	0.185	NYU long-term	Intermediate
		Lausanne129 + GSR + weig + ECO + Pearson	Anatomical multi	Scale 100	GSR	Weighted	ECO	Pearson	0.367	NYU long-term	Intermediate
		Lausanne129 + GSR + weig + OMST + MutualInfo	Anatomical multi	Scale 100	GSR	Weighted	OMST	Mutual Info	0.137	NYU long-term	Intermediate
		Lausanne129 + GSR + weig + OMST + Pearson	Anatomical multi	Scale 100	GSR	Weighted	OMST	Pearson	0.118	NYU long-term	Intermediate
		Lausanne129 + GSR + weig + SDM + MutualInfo	Anatomical multi	Scale 100	GSR	Weighted	SDM	Mutual Info	0.146	NYU long-term	Intermediate
		Lausanne129 + GSR + weig + SDM + Pearson	Anatomical multi	Scale 100	GSR	Weighted	SDM	Pearson	0.078	NYU long-term	Intermediate
		Lausanne129 + GSR + weig + FD10% + MutualInfo	Anatomical multi	Scale 100	GSR	Weighted	FD10%	Mutual Info	0.146	NYU long-term	Intermediate
		Lausanne129 + GSR + weig + FD10% + Pearson	Anatomical multi	Scale 100	GSR	Weighted	FD10%	Pearson	0.098	NYU long-term	Intermediate
		Lausanne129 + GSR + weig + FD20% + MutualInfo	Anatomical multi	Scale 100	GSR	Weighted	FD20%	Mutual Info	0.148	NYU long-term	Intermediate
		Lausanne129 + GSR + weig + FD20% + Pearson	Anatomical multi	Scale 100	GSR	Weighted	FD20%	Pearson	0.076	NYU long-term	Intermediate
		Lausanne129 + GSR + weig + FD5% + MutualInfo	Anatomical multi	Scale 100	GSR	Weighted	FD5%	Mutual Info	0.141	NYU long-term	Intermediate
		Lausanne129 + GSR + weig + FD5% + Pearson	Anatomical multi	Scale 100	GSR	Weighted	FD5%	Pearson	0.171	NYU long-term	Intermediate
		Lausanne129 + NoGSR + bin + Abs03 + MutualInfo	Anatomical multi	Scale 100	No GSR	Binarised	Abs0.3	Mutual Info	0.36	NYU long-term	Intermediate
		Lausanne129 + NoGSR + bin + Abs03 + Pearson	Anatomical multi	Scale 100	No GSR	Binarised	Abs0.3	Pearson	0.325	NYU long-term	Intermediate
		Lausanne129 + NoGSR + bin + Abs05 + MutualInfo	Anatomical multi	Scale 100	No GSR	Binarised	Abs0.5	Mutual Info	0.196	NYU long-term	Intermediate
		Lausanne129 + NoGSR + bin + Abs05 + Pearson	Anatomical multi	Scale 100	No GSR	Binarised	Abs0.5	Pearson	0.469	NYU long-term	Intermediate
		Lausanne129 + NoGSR + bin + ECO + MutualInfo	Anatomical multi	Scale 100	No GSR	Binarised	ECO	Mutual Info	0.391	NYU long-term	Intermediate
		Lausanne129 + NoGSR + bin + ECO + Pearson	Anatomical multi	Scale 100	No GSR	Binarised	ECO	Pearson	0.406	NYU long-term	Intermediate
		Lausanne129 + NoGSR + bin + OMST + MutualInfo	Anatomical multi	Scale 100	No GSR	Binarised	OMST	Mutual Info	0.242	NYU long-term	Intermediate
		Lausanne129 + NoGSR + bin + OMST + Pearson	Anatomical multi	Scale 100	No GSR	Binarised	OMST	Pearson	0.253	NYU long-term	Intermediate
		Lausanne129 + NoGSR + bin + SDM + MutualInfo	Anatomical multi	Scale 100	No GSR	Binarised	SDM	Mutual Info	0.292	NYU long-term	Intermediate
		Lausanne129 + NoGSR + bin + SDM + Pearson	Anatomical multi	Scale 100	No GSR	Binarised	SDM	Pearson	0.283	NYU long-term	Intermediate
		Lausanne129 + NoGSR + bin + FD10% + MutualInfo	Anatomical multi	Scale 100	No GSR	Binarised	FD10%	Mutual Info	0.277	NYU long-term	Intermediate
		Lausanne129 + NoGSR + bin + FD10% + Pearson	Anatomical multi	Scale 100	No GSR	Binarised	FD10%	Pearson	0.294	NYU long-term	Intermediate
		Lausanne129 + NoGSR + bin + FD20% + MutualInfo	Anatomical multi	Scale 100	No GSR	Binarised	FD20%	Mutual Info	0.258	NYU long-term	Intermediate
		Lausanne129 + NoGSR + bin + FD20% + Pearson	Anatomical multi	Scale 100	No GSR	Binarised	FD20%	Pearson	0.254	NYU long-term	Intermediate
		Lausanne129 + NoGSR + bin + FD5% + MutualInfo	Anatomical multi	Scale 100	No GSR	Binarised	FD5%	Mutual Info	0.309	NYU long-term	Intermediate
		Lausanne129 + NoGSR + bin + FD5% + Pearson	Anatomical multi	Scale 100	No GSR	Binarised	FD5%	Pearson	0.34	NYU long-term	Intermediate
		Lausanne129 + NoGSR + weig + Abs03 + MutualInfo	Anatomical multi	Scale 100	No GSR	Weighted	Abs0.3	Mutual Info	0.514	NYU long-term	Intermediate
		Lausanne129 + NoGSR + weig + Abs03 + Pearson	Anatomical multi	Scale 100	No GSR	Weighted	Abs0.3	Pearson	0.126	NYU long-term	Intermediate
		Lausanne129 + NoGSR + weig + Abs05 + MutualInfo	Anatomical multi	Scale 100	No GSR	Weighted	Abs0.5	Mutual Info	0.47	NYU long-term	Intermediate
		Lausanne129 + NoGSR + weig + Abs05 + Pearson	Anatomical multi	Scale 100	No GSR	Weighted	Abs0.5	Pearson	0.331	NYU long-term	Intermediate
		Lausanne129 + NoGSR + weig + ECO + MutualInfo	Anatomical multi	Scale 100	No GSR	Weighted	ECO	Mutual Info	0.226	NYU long-term	Intermediate
		Lausanne129 + NoGSR + weig + ECO + Pearson	Anatomical multi	Scale 100	No GSR	Weighted	ECO	Pearson	0.39	NYU long-term	Intermediate
		Lausanne129 + NoGSR + weig + OMST + MutualInfo	Anatomical multi	Scale 100	No GSR	Weighted	OMST	Mutual Info	0.158	NYU long-term	Intermediate
		Lausanne129 + NoGSR + weig + OMST + Pearson	Anatomical multi	Scale 100	No GSR	Weighted	OMST	Pearson	0.137	NYU long-term	Intermediate
		Lausanne129 + NoGSR + weig + SDM + MutualInfo	Anatomical multi	Scale 100	No GSR	Weighted	SDM	Mutual Info	0.162	NYU long-term	Intermediate
		Lausanne129 + NoGSR + weig + SDM + Pearson	Anatomical multi	Scale 100	No GSR	Weighted	SDM	Pearson	0.142	NYU long-term	Intermediate
		Lausanne129 + NoGSR + weig + FD10% + MutualInfo	Anatomical multi	Scale 100	No GSR	Weighted	FD10%	Mutual Info	0.164	NYU long-term	Intermediate
		Lausanne129 + NoGSR + weig + FD10% + Pearson	Anatomical multi	Scale 100	No GSR	Weighted	FD10%	Pearson	0.186	NYU long-term	Intermediate
		Lausanne129 + NoGSR + weig + FD20% + MutualInfo	Anatomical multi	Scale 100	No GSR	Weighted	FD20%	Mutual Info	0.162	NYU long-term	Intermediate
		Lausanne129 + NoGSR + weig + FD20% + Pearson	Anatomical multi	Scale 100	No GSR	Weighted	FD20%	Pearson	0.131	NYU long-term	Intermediate
		Lausanne129 + NoGSR + weig + FD5% + MutualInfo	Anatomical multi	Scale 100	No GSR	Weighted	FD5%	Mutual Info	0.171	NYU long-term	Intermediate
		Lausanne129 + NoGSR + weig + FD5% + Pearson	Anatomical multi	Scale 100	No GSR	Weighted	FD5%	Pearson	0.267	NYU long-term	Intermediate
		Lausanne234 + GSR + bin + Abs03 + MutualInfo	Anatomical multi	Scale 200	GSR	Binarised	Abs0.3	Mutual Info	0.425	NYU long-term	Intermediate
		Lausanne234 + GSR + bin + Abs03 + Pearson	Anatomical multi	Scale 200	GSR	Binarised	Abs0.3	Pearson	0.241	NYU long-term	Intermediate
		Lausanne234 + GSR + bin + Abs05 + MutualInfo	Anatomical multi	Scale 200	GSR	Binarised	Abs0.5	Mutual Info	0.208	NYU long-term	Intermediate
		Lausanne234 + GSR + bin + Abs05 + Pearson	Anatomical multi	Scale 200	GSR	Binarised	Abs0.5	Pearson	0.45	NYU long-term	Intermediate
		Lausanne234 + GSR + bin + ECO + MutualInfo	Anatomical multi	Scale 200	GSR	Binarised	ECO	Mutual Info	0.361	NYU long-term	Intermediate
		Lausanne234 + GSR + bin + ECO + Pearson	Anatomical multi	Scale 200	GSR	Binarised	ECO	Pearson	0.404	NYU long-term	Intermediate
		Lausanne234 + GSR + bin + OMST + MutualInfo	Anatomical multi	Scale 200	GSR	Binarised	OMST	Mutual Info	0.228	NYU long-term	Intermediate
		Lausanne234 + GSR + bin + OMST + Pearson	Anatomical multi	Scale 200	GSR	Binarised	OMST	Pearson	0.207	NYU long-term	Intermediate
		Lausanne234 + GSR + bin + SDM + MutualInfo	Anatomical multi	Scale 200	GSR	Binarised	SDM	Mutual Info	0.333	NYU long-term	Intermediate
		Lausanne234 + GSR + bin + SDM + Pearson	Anatomical multi	Scale 200	GSR	Binarised	SDM	Pearson	0.283	NYU long-term	Intermediate
		Lausanne234 + GSR + bin + FD10% + MutualInfo	Anatomical multi	Scale 200	GSR	Binarised	FD10%	Mutual Info	0.338	NYU long-term	Intermediate
		Lausanne234 + GSR + bin + FD10% + Pearson	Anatomical multi	Scale 200	GSR	Binarised	FD10%	Pearson	0.283	NYU long-term	Intermediate
		Lausanne234 + GSR + bin + FD20% + MutualInfo	Anatomical multi	Scale 200	GSR	Binarised	FD20%	Mutual Info	0.205	NYU long-term	Intermediate
		Lausanne234 + GSR + bin + FD20% + Pearson	Anatomical multi	Scale 200	GSR	Binarised	FD20%	Pearson	0.221	NYU long-term	Intermediate
		Lausanne234 + GSR + bin + FD5% + MutualInfo	Anatomical multi	Scale 200	GSR	Binarised	FD5%	Mutual Info	0.328	NYU long-term	Intermediate
		Lausanne234 + GSR + bin + FD5% + Pearson	Anatomical multi	Scale 200	GSR	Binarised	FD5%	Pearson	0.321	NYU long-term	Intermediate
		Lausanne234 + GSR + weig + Abs03 + MutualInfo	Anatomical multi	Scale 200	GSR	Weighted	Abs0.3	Mutual Info	0.54	NYU long-term	Intermediate
		Lausanne234 + GSR + weig + Abs03 + Pearson	Anatomical multi	Scale 200	GSR	Weighted	Abs0.3	Pearson	0.085	NYU long-term	Intermediate
		Lausanne234 + GSR + weig + Abs05 + MutualInfo	Anatomical multi	Scale 200	GSR	Weighted	Abs0.5	Mutual Info	0.452	NYU long-term	Intermediate
		Lausanne234 + GSR + weig + Abs05 + Pearson	Anatomical multi	Scale 200	GSR	Weighted	Abs0.5	Pearson	0.377	NYU long-term	Intermediate
		Lausanne234 + GSR + weig + ECO + MutualInfo	Anatomical multi	Scale 200	GSR	Weighted	ECO	Mutual Info	0.167	NYU long-term	Intermediate
		Lausanne234 + GSR + weig + ECO + Pearson	Anatomical multi	Scale 200	GSR	Weighted	ECO	Pearson	0.369	NYU long-term	Intermediate
		Lausanne234 + GSR + weig + OMST + MutualInfo	Anatomical multi	Scale 200	GSR	Weighted	OMST	Mutual Info	0.141	NYU long-term	Intermediate
		Lausanne234 + GSR + weig + OMST + Pearson	Anatomical multi	Scale 200	GSR	Weighted	OMST	Pearson	0.078	NYU long-term	Intermediate
		Lausanne234 + GSR + weig + SDM + MutualInfo	Anatomical multi	Scale 200	GSR	Weighted	SDM	Mutual Info	0.153	NYU long-term	Intermediate
		Lausanne234 + GSR + weig + SDM + Pearson	Anatomical multi	Scale 200	GSR	Weighted	SDM	Pearson	0.084	NYU long-term	Intermediate
		Lausanne234 + GSR + weig + FD10% + MutualInfo	Anatomical multi	Scale 200	GSR	Weighted	FD10%	Mutual Info	0.154	NYU long-term	Intermediate
		Lausanne234 + GSR + weig + FD10% + Pearson	Anatomical multi	Scale 200	GSR	Weighted	FD10%	Pearson	0.08	NYU long-term	Intermediate
		Lausanne234 + GSR + weig + FD20% + MutualInfo	Anatomical multi	Scale 200	GSR	Weighted	FD20%	Mutual Info	0.152	NYU long-term	Intermediate
		Lausanne234 + GSR + weig + FD20% + Pearson	Anatomical multi	Scale 200	GSR	Weighted	FD20%	Pearson	0.063	NYU long-term	Intermediate
		Lausanne234 + GSR + weig + FD5% + MutualInfo	Anatomical multi	Scale 200	GSR	Weighted	FD5%	Mutual Info	0.143	NYU long-term	Intermediate
		Lausanne234 + GSR + weig + FD5% + Pearson	Anatomical multi	Scale 200	GSR	Weighted	FD5%	Pearson	0.142	NYU long-term	Intermediate
		Lausanne234 + NoGSR + bin + Abs03 + MutualInfo	Anatomical multi	Scale 200	No GSR	Binarised	Abs0.3	Mutual Info	0.451	NYU long-term	Intermediate
		Lausanne234 + NoGSR + bin + Abs03 + Pearson	Anatomical multi	Scale 200	No GSR	Binarised	Abs0.3	Pearson	0.321	NYU long-term	Intermediate
		Lausanne234 + NoGSR + bin + Abs05 + MutualInfo	Anatomical multi	Scale 200	No GSR	Binarised	Abs0.5	Mutual Info	0.184	NYU long-term	Intermediate
		Lausanne234 + NoGSR + bin + Abs05 + Pearson	Anatomical multi	Scale 200	No GSR	Binarised	Abs0.5	Pearson	0.452	NYU long-term	Intermediate
		Lausanne234 + NoGSR + bin + ECO + MutualInfo	Anatomical multi	Scale 200	No GSR	Binarised	ECO	Mutual Info	0.412	NYU long-term	Intermediate
		Lausanne234 + NoGSR + bin + ECO + Pearson	Anatomical multi	Scale 200	No GSR	Binarised	ECO	Pearson	0.417	NYU long-term	Intermediate
		Lausanne234 + NoGSR + bin + OMST + MutualInfo	Anatomical multi	Scale 200	No GSR	Binarised	OMST	Mutual Info	0.3	NYU long-term	Intermediate
		Lausanne234 + NoGSR + bin + OMST + Pearson	Anatomical multi	Scale 200	No GSR	Binarised	OMST	Pearson	0.287	NYU long-term	Intermediate
		Lausanne234 + NoGSR + bin + SDM + MutualInfo	Anatomical multi	Scale 200	No GSR	Binarised	SDM	Mutual Info	0.296	NYU long-term	Intermediate
		Lausanne234 + NoGSR + bin + SDM + Pearson	Anatomical multi	Scale 200	No GSR	Binarised	SDM	Pearson	0.29	NYU long-term	Intermediate
		Lausanne234 + NoGSR + bin + FD10% + MutualInfo	Anatomical multi	Scale 200	No GSR	Binarised	FD10%	Mutual Info	0.3	NYU long-term	Intermediate
		Lausanne234 + NoGSR + bin + FD10% + Pearson	Anatomical multi	Scale 200	No GSR	Binarised	FD10%	Pearson	0.284	NYU long-term	Intermediate
		Lausanne234 + NoGSR + bin + FD20% + MutualInfo	Anatomical multi	Scale 200	No GSR	Binarised	FD20%	Mutual Info	0.197	NYU long-term	Intermediate
		Lausanne234 + NoGSR + bin + FD20% + Pearson	Anatomical multi	Scale 200	No GSR	Binarised	FD20%	Pearson	0.234	NYU long-term	Intermediate
		Lausanne234 + NoGSR + bin + FD5% + MutualInfo	Anatomical multi	Scale 200	No GSR	Binarised	FD5%	Mutual Info	0.316	NYU long-term	Intermediate
		Lausanne234 + NoGSR + bin + FD5% + Pearson	Anatomical multi	Scale 200	No GSR	Binarised	FD5%	Pearson	0.314	NYU long-term	Intermediate
		Lausanne234 + NoGSR + weig + Abs03 + MutualInfo	Anatomical multi	Scale 200	No GSR	Weighted	Abs0.3	Mutual Info	0.456	NYU long-term	Intermediate
		Lausanne234 + NoGSR + weig + Abs03 + Pearson	Anatomical multi	Scale 200	No GSR	Weighted	Abs0.3	Pearson	0.109	NYU long-term	Intermediate
		Lausanne234 + NoGSR + weig + Abs05 + MutualInfo	Anatomical multi	Scale 200	No GSR	Weighted	Abs0.5	Mutual Info	0.481	NYU long-term	Intermediate
		Lausanne234 + NoGSR + weig + Abs05 + Pearson	Anatomical multi	Scale 200	No GSR	Weighted	Abs0.5	Pearson	0.345	NYU long-term	Intermediate
		Lausanne234 + NoGSR + weig + ECO + MutualInfo	Anatomical multi	Scale 200	No GSR	Weighted	ECO	Mutual Info	0.217	NYU long-term	Intermediate
		Lausanne234 + NoGSR + weig + ECO + Pearson	Anatomical multi	Scale 200	No GSR	Weighted	ECO	Pearson	0.372	NYU long-term	Intermediate
		Lausanne234 + NoGSR + weig + OMST + MutualInfo	Anatomical multi	Scale 200	No GSR	Weighted	OMST	Mutual Info	0.163	NYU long-term	Intermediate
		Lausanne234 + NoGSR + weig + OMST + Pearson	Anatomical multi	Scale 200	No GSR	Weighted	OMST	Pearson	0.12	NYU long-term	Intermediate
		Lausanne234 + NoGSR + weig + SDM + MutualInfo	Anatomical multi	Scale 200	No GSR	Weighted	SDM	Mutual Info	0.17	NYU long-term	Intermediate
		Lausanne234 + NoGSR + weig + SDM + Pearson	Anatomical multi	Scale 200	No GSR	Weighted	SDM	Pearson	0.151	NYU long-term	Intermediate
		Lausanne234 + NoGSR + weig + FD10% + MutualInfo	Anatomical multi	Scale 200	No GSR	Weighted	FD10%	Mutual Info	0.173	NYU long-term	Intermediate
		Lausanne234 + NoGSR + weig + FD10% + Pearson	Anatomical multi	Scale 200	No GSR	Weighted	FD10%	Pearson	0.147	NYU long-term	Intermediate
		Lausanne234 + NoGSR + weig + FD20% + MutualInfo	Anatomical multi	Scale 200	No GSR	Weighted	FD20%	Mutual Info	0.173	NYU long-term	Intermediate
		Lausanne234 + NoGSR + weig + FD20% + Pearson	Anatomical multi	Scale 200	No GSR	Weighted	FD20%	Pearson	0.096	NYU long-term	Intermediate
		Lausanne234 + NoGSR + weig + FD5% + MutualInfo	Anatomical multi	Scale 200	No GSR	Weighted	FD5%	Mutual Info	0.153	NYU long-term	Intermediate
		Lausanne234 + NoGSR + weig + FD5% + Pearson	Anatomical multi	Scale 200	No GSR	Weighted	FD5%	Pearson	0.205	NYU long-term	Intermediate
		Lausanne463 + GSR + bin + Abs03 + MutualInfo	Anatomical multi	Scale 400	GSR	Binarised	Abs0.3	Mutual Info	0.489	NYU long-term	Intermediate
		Lausanne463 + GSR + bin + Abs03 + Pearson	Anatomical multi	Scale 400	GSR	Binarised	Abs0.3	Pearson	0.234	NYU long-term	Intermediate
		Lausanne463 + GSR + bin + Abs05 + MutualInfo	Anatomical multi	Scale 400	GSR	Binarised	Abs0.5	Mutual Info	0.221	NYU long-term	Intermediate
		Lausanne463 + GSR + bin + Abs05 + Pearson	Anatomical multi	Scale 400	GSR	Binarised	Abs0.5	Pearson	0.48	NYU long-term	Intermediate
		Lausanne463 + GSR + bin + ECO + MutualInfo	Anatomical multi	Scale 400	GSR	Binarised	ECO	Mutual Info	0.387	NYU long-term	Intermediate
		Lausanne463 + GSR + bin + ECO + Pearson	Anatomical multi	Scale 400	GSR	Binarised	ECO	Pearson	0.439	NYU long-term	Intermediate
		Lausanne463 + GSR + bin + OMST + MutualInfo	Anatomical multi	Scale 400	GSR	Binarised	OMST	Mutual Info	0.303	NYU long-term	Intermediate
		Lausanne463 + GSR + bin + OMST + Pearson	Anatomical multi	Scale 400	GSR	Binarised	OMST	Pearson	0.231	NYU long-term	Intermediate
		Lausanne463 + GSR + bin + SDM + MutualInfo	Anatomical multi	Scale 400	GSR	Binarised	SDM	Mutual Info	0.321	NYU long-term	Intermediate
		Lausanne463 + GSR + bin + SDM + Pearson	Anatomical multi	Scale 400	GSR	Binarised	SDM	Pearson	0.338	NYU long-term	Intermediate
		Lausanne463 + GSR + bin + FD10% + MutualInfo	Anatomical multi	Scale 400	GSR	Binarised	FD10%	Mutual Info	0.39	NYU long-term	Intermediate
		Lausanne463 + GSR + bin + FD10% + Pearson	Anatomical multi	Scale 400	GSR	Binarised	FD10%	Pearson	0.37	NYU long-term	Intermediate
		Lausanne463 + GSR + bin + FD20% + MutualInfo	Anatomical multi	Scale 400	GSR	Binarised	FD20%	Mutual Info	0.164	NYU long-term	Intermediate
		Lausanne463 + GSR + bin + FD20% + Pearson	Anatomical multi	Scale 400	GSR	Binarised	FD20%	Pearson	0.149	NYU long-term	Intermediate
		Lausanne463 + GSR + bin + FD5% + MutualInfo	Anatomical multi	Scale 400	GSR	Binarised	FD5%	Mutual Info	0.318	NYU long-term	Intermediate
		Lausanne463 + GSR + bin + FD5% + Pearson	Anatomical multi	Scale 400	GSR	Binarised	FD5%	Pearson	0.313	NYU long-term	Intermediate
		Lausanne463 + GSR + weig + Abs03 + MutualInfo	Anatomical multi	Scale 400	GSR	Weighted	Abs0.3	Mutual Info	0.554	NYU long-term	Intermediate
		Lausanne463 + GSR + weig + Abs03 + Pearson	Anatomical multi	Scale 400	GSR	Weighted	Abs0.3	Pearson	0.104	NYU long-term	Intermediate
		Lausanne463 + GSR + weig + Abs05 + MutualInfo	Anatomical multi	Scale 400	GSR	Weighted	Abs0.5	Mutual Info	0.499	NYU long-term	Intermediate
		Lausanne463 + GSR + weig + Abs05 + Pearson	Anatomical multi	Scale 400	GSR	Weighted	Abs0.5	Pearson	0.362	NYU long-term	Intermediate
		Lausanne463 + GSR + weig + ECO + MutualInfo	Anatomical multi	Scale 400	GSR	Weighted	ECO	Mutual Info	0.209	NYU long-term	Intermediate
		Lausanne463 + GSR + weig + ECO + Pearson	Anatomical multi	Scale 400	GSR	Weighted	ECO	Pearson	0.367	NYU long-term	Intermediate
		Lausanne463 + GSR + weig + OMST + MutualInfo	Anatomical multi	Scale 400	GSR	Weighted	OMST	Mutual Info	0.202	NYU long-term	Intermediate
		Lausanne463 + GSR + weig + OMST + Pearson	Anatomical multi	Scale 400	GSR	Weighted	OMST	Pearson	0.089	NYU long-term	Intermediate
		Lausanne463 + GSR + weig + SDM + MutualInfo	Anatomical multi	Scale 400	GSR	Weighted	SDM	Mutual Info	0.197	NYU long-term	Intermediate
		Lausanne463 + GSR + weig + SDM + Pearson	Anatomical multi	Scale 400	GSR	Weighted	SDM	Pearson	0.162	NYU long-term	Intermediate
		Lausanne463 + GSR + weig + FD10% + MutualInfo	Anatomical multi	Scale 400	GSR	Weighted	FD10%	Mutual Info	0.213	NYU long-term	Intermediate
		Lausanne463 + GSR + weig + FD10% + Pearson	Anatomical multi	Scale 400	GSR	Weighted	FD10%	Pearson	0.083	NYU long-term	Intermediate
		Lausanne463 + GSR + weig + FD20% + MutualInfo	Anatomical multi	Scale 400	GSR	Weighted	FD20%	Mutual Info	0.213	NYU long-term	Intermediate
		Lausanne463 + GSR + weig + FD20% + Pearson	Anatomical multi	Scale 400	GSR	Weighted	FD20%	Pearson	0.076	NYU long-term	Intermediate
		Lausanne463 + GSR + weig + FD5% + MutualInfo	Anatomical multi	Scale 400	GSR	Weighted	FD5%	Mutual Info	0.205	NYU long-term	Intermediate
		Lausanne463 + GSR + weig + FD5% + Pearson	Anatomical multi	Scale 400	GSR	Weighted	FD5%	Pearson	0.144	NYU long-term	Intermediate
		Lausanne463 + NoGSR + bin + Abs03 + MutualInfo	Anatomical multi	Scale 400	No GSR	Binarised	Abs0.3	Mutual Info	0.467	NYU long-term	Intermediate
		Lausanne463 + NoGSR + bin + Abs03 + Pearson	Anatomical multi	Scale 400	No GSR	Binarised	Abs0.3	Pearson	0.324	NYU long-term	Intermediate
		Lausanne463 + NoGSR + bin + Abs05 + MutualInfo	Anatomical multi	Scale 400	No GSR	Binarised	Abs0.5	Mutual Info	0.244	NYU long-term	Intermediate
		Lausanne463 + NoGSR + bin + Abs05 + Pearson	Anatomical multi	Scale 400	No GSR	Binarised	Abs0.5	Pearson	0.45	NYU long-term	Intermediate
		Lausanne463 + NoGSR + bin + ECO + MutualInfo	Anatomical multi	Scale 400	No GSR	Binarised	ECO	Mutual Info	0.402	NYU long-term	Intermediate
		Lausanne463 + NoGSR + bin + ECO + Pearson	Anatomical multi	Scale 400	No GSR	Binarised	ECO	Pearson	0.453	NYU long-term	Intermediate
		Lausanne463 + NoGSR + bin + OMST + MutualInfo	Anatomical multi	Scale 400	No GSR	Binarised	OMST	Mutual Info	0.273	NYU long-term	Intermediate
		Lausanne463 + NoGSR + bin + OMST + Pearson	Anatomical multi	Scale 400	No GSR	Binarised	OMST	Pearson	0.265	NYU long-term	Intermediate
		Lausanne463 + NoGSR + bin + SDM + MutualInfo	Anatomical multi	Scale 400	No GSR	Binarised	SDM	Mutual Info	0.304	NYU long-term	Intermediate
		Lausanne463 + NoGSR + bin + SDM + Pearson	Anatomical multi	Scale 400	No GSR	Binarised	SDM	Pearson	0.315	NYU long-term	Intermediate
		Lausanne463 + NoGSR + bin + FD10% + MutualInfo	Anatomical multi	Scale 400	No GSR	Binarised	FD10%	Mutual Info	0.335	NYU long-term	Intermediate
		Lausanne463 + NoGSR + bin + FD10% + Pearson	Anatomical multi	Scale 400	No GSR	Binarised	FD10%	Pearson	0.312	NYU long-term	Intermediate
		Lausanne463 + NoGSR + bin + FD20% + MutualInfo	Anatomical multi	Scale 400	No GSR	Binarised	FD20%	Mutual Info	0.161	NYU long-term	Intermediate
		Lausanne463 + NoGSR + bin + FD20% + Pearson	Anatomical multi	Scale 400	No GSR	Binarised	FD20%	Pearson	0.174	NYU long-term	Intermediate
		Lausanne463 + NoGSR + bin + FD5% + MutualInfo	Anatomical multi	Scale 400	No GSR	Binarised	FD5%	Mutual Info	0.294	NYU long-term	Intermediate
		Lausanne463 + NoGSR + bin + FD5% + Pearson	Anatomical multi	Scale 400	No GSR	Binarised	FD5%	Pearson	0.301	NYU long-term	Intermediate
		Lausanne463 + NoGSR + weig + Abs03 + MutualInfo	Anatomical multi	Scale 400	No GSR	Weighted	Abs0.3	Mutual Info	0.47	NYU long-term	Intermediate
		Lausanne463 + NoGSR + weig + Abs03 + Pearson	Anatomical multi	Scale 400	No GSR	Weighted	Abs0.3	Pearson	0.119	NYU long-term	Intermediate
		Lausanne463 + NoGSR + weig + Abs05 + MutualInfo	Anatomical multi	Scale 400	No GSR	Weighted	Abs0.5	Mutual Info	0.551	NYU long-term	Intermediate
		Lausanne463 + NoGSR + weig + Abs05 + Pearson	Anatomical multi	Scale 400	No GSR	Weighted	Abs0.5	Pearson	0.339	NYU long-term	Intermediate
		Lausanne463 + NoGSR + weig + ECO + MutualInfo	Anatomical multi	Scale 400	No GSR	Weighted	ECO	Mutual Info	0.206	NYU long-term	Intermediate
		Lausanne463 + NoGSR + weig + ECO + Pearson	Anatomical multi	Scale 400	No GSR	Weighted	ECO	Pearson	0.407	NYU long-term	Intermediate
		Lausanne463 + NoGSR + weig + OMST + MutualInfo	Anatomical multi	Scale 400	No GSR	Weighted	OMST	Mutual Info	0.194	NYU long-term	Intermediate
		Lausanne463 + NoGSR + weig + OMST + Pearson	Anatomical multi	Scale 400	No GSR	Weighted	OMST	Pearson	0.102	NYU long-term	Intermediate
		Lausanne463 + NoGSR + weig + SDM + MutualInfo	Anatomical multi	Scale 400	No GSR	Weighted	SDM	Mutual Info	0.19	NYU long-term	Intermediate
		Lausanne463 + NoGSR + weig + SDM + Pearson	Anatomical multi	Scale 400	No GSR	Weighted	SDM	Pearson	0.205	NYU long-term	Intermediate
		Lausanne463 + NoGSR + weig + FD10% + MutualInfo	Anatomical multi	Scale 400	No GSR	Weighted	FD10%	Mutual Info	0.201	NYU long-term	Intermediate
		Lausanne463 + NoGSR + weig + FD10% + Pearson	Anatomical multi	Scale 400	No GSR	Weighted	FD10%	Pearson	0.123	NYU long-term	Intermediate
		Lausanne463 + NoGSR + weig + FD20% + MutualInfo	Anatomical multi	Scale 400	No GSR	Weighted	FD20%	Mutual Info	0.2	NYU long-term	Intermediate
		Lausanne463 + NoGSR + weig + FD20% + Pearson	Anatomical multi	Scale 400	No GSR	Weighted	FD20%	Pearson	0.091	NYU long-term	Intermediate
		Lausanne463 + NoGSR + weig + FD5% + MutualInfo	Anatomical multi	Scale 400	No GSR	Weighted	FD5%	Mutual Info	0.193	NYU long-term	Intermediate
		Lausanne463 + NoGSR + weig + FD5% + Pearson	Anatomical multi	Scale 400	No GSR	Weighted	FD5%	Pearson	0.187	NYU long-term	Intermediate
		Schaefer116 + GSR + bin + Abs03 + MutualInfo	Functional multi	Scale 100	GSR	Binarised	Abs0.3	Mutual Info	0.394	NYU long-term	Intermediate
		Schaefer116 + GSR + bin + Abs03 + Pearson	Functional multi	Scale 100	GSR	Binarised	Abs0.3	Pearson	0.24	NYU long-term	Intermediate
		Schaefer116 + GSR + bin + Abs05 + MutualInfo	Functional multi	Scale 100	GSR	Binarised	Abs0.5	Mutual Info	0.176	NYU long-term	Intermediate
		Schaefer116 + GSR + bin + Abs05 + Pearson	Functional multi	Scale 100	GSR	Binarised	Abs0.5	Pearson	0.385	NYU long-term	Intermediate
		Schaefer116 + GSR + bin + ECO + MutualInfo	Functional multi	Scale 100	GSR	Binarised	ECO	Mutual Info	0.345	NYU long-term	Intermediate
		Schaefer116 + GSR + bin + ECO + Pearson	Functional multi	Scale 100	GSR	Binarised	ECO	Pearson	0.351	NYU long-term	Intermediate
		Schaefer116 + GSR + bin + OMST + MutualInfo	Functional multi	Scale 100	GSR	Binarised	OMST	Mutual Info	0.211	NYU long-term	Intermediate
		Schaefer116 + GSR + bin + OMST + Pearson	Functional multi	Scale 100	GSR	Binarised	OMST	Pearson	0.225	NYU long-term	Intermediate
		Schaefer116 + GSR + bin + SDM + MutualInfo	Functional multi	Scale 100	GSR	Binarised	SDM	Mutual Info	0.305	NYU long-term	Intermediate
		Schaefer116 + GSR + bin + SDM + Pearson	Functional multi	Scale 100	GSR	Binarised	SDM	Pearson	0.238	NYU long-term	Intermediate
		Schaefer116 + GSR + bin + FD10% + MutualInfo	Functional multi	Scale 100	GSR	Binarised	FD10%	Mutual Info	0.287	NYU long-term	Intermediate
		Schaefer116 + GSR + bin + FD10% + Pearson	Functional multi	Scale 100	GSR	Binarised	FD10%	Pearson	0.275	NYU long-term	Intermediate
		Schaefer116 + GSR + bin + FD20% + MutualInfo	Functional multi	Scale 100	GSR	Binarised	FD20%	Mutual Info	0.263	NYU long-term	Intermediate
		Schaefer116 + GSR + bin + FD20% + Pearson	Functional multi	Scale 100	GSR	Binarised	FD20%	Pearson	0.231	NYU long-term	Intermediate
		Schaefer116 + GSR + bin + FD5% + MutualInfo	Functional multi	Scale 100	GSR	Binarised	FD5%	Mutual Info	0.312	NYU long-term	Intermediate
		Schaefer116 + GSR + bin + FD5% + Pearson	Functional multi	Scale 100	GSR	Binarised	FD5%	Pearson	0.325	NYU long-term	Intermediate
		Schaefer116 + GSR + weig + Abs03 + MutualInfo	Functional multi	Scale 100	GSR	Weighted	Abs0.3	Mutual Info	0.459	NYU long-term	Intermediate
		Schaefer116 + GSR + weig + Abs03 + Pearson	Functional multi	Scale 100	GSR	Weighted	Abs0.3	Pearson	0.094	NYU long-term	Intermediate
		Schaefer116 + GSR + weig + Abs05 + MutualInfo	Functional multi	Scale 100	GSR	Weighted	Abs0.5	Mutual Info	0.469	NYU long-term	Intermediate
		Schaefer116 + GSR + weig + Abs05 + Pearson	Functional multi	Scale 100	GSR	Weighted	Abs0.5	Pearson	0.258	NYU long-term	Intermediate
		Schaefer116 + GSR + weig + ECO + MutualInfo	Functional multi	Scale 100	GSR	Weighted	ECO	Mutual Info	0.191	NYU long-term	Intermediate
		Schaefer116 + GSR + weig + ECO + Pearson	Functional multi	Scale 100	GSR	Weighted	ECO	Pearson	0.365	NYU long-term	Intermediate
		Schaefer116 + GSR + weig + OMST + MutualInfo	Functional multi	Scale 100	GSR	Weighted	OMST	Mutual Info	0.121	NYU long-term	Intermediate
		Schaefer116 + GSR + weig + OMST + Pearson	Functional multi	Scale 100	GSR	Weighted	OMST	Pearson	0.104	NYU long-term	Intermediate
		Schaefer116 + GSR + weig + SDM + MutualInfo	Functional multi	Scale 100	GSR	Weighted	SDM	Mutual Info	0.138	NYU long-term	Intermediate
		Schaefer116 + GSR + weig + SDM + Pearson	Functional multi	Scale 100	GSR	Weighted	SDM	Pearson	0.078	NYU long-term	Intermediate
		Schaefer116 + GSR + weig + FD10% + MutualInfo	Functional multi	Scale 100	GSR	Weighted	FD10%	Mutual Info	0.142	NYU long-term	Intermediate
		Schaefer116 + GSR + weig + FD10% + Pearson	Functional multi	Scale 100	GSR	Weighted	FD10%	Pearson	0.105	NYU long-term	Intermediate
		Schaefer116 + GSR + weig + FD20% + MutualInfo	Functional multi	Scale 100	GSR	Weighted	FD20%	Mutual Info	0.134	NYU long-term	Intermediate
		Schaefer116 + GSR + weig + FD20% + Pearson	Functional multi	Scale 100	GSR	Weighted	FD20%	Pearson	0.071	NYU long-term	Intermediate
		Schaefer116 + GSR + weig + FD5% + MutualInfo	Functional multi	Scale 100	GSR	Weighted	FD5%	Mutual Info	0.157	NYU long-term	Intermediate
		Schaefer116 + GSR + weig + FD5% + Pearson	Functional multi	Scale 100	GSR	Weighted	FD5%	Pearson	0.207	NYU long-term	Intermediate
		Schaefer116 + NoGSR + bin + Abs03 + MutualInfo	Functional multi	Scale 100	No GSR	Binarised	Abs0.3	Mutual Info	0.368	NYU long-term	Intermediate
		Schaefer116 + NoGSR + bin + Abs03 + Pearson	Functional multi	Scale 100	No GSR	Binarised	Abs0.3	Pearson	0.309	NYU long-term	Intermediate
		Schaefer116 + NoGSR + bin + Abs05 + MutualInfo	Functional multi	Scale 100	No GSR	Binarised	Abs0.5	Mutual Info	0.227	NYU long-term	Intermediate
		Schaefer116 + NoGSR + bin + Abs05 + Pearson	Functional multi	Scale 100	No GSR	Binarised	Abs0.5	Pearson	0.397	NYU long-term	Intermediate
		Schaefer116 + NoGSR + bin + ECO + MutualInfo	Functional multi	Scale 100	No GSR	Binarised	ECO	Mutual Info	0.372	NYU long-term	Intermediate
		Schaefer116 + NoGSR + bin + ECO + Pearson	Functional multi	Scale 100	No GSR	Binarised	ECO	Pearson	0.393	NYU long-term	Intermediate
		Schaefer116 + NoGSR + bin + OMST + MutualInfo	Functional multi	Scale 100	No GSR	Binarised	OMST	Mutual Info	0.199	NYU long-term	Intermediate
		Schaefer116 + NoGSR + bin + OMST + Pearson	Functional multi	Scale 100	No GSR	Binarised	OMST	Pearson	0.301	NYU long-term	Intermediate
		Schaefer116 + NoGSR + bin + SDM + MutualInfo	Functional multi	Scale 100	No GSR	Binarised	SDM	Mutual Info	0.265	NYU long-term	Intermediate
		Schaefer116 + NoGSR + bin + SDM + Pearson	Functional multi	Scale 100	No GSR	Binarised	SDM	Pearson	0.27	NYU long-term	Intermediate
		Schaefer116 + NoGSR + bin + FD10% + MutualInfo	Functional multi	Scale 100	No GSR	Binarised	FD10%	Mutual Info	0.267	NYU long-term	Intermediate
		Schaefer116 + NoGSR + bin + FD10% + Pearson	Functional multi	Scale 100	No GSR	Binarised	FD10%	Pearson	0.283	NYU long-term	Intermediate
		Schaefer116 + NoGSR + bin + FD20% + MutualInfo	Functional multi	Scale 100	No GSR	Binarised	FD20%	Mutual Info	0.244	NYU long-term	Intermediate
		Schaefer116 + NoGSR + bin + FD20% + Pearson	Functional multi	Scale 100	No GSR	Binarised	FD20%	Pearson	0.264	NYU long-term	Intermediate
		Schaefer116 + NoGSR + bin + FD5% + MutualInfo	Functional multi	Scale 100	No GSR	Binarised	FD5%	Mutual Info	0.331	NYU long-term	Intermediate
		Schaefer116 + NoGSR + bin + FD5% + Pearson	Functional multi	Scale 100	No GSR	Binarised	FD5%	Pearson	0.343	NYU long-term	Intermediate
		Schaefer116 + NoGSR + weig + Abs03 + MutualInfo	Functional multi	Scale 100	No GSR	Weighted	Abs0.3	Mutual Info	0.384	NYU long-term	Intermediate
		Schaefer116 + NoGSR + weig + Abs03 + Pearson	Functional multi	Scale 100	No GSR	Weighted	Abs0.3	Pearson	0.115	NYU long-term	Intermediate
		Schaefer116 + NoGSR + weig + Abs05 + MutualInfo	Functional multi	Scale 100	No GSR	Weighted	Abs0.5	Mutual Info	0.574	NYU long-term	Intermediate
		Schaefer116 + NoGSR + weig + Abs05 + Pearson	Functional multi	Scale 100	No GSR	Weighted	Abs0.5	Pearson	0.228	NYU long-term	Intermediate
		Schaefer116 + NoGSR + weig + ECO + MutualInfo	Functional multi	Scale 100	No GSR	Weighted	ECO	Mutual Info	0.269	NYU long-term	Intermediate
		Schaefer116 + NoGSR + weig + ECO + Pearson	Functional multi	Scale 100	No GSR	Weighted	ECO	Pearson	0.393	NYU long-term	Intermediate
		Schaefer116 + NoGSR + weig + OMST + MutualInfo	Functional multi	Scale 100	No GSR	Weighted	OMST	Mutual Info	0.117	NYU long-term	Intermediate
		Schaefer116 + NoGSR + weig + OMST + Pearson	Functional multi	Scale 100	No GSR	Weighted	OMST	Pearson	0.15	NYU long-term	Intermediate
		Schaefer116 + NoGSR + weig + SDM + MutualInfo	Functional multi	Scale 100	No GSR	Weighted	SDM	Mutual Info	0.129	NYU long-term	Intermediate
		Schaefer116 + NoGSR + weig + SDM + Pearson	Functional multi	Scale 100	No GSR	Weighted	SDM	Pearson	0.149	NYU long-term	Intermediate
		Schaefer116 + NoGSR + weig + FD10% + MutualInfo	Functional multi	Scale 100	No GSR	Weighted	FD10%	Mutual Info	0.126	NYU long-term	Intermediate
		Schaefer116 + NoGSR + weig + FD10% + Pearson	Functional multi	Scale 100	No GSR	Weighted	FD10%	Pearson	0.175	NYU long-term	Intermediate
		Schaefer116 + NoGSR + weig + FD20% + MutualInfo	Functional multi	Scale 100	No GSR	Weighted	FD20%	Mutual Info	0.131	NYU long-term	Intermediate
		Schaefer116 + NoGSR + weig + FD20% + Pearson	Functional multi	Scale 100	No GSR	Weighted	FD20%	Pearson	0.127	NYU long-term	Intermediate
		Schaefer116 + NoGSR + weig + FD5% + MutualInfo	Functional multi	Scale 100	No GSR	Weighted	FD5%	Mutual Info	0.15	NYU long-term	Intermediate
		Schaefer116 + NoGSR + weig + FD5% + Pearson	Functional multi	Scale 100	No GSR	Weighted	FD5%	Pearson	0.263	NYU long-term	Intermediate
		Schaefer232 + GSR + bin + Abs03 + MutualInfo	Functional multi	Scale 200	GSR	Binarised	Abs0.3	Mutual Info	0.457	NYU long-term	Intermediate
		Schaefer232 + GSR + bin + Abs03 + Pearson	Functional multi	Scale 200	GSR	Binarised	Abs0.3	Pearson	0.226	NYU long-term	Intermediate
		Schaefer232 + GSR + bin + Abs05 + MutualInfo	Functional multi	Scale 200	GSR	Binarised	Abs0.5	Mutual Info	0.173	NYU long-term	Intermediate
		Schaefer232 + GSR + bin + Abs05 + Pearson	Functional multi	Scale 200	GSR	Binarised	Abs0.5	Pearson	0.429	NYU long-term	Intermediate
		Schaefer232 + GSR + bin + ECO + MutualInfo	Functional multi	Scale 200	GSR	Binarised	ECO	Mutual Info	0.361	NYU long-term	Intermediate
		Schaefer232 + GSR + bin + ECO + Pearson	Functional multi	Scale 200	GSR	Binarised	ECO	Pearson	0.379	NYU long-term	Intermediate
		Schaefer232 + GSR + bin + OMST + MutualInfo	Functional multi	Scale 200	GSR	Binarised	OMST	Mutual Info	0.255	NYU long-term	Intermediate
		Schaefer232 + GSR + bin + OMST + Pearson	Functional multi	Scale 200	GSR	Binarised	OMST	Pearson	0.196	NYU long-term	Intermediate
		Schaefer232 + GSR + bin + SDM + MutualInfo	Functional multi	Scale 200	GSR	Binarised	SDM	Mutual Info	0.308	NYU long-term	Intermediate
		Schaefer232 + GSR + bin + SDM + Pearson	Functional multi	Scale 200	GSR	Binarised	SDM	Pearson	0.304	NYU long-term	Intermediate
		Schaefer232 + GSR + bin + FD10% + MutualInfo	Functional multi	Scale 200	GSR	Binarised	FD10%	Mutual Info	0.344	NYU long-term	Intermediate
		Schaefer232 + GSR + bin + FD10% + Pearson	Functional multi	Scale 200	GSR	Binarised	FD10%	Pearson	0.275	NYU long-term	Intermediate
		Schaefer232 + GSR + bin + FD20% + MutualInfo	Functional multi	Scale 200	GSR	Binarised	FD20%	Mutual Info	0.237	NYU long-term	Intermediate
		Schaefer232 + GSR + bin + FD20% + Pearson	Functional multi	Scale 200	GSR	Binarised	FD20%	Pearson	0.232	NYU long-term	Intermediate
		Schaefer232 + GSR + bin + FD5% + MutualInfo	Functional multi	Scale 200	GSR	Binarised	FD5%	Mutual Info	0.304	NYU long-term	Intermediate
		Schaefer232 + GSR + bin + FD5% + Pearson	Functional multi	Scale 200	GSR	Binarised	FD5%	Pearson	0.301	NYU long-term	Intermediate
		Schaefer232 + GSR + weig + Abs03 + MutualInfo	Functional multi	Scale 200	GSR	Weighted	Abs0.3	Mutual Info	0.462	NYU long-term	Intermediate
		Schaefer232 + GSR + weig + Abs03 + Pearson	Functional multi	Scale 200	GSR	Weighted	Abs0.3	Pearson	0.083	NYU long-term	Intermediate
		Schaefer232 + GSR + weig + Abs05 + MutualInfo	Functional multi	Scale 200	GSR	Weighted	Abs0.5	Mutual Info	0.527	NYU long-term	Intermediate
		Schaefer232 + GSR + weig + Abs05 + Pearson	Functional multi	Scale 200	GSR	Weighted	Abs0.5	Pearson	0.288	NYU long-term	Intermediate
		Schaefer232 + GSR + weig + ECO + MutualInfo	Functional multi	Scale 200	GSR	Weighted	ECO	Mutual Info	0.201	NYU long-term	Intermediate
		Schaefer232 + GSR + weig + ECO + Pearson	Functional multi	Scale 200	GSR	Weighted	ECO	Pearson	0.385	NYU long-term	Intermediate
		Schaefer232 + GSR + weig + OMST + MutualInfo	Functional multi	Scale 200	GSR	Weighted	OMST	Mutual Info	0.159	NYU long-term	Intermediate
		Schaefer232 + GSR + weig + OMST + Pearson	Functional multi	Scale 200	GSR	Weighted	OMST	Pearson	0.079	NYU long-term	Intermediate
		Schaefer232 + GSR + weig + SDM + MutualInfo	Functional multi	Scale 200	GSR	Weighted	SDM	Mutual Info	0.167	NYU long-term	Intermediate
		Schaefer232 + GSR + weig + SDM + Pearson	Functional multi	Scale 200	GSR	Weighted	SDM	Pearson	0.113	NYU long-term	Intermediate
		Schaefer232 + GSR + weig + FD10% + MutualInfo	Functional multi	Scale 200	GSR	Weighted	FD10%	Mutual Info	0.168	NYU long-term	Intermediate
		Schaefer232 + GSR + weig + FD10% + Pearson	Functional multi	Scale 200	GSR	Weighted	FD10%	Pearson	0.085	NYU long-term	Intermediate
		Schaefer232 + GSR + weig + FD20% + MutualInfo	Functional multi	Scale 200	GSR	Weighted	FD20%	Mutual Info	0.168	NYU long-term	Intermediate
		Schaefer232 + GSR + weig + FD20% + Pearson	Functional multi	Scale 200	GSR	Weighted	FD20%	Pearson	0.064	NYU long-term	Intermediate
		Schaefer232 + GSR + weig + FD5% + MutualInfo	Functional multi	Scale 200	GSR	Weighted	FD5%	Mutual Info	0.166	NYU long-term	Intermediate
		Schaefer232 + GSR + weig + FD5% + Pearson	Functional multi	Scale 200	GSR	Weighted	FD5%	Pearson	0.155	NYU long-term	Intermediate
		Schaefer232 + NoGSR + bin + Abs03 + MutualInfo	Functional multi	Scale 200	No GSR	Binarised	Abs0.3	Mutual Info	0.405	NYU long-term	Intermediate
		Schaefer232 + NoGSR + bin + Abs03 + Pearson	Functional multi	Scale 200	No GSR	Binarised	Abs0.3	Pearson	0.31	NYU long-term	Intermediate
		Schaefer232 + NoGSR + bin + Abs05 + MutualInfo	Functional multi	Scale 200	No GSR	Binarised	Abs0.5	Mutual Info	0.276	NYU long-term	Intermediate
		Schaefer232 + NoGSR + bin + Abs05 + Pearson	Functional multi	Scale 200	No GSR	Binarised	Abs0.5	Pearson	0.392	NYU long-term	Intermediate
		Schaefer232 + NoGSR + bin + ECO + MutualInfo	Functional multi	Scale 200	No GSR	Binarised	ECO	Mutual Info	0.399	NYU long-term	Intermediate
		Schaefer232 + NoGSR + bin + ECO + Pearson	Functional multi	Scale 200	No GSR	Binarised	ECO	Pearson	0.431	NYU long-term	Intermediate
		Schaefer232 + NoGSR + bin + OMST + MutualInfo	Functional multi	Scale 200	No GSR	Binarised	OMST	Mutual Info	0.269	NYU long-term	Intermediate
		Schaefer232 + NoGSR + bin + OMST + Pearson	Functional multi	Scale 200	No GSR	Binarised	OMST	Pearson	0.256	NYU long-term	Intermediate
		Schaefer232 + NoGSR + bin + SDM + MutualInfo	Functional multi	Scale 200	No GSR	Binarised	SDM	Mutual Info	0.287	NYU long-term	Intermediate
		Schaefer232 + NoGSR + bin + SDM + Pearson	Functional multi	Scale 200	No GSR	Binarised	SDM	Pearson	0.302	NYU long-term	Intermediate
		Schaefer232 + NoGSR + bin + FD10% + MutualInfo	Functional multi	Scale 200	No GSR	Binarised	FD10%	Mutual Info	0.296	NYU long-term	Intermediate
		Schaefer232 + NoGSR + bin + FD10% + Pearson	Functional multi	Scale 200	No GSR	Binarised	FD10%	Pearson	0.287	NYU long-term	Intermediate
		Schaefer232 + NoGSR + bin + FD20% + MutualInfo	Functional multi	Scale 200	No GSR	Binarised	FD20%	Mutual Info	0.222	NYU long-term	Intermediate
		Schaefer232 + NoGSR + bin + FD20% + Pearson	Functional multi	Scale 200	No GSR	Binarised	FD20%	Pearson	0.254	NYU long-term	Intermediate
		Schaefer232 + NoGSR + bin + FD5% + MutualInfo	Functional multi	Scale 200	No GSR	Binarised	FD5%	Mutual Info	0.302	NYU long-term	Intermediate
		Schaefer232 + NoGSR + bin + FD5% + Pearson	Functional multi	Scale 200	No GSR	Binarised	FD5%	Pearson	0.305	NYU long-term	Intermediate
		Schaefer232 + NoGSR + weig + Abs03 + MutualInfo	Functional multi	Scale 200	No GSR	Weighted	Abs0.3	Mutual Info	0.369	NYU long-term	Intermediate
		Schaefer232 + NoGSR + weig + Abs03 + Pearson	Functional multi	Scale 200	No GSR	Weighted	Abs0.3	Pearson	0.1	NYU long-term	Intermediate
		Schaefer232 + NoGSR + weig + Abs05 + MutualInfo	Functional multi	Scale 200	No GSR	Weighted	Abs0.5	Mutual Info	0.574	NYU long-term	Intermediate
		Schaefer232 + NoGSR + weig + Abs05 + Pearson	Functional multi	Scale 200	No GSR	Weighted	Abs0.5	Pearson	0.251	NYU long-term	Intermediate
		Schaefer232 + NoGSR + weig + ECO + MutualInfo	Functional multi	Scale 200	No GSR	Weighted	ECO	Mutual Info	0.229	NYU long-term	Intermediate
		Schaefer232 + NoGSR + weig + ECO + Pearson	Functional multi	Scale 200	No GSR	Weighted	ECO	Pearson	0.42	NYU long-term	Intermediate
		Schaefer232 + NoGSR + weig + OMST + MutualInfo	Functional multi	Scale 200	No GSR	Weighted	OMST	Mutual Info	0.138	NYU long-term	Intermediate
		Schaefer232 + NoGSR + weig + OMST + Pearson	Functional multi	Scale 200	No GSR	Weighted	OMST	Pearson	0.106	NYU long-term	Intermediate
		Schaefer232 + NoGSR + weig + SDM + MutualInfo	Functional multi	Scale 200	No GSR	Weighted	SDM	Mutual Info	0.139	NYU long-term	Intermediate
		Schaefer232 + NoGSR + weig + SDM + Pearson	Functional multi	Scale 200	No GSR	Weighted	SDM	Pearson	0.181	NYU long-term	Intermediate
		Schaefer232 + NoGSR + weig + FD10% + MutualInfo	Functional multi	Scale 200	No GSR	Weighted	FD10%	Mutual Info	0.145	NYU long-term	Intermediate
		Schaefer232 + NoGSR + weig + FD10% + Pearson	Functional multi	Scale 200	No GSR	Weighted	FD10%	Pearson	0.149	NYU long-term	Intermediate
		Schaefer232 + NoGSR + weig + FD20% + MutualInfo	Functional multi	Scale 200	No GSR	Weighted	FD20%	Mutual Info	0.146	NYU long-term	Intermediate
		Schaefer232 + NoGSR + weig + FD20% + Pearson	Functional multi	Scale 200	No GSR	Weighted	FD20%	Pearson	0.102	NYU long-term	Intermediate
		Schaefer232 + NoGSR + weig + FD5% + MutualInfo	Functional multi	Scale 200	No GSR	Weighted	FD5%	Mutual Info	0.141	NYU long-term	Intermediate
		Schaefer232 + NoGSR + weig + FD5% + Pearson	Functional multi	Scale 200	No GSR	Weighted	FD5%	Pearson	0.217	NYU long-term	Intermediate
		Schaefer454 + GSR + bin + Abs03 + MutualInfo	Functional multi	Scale 400	GSR	Binarised	Abs0.3	Mutual Info	0.502	NYU long-term	Intermediate
		Schaefer454 + GSR + bin + Abs03 + Pearson	Functional multi	Scale 400	GSR	Binarised	Abs0.3	Pearson	0.224	NYU long-term	Intermediate
		Schaefer454 + GSR + bin + Abs05 + MutualInfo	Functional multi	Scale 400	GSR	Binarised	Abs0.5	Mutual Info	0.281	NYU long-term	Intermediate
		Schaefer454 + GSR + bin + Abs05 + Pearson	Functional multi	Scale 400	GSR	Binarised	Abs0.5	Pearson	0.394	NYU long-term	Intermediate
		Schaefer454 + GSR + bin + ECO + MutualInfo	Functional multi	Scale 400	GSR	Binarised	ECO	Mutual Info	0.384	NYU long-term	Intermediate
		Schaefer454 + GSR + bin + ECO + Pearson	Functional multi	Scale 400	GSR	Binarised	ECO	Pearson	0.452	NYU long-term	Intermediate
		Schaefer454 + GSR + bin + OMST + MutualInfo	Functional multi	Scale 400	GSR	Binarised	OMST	Mutual Info	0.29	NYU long-term	Intermediate
		Schaefer454 + GSR + bin + OMST + Pearson	Functional multi	Scale 400	GSR	Binarised	OMST	Pearson	0.244	NYU long-term	Intermediate
		Schaefer454 + GSR + bin + SDM + MutualInfo	Functional multi	Scale 400	GSR	Binarised	SDM	Mutual Info	0.346	NYU long-term	Intermediate
		Schaefer454 + GSR + bin + SDM + Pearson	Functional multi	Scale 400	GSR	Binarised	SDM	Pearson	0.324	NYU long-term	Intermediate
		Schaefer454 + GSR + bin + FD10% + MutualInfo	Functional multi	Scale 400	GSR	Binarised	FD10%	Mutual Info	0.408	NYU long-term	Intermediate
		Schaefer454 + GSR + bin + FD10% + Pearson	Functional multi	Scale 400	GSR	Binarised	FD10%	Pearson	0.355	NYU long-term	Intermediate
		Schaefer454 + GSR + bin + FD20% + MutualInfo	Functional multi	Scale 400	GSR	Binarised	FD20%	Mutual Info	0.181	NYU long-term	Intermediate
		Schaefer454 + GSR + bin + FD20% + Pearson	Functional multi	Scale 400	GSR	Binarised	FD20%	Pearson	0.175	NYU long-term	Intermediate
		Schaefer454 + GSR + bin + FD5% + MutualInfo	Functional multi	Scale 400	GSR	Binarised	FD5%	Mutual Info	0.334	NYU long-term	Intermediate
		Schaefer454 + GSR + bin + FD5% + Pearson	Functional multi	Scale 400	GSR	Binarised	FD5%	Pearson	0.334	NYU long-term	Intermediate
		Schaefer454 + GSR + weig + Abs03 + MutualInfo	Functional multi	Scale 400	GSR	Weighted	Abs0.3	Mutual Info	0.456	NYU long-term	Intermediate
		Schaefer454 + GSR + weig + Abs03 + Pearson	Functional multi	Scale 400	GSR	Weighted	Abs0.3	Pearson	0.075	NYU long-term	Intermediate
		Schaefer454 + GSR + weig + Abs05 + MutualInfo	Functional multi	Scale 400	GSR	Weighted	Abs0.5	Mutual Info	0.604	NYU long-term	Intermediate
		Schaefer454 + GSR + weig + Abs05 + Pearson	Functional multi	Scale 400	GSR	Weighted	Abs0.5	Pearson	0.279	NYU long-term	Intermediate
		Schaefer454 + GSR + weig + ECO + MutualInfo	Functional multi	Scale 400	GSR	Weighted	ECO	Mutual Info	0.191	NYU long-term	Intermediate
		Schaefer454 + GSR + weig + ECO + Pearson	Functional multi	Scale 400	GSR	Weighted	ECO	Pearson	0.387	NYU long-term	Intermediate
		Schaefer454 + GSR + weig + OMST + MutualInfo	Functional multi	Scale 400	GSR	Weighted	OMST	Mutual Info	0.163	NYU long-term	Intermediate
		Schaefer454 + GSR + weig + OMST + Pearson	Functional multi	Scale 400	GSR	Weighted	OMST	Pearson	0.071	NYU long-term	Intermediate
		Schaefer454 + GSR + weig + SDM + MutualInfo	Functional multi	Scale 400	GSR	Weighted	SDM	Mutual Info	0.165	NYU long-term	Intermediate
		Schaefer454 + GSR + weig + SDM + Pearson	Functional multi	Scale 400	GSR	Weighted	SDM	Pearson	0.159	NYU long-term	Intermediate
		Schaefer454 + GSR + weig + FD10% + MutualInfo	Functional multi	Scale 400	GSR	Weighted	FD10%	Mutual Info	0.168	NYU long-term	Intermediate
		Schaefer454 + GSR + weig + FD10% + Pearson	Functional multi	Scale 400	GSR	Weighted	FD10%	Pearson	0.066	NYU long-term	Intermediate
		Schaefer454 + GSR + weig + FD20% + MutualInfo	Functional multi	Scale 400	GSR	Weighted	FD20%	Mutual Info	0.164	NYU long-term	Intermediate
		Schaefer454 + GSR + weig + FD20% + Pearson	Functional multi	Scale 400	GSR	Weighted	FD20%	Pearson	0.054	NYU long-term	Intermediate
		Schaefer454 + GSR + weig + FD5% + MutualInfo	Functional multi	Scale 400	GSR	Weighted	FD5%	Mutual Info	0.167	NYU long-term	Intermediate
		Schaefer454 + GSR + weig + FD5% + Pearson	Functional multi	Scale 400	GSR	Weighted	FD5%	Pearson	0.13	NYU long-term	Intermediate
		Schaefer454 + NoGSR + bin + Abs03 + MutualInfo	Functional multi	Scale 400	No GSR	Binarised	Abs0.3	Mutual Info	0.492	NYU long-term	Intermediate
		Schaefer454 + NoGSR + bin + Abs03 + Pearson	Functional multi	Scale 400	No GSR	Binarised	Abs0.3	Pearson	0.297	NYU long-term	Intermediate
		Schaefer454 + NoGSR + bin + Abs05 + MutualInfo	Functional multi	Scale 400	No GSR	Binarised	Abs0.5	Mutual Info	0.311	NYU long-term	Intermediate
		Schaefer454 + NoGSR + bin + Abs05 + Pearson	Functional multi	Scale 400	No GSR	Binarised	Abs0.5	Pearson	0.39	NYU long-term	Intermediate
		Schaefer454 + NoGSR + bin + ECO + MutualInfo	Functional multi	Scale 400	No GSR	Binarised	ECO	Mutual Info	0.377	NYU long-term	Intermediate
		Schaefer454 + NoGSR + bin + ECO + Pearson	Functional multi	Scale 400	No GSR	Binarised	ECO	Pearson	0.425	NYU long-term	Intermediate
		Schaefer454 + NoGSR + bin + OMST + MutualInfo	Functional multi	Scale 400	No GSR	Binarised	OMST	Mutual Info	0.295	NYU long-term	Intermediate
		Schaefer454 + NoGSR + bin + OMST + Pearson	Functional multi	Scale 400	No GSR	Binarised	OMST	Pearson	0.276	NYU long-term	Intermediate
		Schaefer454 + NoGSR + bin + SDM + MutualInfo	Functional multi	Scale 400	No GSR	Binarised	SDM	Mutual Info	0.323	NYU long-term	Intermediate
		Schaefer454 + NoGSR + bin + SDM + Pearson	Functional multi	Scale 400	No GSR	Binarised	SDM	Pearson	0.328	NYU long-term	Intermediate
		Schaefer454 + NoGSR + bin + FD10% + MutualInfo	Functional multi	Scale 400	No GSR	Binarised	FD10%	Mutual Info	0.34	NYU long-term	Intermediate
		Schaefer454 + NoGSR + bin + FD10% + Pearson	Functional multi	Scale 400	No GSR	Binarised	FD10%	Pearson	0.313	NYU long-term	Intermediate
		Schaefer454 + NoGSR + bin + FD20% + MutualInfo	Functional multi	Scale 400	No GSR	Binarised	FD20%	Mutual Info	0.178	NYU long-term	Intermediate
		Schaefer454 + NoGSR + bin + FD20% + Pearson	Functional multi	Scale 400	No GSR	Binarised	FD20%	Pearson	0.198	NYU long-term	Intermediate
		Schaefer454 + NoGSR + bin + FD5% + MutualInfo	Functional multi	Scale 400	No GSR	Binarised	FD5%	Mutual Info	0.302	NYU long-term	Intermediate
		Schaefer454 + NoGSR + bin + FD5% + Pearson	Functional multi	Scale 400	No GSR	Binarised	FD5%	Pearson	0.314	NYU long-term	Intermediate
		Schaefer454 + NoGSR + weig + Abs03 + MutualInfo	Functional multi	Scale 400	No GSR	Weighted	Abs0.3	Mutual Info	0.363	NYU long-term	Intermediate
		Schaefer454 + NoGSR + weig + Abs03 + Pearson	Functional multi	Scale 400	No GSR	Weighted	Abs0.3	Pearson	0.1	NYU long-term	Intermediate
		Schaefer454 + NoGSR + weig + Abs05 + MutualInfo	Functional multi	Scale 400	No GSR	Weighted	Abs0.5	Mutual Info	0.58	NYU long-term	Intermediate
		Schaefer454 + NoGSR + weig + Abs05 + Pearson	Functional multi	Scale 400	No GSR	Weighted	Abs0.5	Pearson	0.271	NYU long-term	Intermediate
		Schaefer454 + NoGSR + weig + ECO + MutualInfo	Functional multi	Scale 400	No GSR	Weighted	ECO	Mutual Info	0.207	NYU long-term	Intermediate
		Schaefer454 + NoGSR + weig + ECO + Pearson	Functional multi	Scale 400	No GSR	Weighted	ECO	Pearson	0.363	NYU long-term	Intermediate
		Schaefer454 + NoGSR + weig + OMST + MutualInfo	Functional multi	Scale 400	No GSR	Weighted	OMST	Mutual Info	0.132	NYU long-term	Intermediate
		Schaefer454 + NoGSR + weig + OMST + Pearson	Functional multi	Scale 400	No GSR	Weighted	OMST	Pearson	0.097	NYU long-term	Intermediate
		Schaefer454 + NoGSR + weig + SDM + MutualInfo	Functional multi	Scale 400	No GSR	Weighted	SDM	Mutual Info	0.136	NYU long-term	Intermediate
		Schaefer454 + NoGSR + weig + SDM + Pearson	Functional multi	Scale 400	No GSR	Weighted	SDM	Pearson	0.205	NYU long-term	Intermediate
		Schaefer454 + NoGSR + weig + FD10% + MutualInfo	Functional multi	Scale 400	No GSR	Weighted	FD10%	Mutual Info	0.144	NYU long-term	Intermediate
		Schaefer454 + NoGSR + weig + FD10% + Pearson	Functional multi	Scale 400	No GSR	Weighted	FD10%	Pearson	0.12	NYU long-term	Intermediate
		Schaefer454 + NoGSR + weig + FD20% + MutualInfo	Functional multi	Scale 400	No GSR	Weighted	FD20%	Mutual Info	0.142	NYU long-term	Intermediate
		Schaefer454 + NoGSR + weig + FD20% + Pearson	Functional multi	Scale 400	No GSR	Weighted	FD20%	Pearson	0.087	NYU long-term	Intermediate
		Schaefer454 + NoGSR + weig + FD5% + MutualInfo	Functional multi	Scale 400	No GSR	Weighted	FD5%	Mutual Info	0.137	NYU long-term	Intermediate
		Schaefer454 + NoGSR + weig + FD5% + Pearson	Functional multi	Scale 400	No GSR	Weighted	FD5%	Pearson	0.176	NYU long-term	Intermediate

## Sheet: Figure 2d
Figure 2d
		dataset	mean	median	lower	upper	sd
	Data 1	HCP	0.299908	0.304	0.177894	0.421921	0.122013
		Pipeline	atlas_type	atlas_size	GSR_options	bin_weig	threshold	edge_type	PDiv.hcp	Grouping	PipelineGroup	PipelineGroupIdx	PipelineStatus	PipelineMark
	Data 2	AAL90 + GSR + bin + Abs03 + MutualInfo	Single	Scale 100	GSR	Binarised	Abs0.3	Mutual Info	0.274	HCP	Intermediate
		AAL90 + GSR + bin + Abs03 + Pearson	Single	Scale 100	GSR	Binarised	Abs0.3	Pearson	0.403	HCP	Intermediate
		AAL90 + GSR + bin + Abs05 + MutualInfo	Single	Scale 100	GSR	Binarised	Abs0.5	Mutual Info	0.136	HCP	Intermediate
		AAL90 + GSR + bin + Abs05 + Pearson	Single	Scale 100	GSR	Binarised	Abs0.5	Pearson	0.313	HCP	Intermediate
		AAL90 + GSR + bin + ECO + MutualInfo	Single	Scale 100	GSR	Binarised	ECO	Mutual Info	0.332	HCP	Intermediate
		AAL90 + GSR + bin + ECO + Pearson	Single	Scale 100	GSR	Binarised	ECO	Pearson	0.333	HCP	Intermediate
		AAL90 + GSR + bin + OMST + MutualInfo	Single	Scale 100	GSR	Binarised	OMST	Mutual Info	0.402	HCP	Intermediate
		AAL90 + GSR + bin + OMST + Pearson	Single	Scale 100	GSR	Binarised	OMST	Pearson	0.348	HCP	Intermediate
		AAL90 + GSR + bin + SDM + MutualInfo	Single	Scale 100	GSR	Binarised	SDM	Mutual Info	0.279	HCP	Intermediate
		AAL90 + GSR + bin + SDM + Pearson	Single	Scale 100	GSR	Binarised	SDM	Pearson	0.237	HCP	Intermediate
		AAL90 + GSR + bin + FD10% + MutualInfo	Single	Scale 100	GSR	Binarised	FD10%	Mutual Info	0.3	HCP	Intermediate
		AAL90 + GSR + bin + FD10% + Pearson	Single	Scale 100	GSR	Binarised	FD10%	Pearson	0.269	HCP	Intermediate
		AAL90 + GSR + bin + FD20% + MutualInfo	Single	Scale 100	GSR	Binarised	FD20%	Mutual Info	0.28	HCP	Intermediate
		AAL90 + GSR + bin + FD20% + Pearson	Single	Scale 100	GSR	Binarised	FD20%	Pearson	0.246	HCP	Intermediate
		AAL90 + GSR + bin + FD5% + MutualInfo	Single	Scale 100	GSR	Binarised	FD5%	Mutual Info	0.301	HCP	Intermediate
		AAL90 + GSR + bin + FD5% + Pearson	Single	Scale 100	GSR	Binarised	FD5%	Pearson	0.345	HCP	Intermediate
		AAL90 + GSR + weig + Abs03 + MutualInfo	Single	Scale 100	GSR	Weighted	Abs0.3	Mutual Info	0.616	HCP	5th Worst: AAL90 + GSR + weig + Abs03 + MutualInfo	5	Worst	1
		AAL90 + GSR + weig + Abs03 + Pearson	Single	Scale 100	GSR	Weighted	Abs0.3	Pearson	0.183	HCP	Intermediate
		AAL90 + GSR + weig + Abs05 + MutualInfo	Single	Scale 100	GSR	Weighted	Abs0.5	Mutual Info	0.342	HCP	Intermediate
		AAL90 + GSR + weig + Abs05 + Pearson	Single	Scale 100	GSR	Weighted	Abs0.5	Pearson	0.452	HCP	Intermediate
		AAL90 + GSR + weig + ECO + MutualInfo	Single	Scale 100	GSR	Weighted	ECO	Mutual Info	0.205	HCP	Intermediate
		AAL90 + GSR + weig + ECO + Pearson	Single	Scale 100	GSR	Weighted	ECO	Pearson	0.243	HCP	Intermediate
		AAL90 + GSR + weig + OMST + MutualInfo	Single	Scale 100	GSR	Weighted	OMST	Mutual Info	0.197	HCP	Intermediate
		AAL90 + GSR + weig + OMST + Pearson	Single	Scale 100	GSR	Weighted	OMST	Pearson	0.154	HCP	Intermediate
		AAL90 + GSR + weig + SDM + MutualInfo	Single	Scale 100	GSR	Weighted	SDM	Mutual Info	0.163	HCP	Intermediate
		AAL90 + GSR + weig + SDM + Pearson	Single	Scale 100	GSR	Weighted	SDM	Pearson	0.119	HCP	Intermediate
		AAL90 + GSR + weig + FD10% + MutualInfo	Single	Scale 100	GSR	Weighted	FD10%	Mutual Info	0.168	HCP	Intermediate
		AAL90 + GSR + weig + FD10% + Pearson	Single	Scale 100	GSR	Weighted	FD10%	Pearson	0.127	HCP	Intermediate
		AAL90 + GSR + weig + FD20% + MutualInfo	Single	Scale 100	GSR	Weighted	FD20%	Mutual Info	0.164	HCP	Intermediate
		AAL90 + GSR + weig + FD20% + Pearson	Single	Scale 100	GSR	Weighted	FD20%	Pearson	0.117	HCP	Intermediate
		AAL90 + GSR + weig + FD5% + MutualInfo	Single	Scale 100	GSR	Weighted	FD5%	Mutual Info	0.185	HCP	Intermediate
		AAL90 + GSR + weig + FD5% + Pearson	Single	Scale 100	GSR	Weighted	FD5%	Pearson	0.189	HCP	Intermediate
		AAL90 + NoGSR + bin + Abs03 + MutualInfo	Single	Scale 100	No GSR	Binarised	Abs0.3	Mutual Info	0.534	HCP	Intermediate
		AAL90 + NoGSR + bin + Abs03 + Pearson	Single	Scale 100	No GSR	Binarised	Abs0.3	Pearson	0.483	HCP	Intermediate
		AAL90 + NoGSR + bin + Abs05 + MutualInfo	Single	Scale 100	No GSR	Binarised	Abs0.5	Mutual Info	0.389	HCP	Intermediate
		AAL90 + NoGSR + bin + Abs05 + Pearson	Single	Scale 100	No GSR	Binarised	Abs0.5	Pearson	0.517	HCP	Intermediate
		AAL90 + NoGSR + bin + ECO + MutualInfo	Single	Scale 100	No GSR	Binarised	ECO	Mutual Info	0.401	HCP	Intermediate
		AAL90 + NoGSR + bin + ECO + Pearson	Single	Scale 100	No GSR	Binarised	ECO	Pearson	0.401	HCP	Intermediate
		AAL90 + NoGSR + bin + OMST + MutualInfo	Single	Scale 100	No GSR	Binarised	OMST	Mutual Info	0.305	HCP	Intermediate
		AAL90 + NoGSR + bin + OMST + Pearson	Single	Scale 100	No GSR	Binarised	OMST	Pearson	0.309	HCP	Intermediate
		AAL90 + NoGSR + bin + SDM + MutualInfo	Single	Scale 100	No GSR	Binarised	SDM	Mutual Info	0.318	HCP	Intermediate
		AAL90 + NoGSR + bin + SDM + Pearson	Single	Scale 100	No GSR	Binarised	SDM	Pearson	0.315	HCP	Intermediate
		AAL90 + NoGSR + bin + FD10% + MutualInfo	Single	Scale 100	No GSR	Binarised	FD10%	Mutual Info	0.341	HCP	Intermediate
		AAL90 + NoGSR + bin + FD10% + Pearson	Single	Scale 100	No GSR	Binarised	FD10%	Pearson	0.339	HCP	Intermediate
		AAL90 + NoGSR + bin + FD20% + MutualInfo	Single	Scale 100	No GSR	Binarised	FD20%	Mutual Info	0.318	HCP	Intermediate
		AAL90 + NoGSR + bin + FD20% + Pearson	Single	Scale 100	No GSR	Binarised	FD20%	Pearson	0.316	HCP	Intermediate
		AAL90 + NoGSR + bin + FD5% + MutualInfo	Single	Scale 100	No GSR	Binarised	FD5%	Mutual Info	0.375	HCP	Intermediate
		AAL90 + NoGSR + bin + FD5% + Pearson	Single	Scale 100	No GSR	Binarised	FD5%	Pearson	0.375	HCP	Intermediate
		AAL90 + NoGSR + weig + Abs03 + MutualInfo	Single	Scale 100	No GSR	Weighted	Abs0.3	Mutual Info	0.429	HCP	Intermediate
		AAL90 + NoGSR + weig + Abs03 + Pearson	Single	Scale 100	No GSR	Weighted	Abs0.3	Pearson	0.183	HCP	Intermediate
		AAL90 + NoGSR + weig + Abs05 + MutualInfo	Single	Scale 100	No GSR	Weighted	Abs0.5	Mutual Info	0.597	HCP	Intermediate
		AAL90 + NoGSR + weig + Abs05 + Pearson	Single	Scale 100	No GSR	Weighted	Abs0.5	Pearson	0.286	HCP	Intermediate
		AAL90 + NoGSR + weig + ECO + MutualInfo	Single	Scale 100	No GSR	Weighted	ECO	Mutual Info	0.285	HCP	Intermediate
		AAL90 + NoGSR + weig + ECO + Pearson	Single	Scale 100	No GSR	Weighted	ECO	Pearson	0.474	HCP	Intermediate
		AAL90 + NoGSR + weig + OMST + MutualInfo	Single	Scale 100	No GSR	Weighted	OMST	Mutual Info	0.229	HCP	Intermediate
		AAL90 + NoGSR + weig + OMST + Pearson	Single	Scale 100	No GSR	Weighted	OMST	Pearson	0.206	HCP	Intermediate
		AAL90 + NoGSR + weig + SDM + MutualInfo	Single	Scale 100	No GSR	Weighted	SDM	Mutual Info	0.206	HCP	Intermediate
		AAL90 + NoGSR + weig + SDM + Pearson	Single	Scale 100	No GSR	Weighted	SDM	Pearson	0.319	HCP	Intermediate
		AAL90 + NoGSR + weig + FD10% + MutualInfo	Single	Scale 100	No GSR	Weighted	FD10%	Mutual Info	0.209	HCP	Intermediate
		AAL90 + NoGSR + weig + FD10% + Pearson	Single	Scale 100	No GSR	Weighted	FD10%	Pearson	0.368	HCP	Intermediate
		AAL90 + NoGSR + weig + FD20% + MutualInfo	Single	Scale 100	No GSR	Weighted	FD20%	Mutual Info	0.205	HCP	Intermediate
		AAL90 + NoGSR + weig + FD20% + Pearson	Single	Scale 100	No GSR	Weighted	FD20%	Pearson	0.312	HCP	Intermediate
		AAL90 + NoGSR + weig + FD5% + MutualInfo	Single	Scale 100	No GSR	Weighted	FD5%	Mutual Info	0.243	HCP	Intermediate
		AAL90 + NoGSR + weig + FD5% + Pearson	Single	Scale 100	No GSR	Weighted	FD5%	Pearson	0.436	HCP	Intermediate
		Brainnetome246 + GSR + bin + Abs03 + MutualInfo	Single	Scale 200	GSR	Binarised	Abs0.3	Mutual Info	0.359	HCP	Intermediate
		Brainnetome246 + GSR + bin + Abs03 + Pearson	Single	Scale 200	GSR	Binarised	Abs0.3	Pearson	0.342	HCP	Intermediate
		Brainnetome246 + GSR + bin + Abs05 + MutualInfo	Single	Scale 200	GSR	Binarised	Abs0.5	Mutual Info	0.246	HCP	Intermediate
		Brainnetome246 + GSR + bin + Abs05 + Pearson	Single	Scale 200	GSR	Binarised	Abs0.5	Pearson	0.456	HCP	Intermediate
		Brainnetome246 + GSR + bin + ECO + MutualInfo	Single	Scale 200	GSR	Binarised	ECO	Mutual Info	0.381	HCP	Intermediate
		Brainnetome246 + GSR + bin + ECO + Pearson	Single	Scale 200	GSR	Binarised	ECO	Pearson	0.397	HCP	Intermediate
		Brainnetome246 + GSR + bin + OMST + MutualInfo	Single	Scale 200	GSR	Binarised	OMST	Mutual Info	0.297	HCP	Intermediate
		Brainnetome246 + GSR + bin + OMST + Pearson	Single	Scale 200	GSR	Binarised	OMST	Pearson	0.258	HCP	Intermediate
		Brainnetome246 + GSR + bin + SDM + MutualInfo	Single	Scale 200	GSR	Binarised	SDM	Mutual Info	0.321	HCP	Intermediate
		Brainnetome246 + GSR + bin + SDM + Pearson	Single	Scale 200	GSR	Binarised	SDM	Pearson	0.271	HCP	Intermediate
		Brainnetome246 + GSR + bin + FD10% + MutualInfo	Single	Scale 200	GSR	Binarised	FD10%	Mutual Info	0.323	HCP	Intermediate
		Brainnetome246 + GSR + bin + FD10% + Pearson	Single	Scale 200	GSR	Binarised	FD10%	Pearson	0.275	HCP	Intermediate
		Brainnetome246 + GSR + bin + FD20% + MutualInfo	Single	Scale 200	GSR	Binarised	FD20%	Mutual Info	0.292	HCP	Intermediate
		Brainnetome246 + GSR + bin + FD20% + Pearson	Single	Scale 200	GSR	Binarised	FD20%	Pearson	0.256	HCP	Intermediate
		Brainnetome246 + GSR + bin + FD5% + MutualInfo	Single	Scale 200	GSR	Binarised	FD5%	Mutual Info	0.306	HCP	Intermediate
		Brainnetome246 + GSR + bin + FD5% + Pearson	Single	Scale 200	GSR	Binarised	FD5%	Pearson	0.267	HCP	Intermediate
		Brainnetome246 + GSR + weig + Abs03 + MutualInfo	Single	Scale 200	GSR	Weighted	Abs0.3	Mutual Info	0.581	HCP	Intermediate
		Brainnetome246 + GSR + weig + Abs03 + Pearson	Single	Scale 200	GSR	Weighted	Abs0.3	Pearson	0.12	HCP	Intermediate
		Brainnetome246 + GSR + weig + Abs05 + MutualInfo	Single	Scale 200	GSR	Weighted	Abs0.5	Mutual Info	0.492	HCP	Intermediate
		Brainnetome246 + GSR + weig + Abs05 + Pearson	Single	Scale 200	GSR	Weighted	Abs0.5	Pearson	0.368	HCP	Intermediate
		Brainnetome246 + GSR + weig + ECO + MutualInfo	Single	Scale 200	GSR	Weighted	ECO	Mutual Info	0.198	HCP	Intermediate
		Brainnetome246 + GSR + weig + ECO + Pearson	Single	Scale 200	GSR	Weighted	ECO	Pearson	0.292	HCP	Intermediate
		Brainnetome246 + GSR + weig + OMST + MutualInfo	Single	Scale 200	GSR	Weighted	OMST	Mutual Info	0.194	HCP	Intermediate
		Brainnetome246 + GSR + weig + OMST + Pearson	Single	Scale 200	GSR	Weighted	OMST	Pearson	0.099	HCP	Intermediate
		Brainnetome246 + GSR + weig + SDM + MutualInfo	Single	Scale 200	GSR	Weighted	SDM	Mutual Info	0.183	HCP	Intermediate
		Brainnetome246 + GSR + weig + SDM + Pearson	Single	Scale 200	GSR	Weighted	SDM	Pearson	0.112	HCP	Intermediate
		Brainnetome246 + GSR + weig + FD10% + MutualInfo	Single	Scale 200	GSR	Weighted	FD10%	Mutual Info	0.184	HCP	Intermediate
		Brainnetome246 + GSR + weig + FD10% + Pearson	Single	Scale 200	GSR	Weighted	FD10%	Pearson	0.117	HCP	Intermediate
		Brainnetome246 + GSR + weig + FD20% + MutualInfo	Single	Scale 200	GSR	Weighted	FD20%	Mutual Info	0.204	HCP	Intermediate
		Brainnetome246 + GSR + weig + FD20% + Pearson	Single	Scale 200	GSR	Weighted	FD20%	Pearson	0.098	HCP	Intermediate
		Brainnetome246 + GSR + weig + FD5% + MutualInfo	Single	Scale 200	GSR	Weighted	FD5%	Mutual Info	0.181	HCP	Intermediate
		Brainnetome246 + GSR + weig + FD5% + Pearson	Single	Scale 200	GSR	Weighted	FD5%	Pearson	0.107	HCP	Intermediate
		Brainnetome246 + NoGSR + bin + Abs03 + MutualInfo	Single	Scale 200	No GSR	Binarised	Abs0.3	Mutual Info	0.557	HCP	Intermediate
		Brainnetome246 + NoGSR + bin + Abs03 + Pearson	Single	Scale 200	No GSR	Binarised	Abs0.3	Pearson	0.461	HCP	Intermediate
		Brainnetome246 + NoGSR + bin + Abs05 + MutualInfo	Single	Scale 200	No GSR	Binarised	Abs0.5	Mutual Info	0.422	HCP	Intermediate
		Brainnetome246 + NoGSR + bin + Abs05 + Pearson	Single	Scale 200	No GSR	Binarised	Abs0.5	Pearson	0.534	HCP	Intermediate
		Brainnetome246 + NoGSR + bin + ECO + MutualInfo	Single	Scale 200	No GSR	Binarised	ECO	Mutual Info	0.428	HCP	Intermediate
		Brainnetome246 + NoGSR + bin + ECO + Pearson	Single	Scale 200	No GSR	Binarised	ECO	Pearson	0.428	HCP	Intermediate
		Brainnetome246 + NoGSR + bin + OMST + MutualInfo	Single	Scale 200	No GSR	Binarised	OMST	Mutual Info	0.35	HCP	Intermediate
		Brainnetome246 + NoGSR + bin + OMST + Pearson	Single	Scale 200	No GSR	Binarised	OMST	Pearson	0.287	HCP	Intermediate
		Brainnetome246 + NoGSR + bin + SDM + MutualInfo	Single	Scale 200	No GSR	Binarised	SDM	Mutual Info	0.342	HCP	Intermediate
		Brainnetome246 + NoGSR + bin + SDM + Pearson	Single	Scale 200	No GSR	Binarised	SDM	Pearson	0.345	HCP	Intermediate
		Brainnetome246 + NoGSR + bin + FD10% + MutualInfo	Single	Scale 200	No GSR	Binarised	FD10%	Mutual Info	0.342	HCP	Intermediate
		Brainnetome246 + NoGSR + bin + FD10% + Pearson	Single	Scale 200	No GSR	Binarised	FD10%	Pearson	0.339	HCP	Intermediate
		Brainnetome246 + NoGSR + bin + FD20% + MutualInfo	Single	Scale 200	No GSR	Binarised	FD20%	Mutual Info	0.32	HCP	Intermediate
		Brainnetome246 + NoGSR + bin + FD20% + Pearson	Single	Scale 200	No GSR	Binarised	FD20%	Pearson	0.327	HCP	Intermediate
		Brainnetome246 + NoGSR + bin + FD5% + MutualInfo	Single	Scale 200	No GSR	Binarised	FD5%	Mutual Info	0.352	HCP	Intermediate
		Brainnetome246 + NoGSR + bin + FD5% + Pearson	Single	Scale 200	No GSR	Binarised	FD5%	Pearson	0.354	HCP	Intermediate
		Brainnetome246 + NoGSR + weig + Abs03 + MutualInfo	Single	Scale 200	No GSR	Weighted	Abs0.3	Mutual Info	0.442	HCP	Intermediate
		Brainnetome246 + NoGSR + weig + Abs03 + Pearson	Single	Scale 200	No GSR	Weighted	Abs0.3	Pearson	0.182	HCP	Intermediate
		Brainnetome246 + NoGSR + weig + Abs05 + MutualInfo	Single	Scale 200	No GSR	Weighted	Abs0.5	Mutual Info	0.582	HCP	Intermediate
		Brainnetome246 + NoGSR + weig + Abs05 + Pearson	Single	Scale 200	No GSR	Weighted	Abs0.5	Pearson	0.328	HCP	Intermediate
		Brainnetome246 + NoGSR + weig + ECO + MutualInfo	Single	Scale 200	No GSR	Weighted	ECO	Mutual Info	0.257	HCP	Intermediate
		Brainnetome246 + NoGSR + weig + ECO + Pearson	Single	Scale 200	No GSR	Weighted	ECO	Pearson	0.478	HCP	Intermediate
		Brainnetome246 + NoGSR + weig + OMST + MutualInfo	Single	Scale 200	No GSR	Weighted	OMST	Mutual Info	0.237	HCP	Intermediate
		Brainnetome246 + NoGSR + weig + OMST + Pearson	Single	Scale 200	No GSR	Weighted	OMST	Pearson	0.189	HCP	Intermediate
		Brainnetome246 + NoGSR + weig + SDM + MutualInfo	Single	Scale 200	No GSR	Weighted	SDM	Mutual Info	0.2	HCP	Intermediate
		Brainnetome246 + NoGSR + weig + SDM + Pearson	Single	Scale 200	No GSR	Weighted	SDM	Pearson	0.323	HCP	Intermediate
		Brainnetome246 + NoGSR + weig + FD10% + MutualInfo	Single	Scale 200	No GSR	Weighted	FD10%	Mutual Info	0.209	HCP	Intermediate
		Brainnetome246 + NoGSR + weig + FD10% + Pearson	Single	Scale 200	No GSR	Weighted	FD10%	Pearson	0.303	HCP	Intermediate
		Brainnetome246 + NoGSR + weig + FD20% + MutualInfo	Single	Scale 200	No GSR	Weighted	FD20%	Mutual Info	0.231	HCP	Intermediate
		Brainnetome246 + NoGSR + weig + FD20% + Pearson	Single	Scale 200	No GSR	Weighted	FD20%	Pearson	0.271	HCP	Intermediate
		Brainnetome246 + NoGSR + weig + FD5% + MutualInfo	Single	Scale 200	No GSR	Weighted	FD5%	Mutual Info	0.196	HCP	Intermediate
		Brainnetome246 + NoGSR + weig + FD5% + Pearson	Single	Scale 200	No GSR	Weighted	FD5%	Pearson	0.351	HCP	Intermediate
		Glasser414 + GSR + bin + Abs03 + MutualInfo	Single	Scale 400	GSR	Binarised	Abs0.3	Mutual Info	0.388	HCP	Intermediate
		Glasser414 + GSR + bin + Abs03 + Pearson	Single	Scale 400	GSR	Binarised	Abs0.3	Pearson	0.34	HCP	Intermediate
		Glasser414 + GSR + bin + Abs05 + MutualInfo	Single	Scale 400	GSR	Binarised	Abs0.5	Mutual Info	0.279	HCP	Intermediate
		Glasser414 + GSR + bin + Abs05 + Pearson	Single	Scale 400	GSR	Binarised	Abs0.5	Pearson	0.482	HCP	Intermediate
		Glasser414 + GSR + bin + ECO + MutualInfo	Single	Scale 400	GSR	Binarised	ECO	Mutual Info	0.42	HCP	Intermediate
		Glasser414 + GSR + bin + ECO + Pearson	Single	Scale 400	GSR	Binarised	ECO	Pearson	0.41	HCP	Intermediate
		Glasser414 + GSR + bin + OMST + MutualInfo	Single	Scale 400	GSR	Binarised	OMST	Mutual Info	0.385	HCP	Intermediate
		Glasser414 + GSR + bin + OMST + Pearson	Single	Scale 400	GSR	Binarised	OMST	Pearson	0.215	HCP	Intermediate
		Glasser414 + GSR + bin + SDM + MutualInfo	Single	Scale 400	GSR	Binarised	SDM	Mutual Info	0.32	HCP	Intermediate
		Glasser414 + GSR + bin + SDM + Pearson	Single	Scale 400	GSR	Binarised	SDM	Pearson	0.301	HCP	Intermediate
		Glasser414 + GSR + bin + FD10% + MutualInfo	Single	Scale 400	GSR	Binarised	FD10%	Mutual Info	0.317	HCP	Intermediate
		Glasser414 + GSR + bin + FD10% + Pearson	Single	Scale 400	GSR	Binarised	FD10%	Pearson	0.271	HCP	Intermediate
		Glasser414 + GSR + bin + FD20% + MutualInfo	Single	Scale 400	GSR	Binarised	FD20%	Mutual Info	0.286	HCP	Intermediate
		Glasser414 + GSR + bin + FD20% + Pearson	Single	Scale 400	GSR	Binarised	FD20%	Pearson	0.246	HCP	Intermediate
		Glasser414 + GSR + bin + FD5% + MutualInfo	Single	Scale 400	GSR	Binarised	FD5%	Mutual Info	0.322	HCP	Intermediate
		Glasser414 + GSR + bin + FD5% + Pearson	Single	Scale 400	GSR	Binarised	FD5%	Pearson	0.273	HCP	Intermediate
		Glasser414 + GSR + weig + Abs03 + MutualInfo	Single	Scale 400	GSR	Weighted	Abs0.3	Mutual Info	0.523	HCP	Intermediate
		Glasser414 + GSR + weig + Abs03 + Pearson	Single	Scale 400	GSR	Weighted	Abs0.3	Pearson	0.115	HCP	Intermediate
		Glasser414 + GSR + weig + Abs05 + MutualInfo	Single	Scale 400	GSR	Weighted	Abs0.5	Mutual Info	0.562	HCP	Intermediate
		Glasser414 + GSR + weig + Abs05 + Pearson	Single	Scale 400	GSR	Weighted	Abs0.5	Pearson	0.344	HCP	Intermediate
		Glasser414 + GSR + weig + ECO + MutualInfo	Single	Scale 400	GSR	Weighted	ECO	Mutual Info	0.207	HCP	Intermediate
		Glasser414 + GSR + weig + ECO + Pearson	Single	Scale 400	GSR	Weighted	ECO	Pearson	0.307	HCP	Intermediate
		Glasser414 + GSR + weig + OMST + MutualInfo	Single	Scale 400	GSR	Weighted	OMST	Mutual Info	0.19	HCP	Intermediate
		Glasser414 + GSR + weig + OMST + Pearson	Single	Scale 400	GSR	Weighted	OMST	Pearson	0.093	HCP	Intermediate
		Glasser414 + GSR + weig + SDM + MutualInfo	Single	Scale 400	GSR	Weighted	SDM	Mutual Info	0.162	HCP	Intermediate
		Glasser414 + GSR + weig + SDM + Pearson	Single	Scale 400	GSR	Weighted	SDM	Pearson	0.123	HCP	Intermediate
		Glasser414 + GSR + weig + FD10% + MutualInfo	Single	Scale 400	GSR	Weighted	FD10%	Mutual Info	0.163	HCP	Intermediate
		Glasser414 + GSR + weig + FD10% + Pearson	Single	Scale 400	GSR	Weighted	FD10%	Pearson	0.105	HCP	Intermediate
		Glasser414 + GSR + weig + FD20% + MutualInfo	Single	Scale 400	GSR	Weighted	FD20%	Mutual Info	0.185	HCP	Intermediate
		Glasser414 + GSR + weig + FD20% + Pearson	Single	Scale 400	GSR	Weighted	FD20%	Pearson	0.089	HCP	Intermediate
		Glasser414 + GSR + weig + FD5% + MutualInfo	Single	Scale 400	GSR	Weighted	FD5%	Mutual Info	0.162	HCP	Intermediate
		Glasser414 + GSR + weig + FD5% + Pearson	Single	Scale 400	GSR	Weighted	FD5%	Pearson	0.1	HCP	Intermediate
		Glasser414 + NoGSR + bin + Abs03 + MutualInfo	Single	Scale 400	No GSR	Binarised	Abs0.3	Mutual Info	0.562	HCP	Intermediate
		Glasser414 + NoGSR + bin + Abs03 + Pearson	Single	Scale 400	No GSR	Binarised	Abs0.3	Pearson	0.467	HCP	Intermediate
		Glasser414 + NoGSR + bin + Abs05 + MutualInfo	Single	Scale 400	No GSR	Binarised	Abs0.5	Mutual Info	0.443	HCP	Intermediate
		Glasser414 + NoGSR + bin + Abs05 + Pearson	Single	Scale 400	No GSR	Binarised	Abs0.5	Pearson	0.538	HCP	Intermediate
		Glasser414 + NoGSR + bin + ECO + MutualInfo	Single	Scale 400	No GSR	Binarised	ECO	Mutual Info	0.452	HCP	Intermediate
		Glasser414 + NoGSR + bin + ECO + Pearson	Single	Scale 400	No GSR	Binarised	ECO	Pearson	0.451	HCP	Intermediate
		Glasser414 + NoGSR + bin + OMST + MutualInfo	Single	Scale 400	No GSR	Binarised	OMST	Mutual Info	0.325	HCP	Intermediate
		Glasser414 + NoGSR + bin + OMST + Pearson	Single	Scale 400	No GSR	Binarised	OMST	Pearson	0.29	HCP	Intermediate
		Glasser414 + NoGSR + bin + SDM + MutualInfo	Single	Scale 400	No GSR	Binarised	SDM	Mutual Info	0.389	HCP	Intermediate
		Glasser414 + NoGSR + bin + SDM + Pearson	Single	Scale 400	No GSR	Binarised	SDM	Pearson	0.387	HCP	Intermediate
		Glasser414 + NoGSR + bin + FD10% + MutualInfo	Single	Scale 400	No GSR	Binarised	FD10%	Mutual Info	0.343	HCP	Intermediate
		Glasser414 + NoGSR + bin + FD10% + Pearson	Single	Scale 400	No GSR	Binarised	FD10%	Pearson	0.336	HCP	Intermediate
		Glasser414 + NoGSR + bin + FD20% + MutualInfo	Single	Scale 400	No GSR	Binarised	FD20%	Mutual Info	0.315	HCP	Intermediate
		Glasser414 + NoGSR + bin + FD20% + Pearson	Single	Scale 400	No GSR	Binarised	FD20%	Pearson	0.321	HCP	Intermediate
		Glasser414 + NoGSR + bin + FD5% + MutualInfo	Single	Scale 400	No GSR	Binarised	FD5%	Mutual Info	0.355	HCP	Intermediate
		Glasser414 + NoGSR + bin + FD5% + Pearson	Single	Scale 400	No GSR	Binarised	FD5%	Pearson	0.352	HCP	Intermediate
		Glasser414 + NoGSR + weig + Abs03 + MutualInfo	Single	Scale 400	No GSR	Weighted	Abs0.3	Mutual Info	0.424	HCP	Intermediate
		Glasser414 + NoGSR + weig + Abs03 + Pearson	Single	Scale 400	No GSR	Weighted	Abs0.3	Pearson	0.194	HCP	Intermediate
		Glasser414 + NoGSR + weig + Abs05 + MutualInfo	Single	Scale 400	No GSR	Weighted	Abs0.5	Mutual Info	0.622	HCP	4th Worst: Glasser414 + NoGSR + weig + Abs05 + MutualInfo	4	Worst	1
		Glasser414 + NoGSR + weig + Abs05 + Pearson	Single	Scale 400	No GSR	Weighted	Abs0.5	Pearson	0.339	HCP	Intermediate
		Glasser414 + NoGSR + weig + ECO + MutualInfo	Single	Scale 400	No GSR	Weighted	ECO	Mutual Info	0.228	HCP	Intermediate
		Glasser414 + NoGSR + weig + ECO + Pearson	Single	Scale 400	No GSR	Weighted	ECO	Pearson	0.47	HCP	Intermediate
		Glasser414 + NoGSR + weig + OMST + MutualInfo	Single	Scale 400	No GSR	Weighted	OMST	Mutual Info	0.225	HCP	Intermediate
		Glasser414 + NoGSR + weig + OMST + Pearson	Single	Scale 400	No GSR	Weighted	OMST	Pearson	0.182	HCP	Intermediate
		Glasser414 + NoGSR + weig + SDM + MutualInfo	Single	Scale 400	No GSR	Weighted	SDM	Mutual Info	0.174	HCP	Intermediate
		Glasser414 + NoGSR + weig + SDM + Pearson	Single	Scale 400	No GSR	Weighted	SDM	Pearson	0.346	HCP	Intermediate
		Glasser414 + NoGSR + weig + FD10% + MutualInfo	Single	Scale 400	No GSR	Weighted	FD10%	Mutual Info	0.187	HCP	Intermediate
		Glasser414 + NoGSR + weig + FD10% + Pearson	Single	Scale 400	No GSR	Weighted	FD10%	Pearson	0.27	HCP	Intermediate
		Glasser414 + NoGSR + weig + FD20% + MutualInfo	Single	Scale 400	No GSR	Weighted	FD20%	Mutual Info	0.202	HCP	Intermediate
		Glasser414 + NoGSR + weig + FD20% + Pearson	Single	Scale 400	No GSR	Weighted	FD20%	Pearson	0.243	HCP	Intermediate
		Glasser414 + NoGSR + weig + FD5% + MutualInfo	Single	Scale 400	No GSR	Weighted	FD5%	Mutual Info	0.173	HCP	Intermediate
		Glasser414 + NoGSR + weig + FD5% + Pearson	Single	Scale 400	No GSR	Weighted	FD5%	Pearson	0.307	HCP	Intermediate
		ICA100 + GSR + bin + Abs03 + MutualInfo	ICA	Scale 100	GSR	Binarised	Abs0.3	Mutual Info	0.38	HCP	Intermediate
		ICA100 + GSR + bin + Abs03 + Pearson	ICA	Scale 100	GSR	Binarised	Abs0.3	Pearson	0.335	HCP	Intermediate
		ICA100 + GSR + bin + Abs05 + MutualInfo	ICA	Scale 100	GSR	Binarised	Abs0.5	Mutual Info	0.203	HCP	Intermediate
		ICA100 + GSR + bin + Abs05 + Pearson	ICA	Scale 100	GSR	Binarised	Abs0.5	Pearson	0.422	HCP	Intermediate
		ICA100 + GSR + bin + ECO + MutualInfo	ICA	Scale 100	GSR	Binarised	ECO	Mutual Info	0.356	HCP	Intermediate
		ICA100 + GSR + bin + ECO + Pearson	ICA	Scale 100	GSR	Binarised	ECO	Pearson	0.367	HCP	Intermediate
		ICA100 + GSR + bin + OMST + MutualInfo	ICA	Scale 100	GSR	Binarised	OMST	Mutual Info	0.349	HCP	Intermediate
		ICA100 + GSR + bin + OMST + Pearson	ICA	Scale 100	GSR	Binarised	OMST	Pearson	0.203	HCP	Intermediate
		ICA100 + GSR + bin + SDM + MutualInfo	ICA	Scale 100	GSR	Binarised	SDM	Mutual Info	0.318	HCP	Intermediate
		ICA100 + GSR + bin + SDM + Pearson	ICA	Scale 100	GSR	Binarised	SDM	Pearson	0.292	HCP	Intermediate
		ICA100 + GSR + bin + FD10% + MutualInfo	ICA	Scale 100	GSR	Binarised	FD10%	Mutual Info	0.316	HCP	Intermediate
		ICA100 + GSR + bin + FD10% + Pearson	ICA	Scale 100	GSR	Binarised	FD10%	Pearson	0.302	HCP	Intermediate
		ICA100 + GSR + bin + FD20% + MutualInfo	ICA	Scale 100	GSR	Binarised	FD20%	Mutual Info	0.27	HCP	Intermediate
		ICA100 + GSR + bin + FD20% + Pearson	ICA	Scale 100	GSR	Binarised	FD20%	Pearson	0.292	HCP	Intermediate
		ICA100 + GSR + bin + FD5% + MutualInfo	ICA	Scale 100	GSR	Binarised	FD5%	Mutual Info	0.322	HCP	Intermediate
		ICA100 + GSR + bin + FD5% + Pearson	ICA	Scale 100	GSR	Binarised	FD5%	Pearson	0.346	HCP	Intermediate
		ICA100 + GSR + weig + Abs03 + MutualInfo	ICA	Scale 100	GSR	Weighted	Abs0.3	Mutual Info	0.562	HCP	Intermediate
		ICA100 + GSR + weig + Abs03 + Pearson	ICA	Scale 100	GSR	Weighted	Abs0.3	Pearson	0.156	HCP	Intermediate
		ICA100 + GSR + weig + Abs05 + MutualInfo	ICA	Scale 100	GSR	Weighted	Abs0.5	Mutual Info	0.226	HCP	Intermediate
		ICA100 + GSR + weig + Abs05 + Pearson	ICA	Scale 100	GSR	Weighted	Abs0.5	Pearson	0.529	HCP	Intermediate
		ICA100 + GSR + weig + ECO + MutualInfo	ICA	Scale 100	GSR	Weighted	ECO	Mutual Info	0.225	HCP	Intermediate
		ICA100 + GSR + weig + ECO + Pearson	ICA	Scale 100	GSR	Weighted	ECO	Pearson	0.322	HCP	Intermediate
		ICA100 + GSR + weig + OMST + MutualInfo	ICA	Scale 100	GSR	Weighted	OMST	Mutual Info	0.177	HCP	Intermediate
		ICA100 + GSR + weig + OMST + Pearson	ICA	Scale 100	GSR	Weighted	OMST	Pearson	0.111	HCP	Intermediate
		ICA100 + GSR + weig + SDM + MutualInfo	ICA	Scale 100	GSR	Weighted	SDM	Mutual Info	0.158	HCP	Intermediate
		ICA100 + GSR + weig + SDM + Pearson	ICA	Scale 100	GSR	Weighted	SDM	Pearson	0.11	HCP	Intermediate
		ICA100 + GSR + weig + FD10% + MutualInfo	ICA	Scale 100	GSR	Weighted	FD10%	Mutual Info	0.163	HCP	Intermediate
		ICA100 + GSR + weig + FD10% + Pearson	ICA	Scale 100	GSR	Weighted	FD10%	Pearson	0.13	HCP	Intermediate
		ICA100 + GSR + weig + FD20% + MutualInfo	ICA	Scale 100	GSR	Weighted	FD20%	Mutual Info	0.158	HCP	Intermediate
		ICA100 + GSR + weig + FD20% + Pearson	ICA	Scale 100	GSR	Weighted	FD20%	Pearson	0.109	HCP	Intermediate
		ICA100 + GSR + weig + FD5% + MutualInfo	ICA	Scale 100	GSR	Weighted	FD5%	Mutual Info	0.191	HCP	Intermediate
		ICA100 + GSR + weig + FD5% + Pearson	ICA	Scale 100	GSR	Weighted	FD5%	Pearson	0.216	HCP	Intermediate
		ICA100 + NoGSR + bin + Abs03 + MutualInfo	ICA	Scale 100	No GSR	Binarised	Abs0.3	Mutual Info	0.384	HCP	Intermediate
		ICA100 + NoGSR + bin + Abs03 + Pearson	ICA	Scale 100	No GSR	Binarised	Abs0.3	Pearson	0.342	HCP	Intermediate
		ICA100 + NoGSR + bin + Abs05 + MutualInfo	ICA	Scale 100	No GSR	Binarised	Abs0.5	Mutual Info	0.435	HCP	Intermediate
		ICA100 + NoGSR + bin + Abs05 + Pearson	ICA	Scale 100	No GSR	Binarised	Abs0.5	Pearson	0.469	HCP	Intermediate
		ICA100 + NoGSR + bin + ECO + MutualInfo	ICA	Scale 100	No GSR	Binarised	ECO	Mutual Info	0.353	HCP	Intermediate
		ICA100 + NoGSR + bin + ECO + Pearson	ICA	Scale 100	No GSR	Binarised	ECO	Pearson	0.371	HCP	Intermediate
		ICA100 + NoGSR + bin + OMST + MutualInfo	ICA	Scale 100	No GSR	Binarised	OMST	Mutual Info	0.349	HCP	Intermediate
		ICA100 + NoGSR + bin + OMST + Pearson	ICA	Scale 100	No GSR	Binarised	OMST	Pearson	0.206	HCP	Intermediate
		ICA100 + NoGSR + bin + SDM + MutualInfo	ICA	Scale 100	No GSR	Binarised	SDM	Mutual Info	0.315	HCP	Intermediate
		ICA100 + NoGSR + bin + SDM + Pearson	ICA	Scale 100	No GSR	Binarised	SDM	Pearson	0.319	HCP	Intermediate
		ICA100 + NoGSR + bin + FD10% + MutualInfo	ICA	Scale 100	No GSR	Binarised	FD10%	Mutual Info	0.327	HCP	Intermediate
		ICA100 + NoGSR + bin + FD10% + Pearson	ICA	Scale 100	No GSR	Binarised	FD10%	Pearson	0.318	HCP	Intermediate
		ICA100 + NoGSR + bin + FD20% + MutualInfo	ICA	Scale 100	No GSR	Binarised	FD20%	Mutual Info	0.277	HCP	Intermediate
		ICA100 + NoGSR + bin + FD20% + Pearson	ICA	Scale 100	No GSR	Binarised	FD20%	Pearson	0.31	HCP	Intermediate
		ICA100 + NoGSR + bin + FD5% + MutualInfo	ICA	Scale 100	No GSR	Binarised	FD5%	Mutual Info	0.328	HCP	Intermediate
		ICA100 + NoGSR + bin + FD5% + Pearson	ICA	Scale 100	No GSR	Binarised	FD5%	Pearson	0.356	HCP	Intermediate
		ICA100 + NoGSR + weig + Abs03 + MutualInfo	ICA	Scale 100	No GSR	Weighted	Abs0.3	Mutual Info	0.546	HCP	Intermediate
		ICA100 + NoGSR + weig + Abs03 + Pearson	ICA	Scale 100	No GSR	Weighted	Abs0.3	Pearson	0.159	HCP	Intermediate
		ICA100 + NoGSR + weig + Abs05 + MutualInfo	ICA	Scale 100	No GSR	Weighted	Abs0.5	Mutual Info	0.495	HCP	Intermediate
		ICA100 + NoGSR + weig + Abs05 + Pearson	ICA	Scale 100	No GSR	Weighted	Abs0.5	Pearson	0.53	HCP	Intermediate
		ICA100 + NoGSR + weig + ECO + MutualInfo	ICA	Scale 100	No GSR	Weighted	ECO	Mutual Info	0.23	HCP	Intermediate
		ICA100 + NoGSR + weig + ECO + Pearson	ICA	Scale 100	No GSR	Weighted	ECO	Pearson	0.351	HCP	Intermediate
		ICA100 + NoGSR + weig + OMST + MutualInfo	ICA	Scale 100	No GSR	Weighted	OMST	Mutual Info	0.18	HCP	Intermediate
		ICA100 + NoGSR + weig + OMST + Pearson	ICA	Scale 100	No GSR	Weighted	OMST	Pearson	0.115	HCP	Intermediate
		ICA100 + NoGSR + weig + SDM + MutualInfo	ICA	Scale 100	No GSR	Weighted	SDM	Mutual Info	0.159	HCP	Intermediate
		ICA100 + NoGSR + weig + SDM + Pearson	ICA	Scale 100	No GSR	Weighted	SDM	Pearson	0.12	HCP	Intermediate
		ICA100 + NoGSR + weig + FD10% + MutualInfo	ICA	Scale 100	No GSR	Weighted	FD10%	Mutual Info	0.17	HCP	Intermediate
		ICA100 + NoGSR + weig + FD10% + Pearson	ICA	Scale 100	No GSR	Weighted	FD10%	Pearson	0.156	HCP	Intermediate
		ICA100 + NoGSR + weig + FD20% + MutualInfo	ICA	Scale 100	No GSR	Weighted	FD20%	Mutual Info	0.155	HCP	Intermediate
		ICA100 + NoGSR + weig + FD20% + Pearson	ICA	Scale 100	No GSR	Weighted	FD20%	Pearson	0.115	HCP	Intermediate
		ICA100 + NoGSR + weig + FD5% + MutualInfo	ICA	Scale 100	No GSR	Weighted	FD5%	Mutual Info	0.199	HCP	Intermediate
		ICA100 + NoGSR + weig + FD5% + Pearson	ICA	Scale 100	No GSR	Weighted	FD5%	Pearson	0.254	HCP	Intermediate
		ICA200 + GSR + bin + Abs03 + MutualInfo	ICA	Scale 200	GSR	Binarised	Abs0.3	Mutual Info	0.402	HCP	Intermediate
		ICA200 + GSR + bin + Abs03 + Pearson	ICA	Scale 200	GSR	Binarised	Abs0.3	Pearson	0.388	HCP	Intermediate
		ICA200 + GSR + bin + Abs05 + MutualInfo	ICA	Scale 200	GSR	Binarised	Abs0.5	Mutual Info	0.305	HCP	Intermediate
		ICA200 + GSR + bin + Abs05 + Pearson	ICA	Scale 200	GSR	Binarised	Abs0.5	Pearson	0.48	HCP	Intermediate
		ICA200 + GSR + bin + ECO + MutualInfo	ICA	Scale 200	GSR	Binarised	ECO	Mutual Info	0.338	HCP	Intermediate
		ICA200 + GSR + bin + ECO + Pearson	ICA	Scale 200	GSR	Binarised	ECO	Pearson	0.354	HCP	Intermediate
		ICA200 + GSR + bin + OMST + MutualInfo	ICA	Scale 200	GSR	Binarised	OMST	Mutual Info	0.22	HCP	Intermediate
		ICA200 + GSR + bin + OMST + Pearson	ICA	Scale 200	GSR	Binarised	OMST	Pearson	0.356	HCP	Intermediate
		ICA200 + GSR + bin + SDM + MutualInfo	ICA	Scale 200	GSR	Binarised	SDM	Mutual Info	0.329	HCP	Intermediate
		ICA200 + GSR + bin + SDM + Pearson	ICA	Scale 200	GSR	Binarised	SDM	Pearson	0.289	HCP	Intermediate
		ICA200 + GSR + bin + FD10% + MutualInfo	ICA	Scale 200	GSR	Binarised	FD10%	Mutual Info	0.328	HCP	Intermediate
		ICA200 + GSR + bin + FD10% + Pearson	ICA	Scale 200	GSR	Binarised	FD10%	Pearson	0.296	HCP	Intermediate
		ICA200 + GSR + bin + FD20% + MutualInfo	ICA	Scale 200	GSR	Binarised	FD20%	Mutual Info	0.274	HCP	Intermediate
		ICA200 + GSR + bin + FD20% + Pearson	ICA	Scale 200	GSR	Binarised	FD20%	Pearson	0.269	HCP	Intermediate
		ICA200 + GSR + bin + FD5% + MutualInfo	ICA	Scale 200	GSR	Binarised	FD5%	Mutual Info	0.328	HCP	Intermediate
		ICA200 + GSR + bin + FD5% + Pearson	ICA	Scale 200	GSR	Binarised	FD5%	Pearson	0.295	HCP	Intermediate
		ICA200 + GSR + weig + Abs03 + MutualInfo	ICA	Scale 200	GSR	Weighted	Abs0.3	Mutual Info	0.603	HCP	Intermediate
		ICA200 + GSR + weig + Abs03 + Pearson	ICA	Scale 200	GSR	Weighted	Abs0.3	Pearson	0.172	HCP	Intermediate
		ICA200 + GSR + weig + Abs05 + MutualInfo	ICA	Scale 200	GSR	Weighted	Abs0.5	Mutual Info	0.415	HCP	Intermediate
		ICA200 + GSR + weig + Abs05 + Pearson	ICA	Scale 200	GSR	Weighted	Abs0.5	Pearson	0.537	HCP	Intermediate
		ICA200 + GSR + weig + ECO + MutualInfo	ICA	Scale 200	GSR	Weighted	ECO	Mutual Info	0.245	HCP	Intermediate
		ICA200 + GSR + weig + ECO + Pearson	ICA	Scale 200	GSR	Weighted	ECO	Pearson	0.261	HCP	Intermediate
		ICA200 + GSR + weig + OMST + MutualInfo	ICA	Scale 200	GSR	Weighted	OMST	Mutual Info	0.178	HCP	Intermediate
		ICA200 + GSR + weig + OMST + Pearson	ICA	Scale 200	GSR	Weighted	OMST	Pearson	0.108	HCP	Intermediate
		ICA200 + GSR + weig + SDM + MutualInfo	ICA	Scale 200	GSR	Weighted	SDM	Mutual Info	0.2	HCP	Intermediate
		ICA200 + GSR + weig + SDM + Pearson	ICA	Scale 200	GSR	Weighted	SDM	Pearson	0.107	HCP	Intermediate
		ICA200 + GSR + weig + FD10% + MutualInfo	ICA	Scale 200	GSR	Weighted	FD10%	Mutual Info	0.196	HCP	Intermediate
		ICA200 + GSR + weig + FD10% + Pearson	ICA	Scale 200	GSR	Weighted	FD10%	Pearson	0.104	HCP	Intermediate
		ICA200 + GSR + weig + FD20% + MutualInfo	ICA	Scale 200	GSR	Weighted	FD20%	Mutual Info	0.187	HCP	Intermediate
		ICA200 + GSR + weig + FD20% + Pearson	ICA	Scale 200	GSR	Weighted	FD20%	Pearson	0.098	HCP	Intermediate
		ICA200 + GSR + weig + FD5% + MutualInfo	ICA	Scale 200	GSR	Weighted	FD5%	Mutual Info	0.212	HCP	Intermediate
		ICA200 + GSR + weig + FD5% + Pearson	ICA	Scale 200	GSR	Weighted	FD5%	Pearson	0.12	HCP	Intermediate
		ICA200 + NoGSR + bin + Abs03 + MutualInfo	ICA	Scale 200	No GSR	Binarised	Abs0.3	Mutual Info	0.377	HCP	Intermediate
		ICA200 + NoGSR + bin + Abs03 + Pearson	ICA	Scale 200	No GSR	Binarised	Abs0.3	Pearson	0.382	HCP	Intermediate
		ICA200 + NoGSR + bin + Abs05 + MutualInfo	ICA	Scale 200	No GSR	Binarised	Abs0.5	Mutual Info	0.434	HCP	Intermediate
		ICA200 + NoGSR + bin + Abs05 + Pearson	ICA	Scale 200	No GSR	Binarised	Abs0.5	Pearson	0.481	HCP	Intermediate
		ICA200 + NoGSR + bin + ECO + MutualInfo	ICA	Scale 200	No GSR	Binarised	ECO	Mutual Info	0.346	HCP	Intermediate
		ICA200 + NoGSR + bin + ECO + Pearson	ICA	Scale 200	No GSR	Binarised	ECO	Pearson	0.366	HCP	Intermediate
		ICA200 + NoGSR + bin + OMST + MutualInfo	ICA	Scale 200	No GSR	Binarised	OMST	Mutual Info	0.214	HCP	Intermediate
		ICA200 + NoGSR + bin + OMST + Pearson	ICA	Scale 200	No GSR	Binarised	OMST	Pearson	0.343	HCP	Intermediate
		ICA200 + NoGSR + bin + SDM + MutualInfo	ICA	Scale 200	No GSR	Binarised	SDM	Mutual Info	0.34	HCP	Intermediate
		ICA200 + NoGSR + bin + SDM + Pearson	ICA	Scale 200	No GSR	Binarised	SDM	Pearson	0.316	HCP	Intermediate
		ICA200 + NoGSR + bin + FD10% + MutualInfo	ICA	Scale 200	No GSR	Binarised	FD10%	Mutual Info	0.33	HCP	Intermediate
		ICA200 + NoGSR + bin + FD10% + Pearson	ICA	Scale 200	No GSR	Binarised	FD10%	Pearson	0.321	HCP	Intermediate
		ICA200 + NoGSR + bin + FD20% + MutualInfo	ICA	Scale 200	No GSR	Binarised	FD20%	Mutual Info	0.288	HCP	Intermediate
		ICA200 + NoGSR + bin + FD20% + Pearson	ICA	Scale 200	No GSR	Binarised	FD20%	Pearson	0.295	HCP	Intermediate
		ICA200 + NoGSR + bin + FD5% + MutualInfo	ICA	Scale 200	No GSR	Binarised	FD5%	Mutual Info	0.332	HCP	Intermediate
		ICA200 + NoGSR + bin + FD5% + Pearson	ICA	Scale 200	No GSR	Binarised	FD5%	Pearson	0.312	HCP	Intermediate
		ICA200 + NoGSR + weig + Abs03 + MutualInfo	ICA	Scale 200	No GSR	Weighted	Abs0.3	Mutual Info	0.58	HCP	Intermediate
		ICA200 + NoGSR + weig + Abs03 + Pearson	ICA	Scale 200	No GSR	Weighted	Abs0.3	Pearson	0.162	HCP	Intermediate
		ICA200 + NoGSR + weig + Abs05 + MutualInfo	ICA	Scale 200	No GSR	Weighted	Abs0.5	Mutual Info	0.551	HCP	Intermediate
		ICA200 + NoGSR + weig + Abs05 + Pearson	ICA	Scale 200	No GSR	Weighted	Abs0.5	Pearson	0.534	HCP	Intermediate
		ICA200 + NoGSR + weig + ECO + MutualInfo	ICA	Scale 200	No GSR	Weighted	ECO	Mutual Info	0.243	HCP	Intermediate
		ICA200 + NoGSR + weig + ECO + Pearson	ICA	Scale 200	No GSR	Weighted	ECO	Pearson	0.28	HCP	Intermediate
		ICA200 + NoGSR + weig + OMST + MutualInfo	ICA	Scale 200	No GSR	Weighted	OMST	Mutual Info	0.185	HCP	Intermediate
		ICA200 + NoGSR + weig + OMST + Pearson	ICA	Scale 200	No GSR	Weighted	OMST	Pearson	0.102	HCP	Intermediate
		ICA200 + NoGSR + weig + SDM + MutualInfo	ICA	Scale 200	No GSR	Weighted	SDM	Mutual Info	0.203	HCP	Intermediate
		ICA200 + NoGSR + weig + SDM + Pearson	ICA	Scale 200	No GSR	Weighted	SDM	Pearson	0.114	HCP	Intermediate
		ICA200 + NoGSR + weig + FD10% + MutualInfo	ICA	Scale 200	No GSR	Weighted	FD10%	Mutual Info	0.198	HCP	Intermediate
		ICA200 + NoGSR + weig + FD10% + Pearson	ICA	Scale 200	No GSR	Weighted	FD10%	Pearson	0.108	HCP	Intermediate
		ICA200 + NoGSR + weig + FD20% + MutualInfo	ICA	Scale 200	No GSR	Weighted	FD20%	Mutual Info	0.191	HCP	Intermediate
		ICA200 + NoGSR + weig + FD20% + Pearson	ICA	Scale 200	No GSR	Weighted	FD20%	Pearson	0.1	HCP	Intermediate
		ICA200 + NoGSR + weig + FD5% + MutualInfo	ICA	Scale 200	No GSR	Weighted	FD5%	Mutual Info	0.209	HCP	Intermediate
		ICA200 + NoGSR + weig + FD5% + Pearson	ICA	Scale 200	No GSR	Weighted	FD5%	Pearson	0.139	HCP	Intermediate
		ICA300 + GSR + bin + Abs03 + MutualInfo	ICA	Scale 400	GSR	Binarised	Abs0.3	Mutual Info	0.405	HCP	Intermediate
		ICA300 + GSR + bin + Abs03 + Pearson	ICA	Scale 400	GSR	Binarised	Abs0.3	Pearson	0.399	HCP	Intermediate
		ICA300 + GSR + bin + Abs05 + MutualInfo	ICA	Scale 400	GSR	Binarised	Abs0.5	Mutual Info	0.276	HCP	Intermediate
		ICA300 + GSR + bin + Abs05 + Pearson	ICA	Scale 400	GSR	Binarised	Abs0.5	Pearson	0.494	HCP	Intermediate
		ICA300 + GSR + bin + ECO + MutualInfo	ICA	Scale 400	GSR	Binarised	ECO	Mutual Info	0.343	HCP	Intermediate
		ICA300 + GSR + bin + ECO + Pearson	ICA	Scale 400	GSR	Binarised	ECO	Pearson	0.344	HCP	Intermediate
		ICA300 + GSR + bin + OMST + MutualInfo	ICA	Scale 400	GSR	Binarised	OMST	Mutual Info	0.22	HCP	Intermediate
		ICA300 + GSR + bin + OMST + Pearson	ICA	Scale 400	GSR	Binarised	OMST	Pearson	0.193	HCP	Intermediate
		ICA300 + GSR + bin + SDM + MutualInfo	ICA	Scale 400	GSR	Binarised	SDM	Mutual Info	0.36	HCP	Intermediate
		ICA300 + GSR + bin + SDM + Pearson	ICA	Scale 400	GSR	Binarised	SDM	Pearson	0.299	HCP	Intermediate
		ICA300 + GSR + bin + FD10% + MutualInfo	ICA	Scale 400	GSR	Binarised	FD10%	Mutual Info	0.352	HCP	Intermediate
		ICA300 + GSR + bin + FD10% + Pearson	ICA	Scale 400	GSR	Binarised	FD10%	Pearson	0.312	HCP	Intermediate
		ICA300 + GSR + bin + FD20% + MutualInfo	ICA	Scale 400	GSR	Binarised	FD20%	Mutual Info	0.274	HCP	Intermediate
		ICA300 + GSR + bin + FD20% + Pearson	ICA	Scale 400	GSR	Binarised	FD20%	Pearson	0.234	HCP	Intermediate
		ICA300 + GSR + bin + FD5% + MutualInfo	ICA	Scale 400	GSR	Binarised	FD5%	Mutual Info	0.357	HCP	Intermediate
		ICA300 + GSR + bin + FD5% + Pearson	ICA	Scale 400	GSR	Binarised	FD5%	Pearson	0.299	HCP	Intermediate
		ICA300 + GSR + weig + Abs03 + MutualInfo	ICA	Scale 400	GSR	Weighted	Abs0.3	Mutual Info	0.629	HCP	2nd Worst: ICA300 + GSR + weig + Abs03 + MutualInfo	2	Worst	1
		ICA300 + GSR + weig + Abs03 + Pearson	ICA	Scale 400	GSR	Weighted	Abs0.3	Pearson	0.168	HCP	Intermediate
		ICA300 + GSR + weig + Abs05 + MutualInfo	ICA	Scale 400	GSR	Weighted	Abs0.5	Mutual Info	0.422	HCP	Intermediate
		ICA300 + GSR + weig + Abs05 + Pearson	ICA	Scale 400	GSR	Weighted	Abs0.5	Pearson	0.537	HCP	Intermediate
		ICA300 + GSR + weig + ECO + MutualInfo	ICA	Scale 400	GSR	Weighted	ECO	Mutual Info	0.196	HCP	Intermediate
		ICA300 + GSR + weig + ECO + Pearson	ICA	Scale 400	GSR	Weighted	ECO	Pearson	0.211	HCP	Intermediate
		ICA300 + GSR + weig + OMST + MutualInfo	ICA	Scale 400	GSR	Weighted	OMST	Mutual Info	0.153	HCP	Intermediate
		ICA300 + GSR + weig + OMST + Pearson	ICA	Scale 400	GSR	Weighted	OMST	Pearson	0.078	HCP	1st Best: ICA300 + GSR + weig + OMST + Pearson	10	Best	1
		ICA300 + GSR + weig + SDM + MutualInfo	ICA	Scale 400	GSR	Weighted	SDM	Mutual Info	0.172	HCP	Intermediate
		ICA300 + GSR + weig + SDM + Pearson	ICA	Scale 400	GSR	Weighted	SDM	Pearson	0.101	HCP	Intermediate
		ICA300 + GSR + weig + FD10% + MutualInfo	ICA	Scale 400	GSR	Weighted	FD10%	Mutual Info	0.162	HCP	Intermediate
		ICA300 + GSR + weig + FD10% + Pearson	ICA	Scale 400	GSR	Weighted	FD10%	Pearson	0.094	HCP	Intermediate
		ICA300 + GSR + weig + FD20% + MutualInfo	ICA	Scale 400	GSR	Weighted	FD20%	Mutual Info	0.157	HCP	Intermediate
		ICA300 + GSR + weig + FD20% + Pearson	ICA	Scale 400	GSR	Weighted	FD20%	Pearson	0.079	HCP	2nd Best: ICA300 + GSR + weig + FD20% + Pearson	9	Best	1
		ICA300 + GSR + weig + FD5% + MutualInfo	ICA	Scale 400	GSR	Weighted	FD5%	Mutual Info	0.171	HCP	Intermediate
		ICA300 + GSR + weig + FD5% + Pearson	ICA	Scale 400	GSR	Weighted	FD5%	Pearson	0.102	HCP	Intermediate
		ICA300 + NoGSR + bin + Abs03 + MutualInfo	ICA	Scale 400	No GSR	Binarised	Abs0.3	Mutual Info	0.407	HCP	Intermediate
		ICA300 + NoGSR + bin + Abs03 + Pearson	ICA	Scale 400	No GSR	Binarised	Abs0.3	Pearson	0.399	HCP	Intermediate
		ICA300 + NoGSR + bin + Abs05 + MutualInfo	ICA	Scale 400	No GSR	Binarised	Abs0.5	Mutual Info	0.346	HCP	Intermediate
		ICA300 + NoGSR + bin + Abs05 + Pearson	ICA	Scale 400	No GSR	Binarised	Abs0.5	Pearson	0.508	HCP	Intermediate
		ICA300 + NoGSR + bin + ECO + MutualInfo	ICA	Scale 400	No GSR	Binarised	ECO	Mutual Info	0.346	HCP	Intermediate
		ICA300 + NoGSR + bin + ECO + Pearson	ICA	Scale 400	No GSR	Binarised	ECO	Pearson	0.35	HCP	Intermediate
		ICA300 + NoGSR + bin + OMST + MutualInfo	ICA	Scale 400	No GSR	Binarised	OMST	Mutual Info	0.223	HCP	Intermediate
		ICA300 + NoGSR + bin + OMST + Pearson	ICA	Scale 400	No GSR	Binarised	OMST	Pearson	0.199	HCP	Intermediate
		ICA300 + NoGSR + bin + SDM + MutualInfo	ICA	Scale 400	No GSR	Binarised	SDM	Mutual Info	0.369	HCP	Intermediate
		ICA300 + NoGSR + bin + SDM + Pearson	ICA	Scale 400	No GSR	Binarised	SDM	Pearson	0.321	HCP	Intermediate
		ICA300 + NoGSR + bin + FD10% + MutualInfo	ICA	Scale 400	No GSR	Binarised	FD10%	Mutual Info	0.364	HCP	Intermediate
		ICA300 + NoGSR + bin + FD10% + Pearson	ICA	Scale 400	No GSR	Binarised	FD10%	Pearson	0.323	HCP	Intermediate
		ICA300 + NoGSR + bin + FD20% + MutualInfo	ICA	Scale 400	No GSR	Binarised	FD20%	Mutual Info	0.296	HCP	Intermediate
		ICA300 + NoGSR + bin + FD20% + Pearson	ICA	Scale 400	No GSR	Binarised	FD20%	Pearson	0.26	HCP	Intermediate
		ICA300 + NoGSR + bin + FD5% + MutualInfo	ICA	Scale 400	No GSR	Binarised	FD5%	Mutual Info	0.363	HCP	Intermediate
		ICA300 + NoGSR + bin + FD5% + Pearson	ICA	Scale 400	No GSR	Binarised	FD5%	Pearson	0.326	HCP	Intermediate
		ICA300 + NoGSR + weig + Abs03 + MutualInfo	ICA	Scale 400	No GSR	Weighted	Abs0.3	Mutual Info	0.607	HCP	Intermediate
		ICA300 + NoGSR + weig + Abs03 + Pearson	ICA	Scale 400	No GSR	Weighted	Abs0.3	Pearson	0.177	HCP	Intermediate
		ICA300 + NoGSR + weig + Abs05 + MutualInfo	ICA	Scale 400	No GSR	Weighted	Abs0.5	Mutual Info	0.51	HCP	Intermediate
		ICA300 + NoGSR + weig + Abs05 + Pearson	ICA	Scale 400	No GSR	Weighted	Abs0.5	Pearson	0.555	HCP	Intermediate
		ICA300 + NoGSR + weig + ECO + MutualInfo	ICA	Scale 400	No GSR	Weighted	ECO	Mutual Info	0.215	HCP	Intermediate
		ICA300 + NoGSR + weig + ECO + Pearson	ICA	Scale 400	No GSR	Weighted	ECO	Pearson	0.23	HCP	Intermediate
		ICA300 + NoGSR + weig + OMST + MutualInfo	ICA	Scale 400	No GSR	Weighted	OMST	Mutual Info	0.165	HCP	Intermediate
		ICA300 + NoGSR + weig + OMST + Pearson	ICA	Scale 400	No GSR	Weighted	OMST	Pearson	0.082	HCP	3rd Best: ICA300 + NoGSR + weig + OMST + Pearson	8	Best	1
		ICA300 + NoGSR + weig + SDM + MutualInfo	ICA	Scale 400	No GSR	Weighted	SDM	Mutual Info	0.19	HCP	Intermediate
		ICA300 + NoGSR + weig + SDM + Pearson	ICA	Scale 400	No GSR	Weighted	SDM	Pearson	0.115	HCP	Intermediate
		ICA300 + NoGSR + weig + FD10% + MutualInfo	ICA	Scale 400	No GSR	Weighted	FD10%	Mutual Info	0.182	HCP	Intermediate
		ICA300 + NoGSR + weig + FD10% + Pearson	ICA	Scale 400	No GSR	Weighted	FD10%	Pearson	0.103	HCP	Intermediate
		ICA300 + NoGSR + weig + FD20% + MutualInfo	ICA	Scale 400	No GSR	Weighted	FD20%	Mutual Info	0.168	HCP	Intermediate
		ICA300 + NoGSR + weig + FD20% + Pearson	ICA	Scale 400	No GSR	Weighted	FD20%	Pearson	0.086	HCP	5th Best: ICA300 + NoGSR + weig + FD20% + Pearson	6	Best	1
		ICA300 + NoGSR + weig + FD5% + MutualInfo	ICA	Scale 400	No GSR	Weighted	FD5%	Mutual Info	0.191	HCP	Intermediate
		ICA300 + NoGSR + weig + FD5% + Pearson	ICA	Scale 400	No GSR	Weighted	FD5%	Pearson	0.117	HCP	Intermediate
		Lausanne129 + GSR + bin + Abs03 + MutualInfo	Anatomical multi	Scale 100	GSR	Binarised	Abs0.3	Mutual Info	0.245	HCP	Intermediate
		Lausanne129 + GSR + bin + Abs03 + Pearson	Anatomical multi	Scale 100	GSR	Binarised	Abs0.3	Pearson	0.372	HCP	Intermediate
		Lausanne129 + GSR + bin + Abs05 + MutualInfo	Anatomical multi	Scale 100	GSR	Binarised	Abs0.5	Mutual Info	0.204	HCP	Intermediate
		Lausanne129 + GSR + bin + Abs05 + Pearson	Anatomical multi	Scale 100	GSR	Binarised	Abs0.5	Pearson	0.373	HCP	Intermediate
		Lausanne129 + GSR + bin + ECO + MutualInfo	Anatomical multi	Scale 100	GSR	Binarised	ECO	Mutual Info	0.358	HCP	Intermediate
		Lausanne129 + GSR + bin + ECO + Pearson	Anatomical multi	Scale 100	GSR	Binarised	ECO	Pearson	0.407	HCP	Intermediate
		Lausanne129 + GSR + bin + OMST + MutualInfo	Anatomical multi	Scale 100	GSR	Binarised	OMST	Mutual Info	0.375	HCP	Intermediate
		Lausanne129 + GSR + bin + OMST + Pearson	Anatomical multi	Scale 100	GSR	Binarised	OMST	Pearson	0.222	HCP	Intermediate
		Lausanne129 + GSR + bin + SDM + MutualInfo	Anatomical multi	Scale 100	GSR	Binarised	SDM	Mutual Info	0.28	HCP	Intermediate
		Lausanne129 + GSR + bin + SDM + Pearson	Anatomical multi	Scale 100	GSR	Binarised	SDM	Pearson	0.255	HCP	Intermediate
		Lausanne129 + GSR + bin + FD10% + MutualInfo	Anatomical multi	Scale 100	GSR	Binarised	FD10%	Mutual Info	0.308	HCP	Intermediate
		Lausanne129 + GSR + bin + FD10% + Pearson	Anatomical multi	Scale 100	GSR	Binarised	FD10%	Pearson	0.287	HCP	Intermediate
		Lausanne129 + GSR + bin + FD20% + MutualInfo	Anatomical multi	Scale 100	GSR	Binarised	FD20%	Mutual Info	0.275	HCP	Intermediate
		Lausanne129 + GSR + bin + FD20% + Pearson	Anatomical multi	Scale 100	GSR	Binarised	FD20%	Pearson	0.256	HCP	Intermediate
		Lausanne129 + GSR + bin + FD5% + MutualInfo	Anatomical multi	Scale 100	GSR	Binarised	FD5%	Mutual Info	0.318	HCP	Intermediate
		Lausanne129 + GSR + bin + FD5% + Pearson	Anatomical multi	Scale 100	GSR	Binarised	FD5%	Pearson	0.331	HCP	Intermediate
		Lausanne129 + GSR + weig + Abs03 + MutualInfo	Anatomical multi	Scale 100	GSR	Weighted	Abs0.3	Mutual Info	0.6	HCP	Intermediate
		Lausanne129 + GSR + weig + Abs03 + Pearson	Anatomical multi	Scale 100	GSR	Weighted	Abs0.3	Pearson	0.14	HCP	Intermediate
		Lausanne129 + GSR + weig + Abs05 + MutualInfo	Anatomical multi	Scale 100	GSR	Weighted	Abs0.5	Mutual Info	0.42	HCP	Intermediate
		Lausanne129 + GSR + weig + Abs05 + Pearson	Anatomical multi	Scale 100	GSR	Weighted	Abs0.5	Pearson	0.406	HCP	Intermediate
		Lausanne129 + GSR + weig + ECO + MutualInfo	Anatomical multi	Scale 100	GSR	Weighted	ECO	Mutual Info	0.219	HCP	Intermediate
		Lausanne129 + GSR + weig + ECO + Pearson	Anatomical multi	Scale 100	GSR	Weighted	ECO	Pearson	0.312	HCP	Intermediate
		Lausanne129 + GSR + weig + OMST + MutualInfo	Anatomical multi	Scale 100	GSR	Weighted	OMST	Mutual Info	0.189	HCP	Intermediate
		Lausanne129 + GSR + weig + OMST + Pearson	Anatomical multi	Scale 100	GSR	Weighted	OMST	Pearson	0.101	HCP	Intermediate
		Lausanne129 + GSR + weig + SDM + MutualInfo	Anatomical multi	Scale 100	GSR	Weighted	SDM	Mutual Info	0.165	HCP	Intermediate
		Lausanne129 + GSR + weig + SDM + Pearson	Anatomical multi	Scale 100	GSR	Weighted	SDM	Pearson	0.105	HCP	Intermediate
		Lausanne129 + GSR + weig + FD10% + MutualInfo	Anatomical multi	Scale 100	GSR	Weighted	FD10%	Mutual Info	0.164	HCP	Intermediate
		Lausanne129 + GSR + weig + FD10% + Pearson	Anatomical multi	Scale 100	GSR	Weighted	FD10%	Pearson	0.103	HCP	Intermediate
		Lausanne129 + GSR + weig + FD20% + MutualInfo	Anatomical multi	Scale 100	GSR	Weighted	FD20%	Mutual Info	0.161	HCP	Intermediate
		Lausanne129 + GSR + weig + FD20% + Pearson	Anatomical multi	Scale 100	GSR	Weighted	FD20%	Pearson	0.106	HCP	Intermediate
		Lausanne129 + GSR + weig + FD5% + MutualInfo	Anatomical multi	Scale 100	GSR	Weighted	FD5%	Mutual Info	0.179	HCP	Intermediate
		Lausanne129 + GSR + weig + FD5% + Pearson	Anatomical multi	Scale 100	GSR	Weighted	FD5%	Pearson	0.156	HCP	Intermediate
		Lausanne129 + NoGSR + bin + Abs03 + MutualInfo	Anatomical multi	Scale 100	No GSR	Binarised	Abs0.3	Mutual Info	0.525	HCP	Intermediate
		Lausanne129 + NoGSR + bin + Abs03 + Pearson	Anatomical multi	Scale 100	No GSR	Binarised	Abs0.3	Pearson	0.488	HCP	Intermediate
		Lausanne129 + NoGSR + bin + Abs05 + MutualInfo	Anatomical multi	Scale 100	No GSR	Binarised	Abs0.5	Mutual Info	0.446	HCP	Intermediate
		Lausanne129 + NoGSR + bin + Abs05 + Pearson	Anatomical multi	Scale 100	No GSR	Binarised	Abs0.5	Pearson	0.526	HCP	Intermediate
		Lausanne129 + NoGSR + bin + ECO + MutualInfo	Anatomical multi	Scale 100	No GSR	Binarised	ECO	Mutual Info	0.418	HCP	Intermediate
		Lausanne129 + NoGSR + bin + ECO + Pearson	Anatomical multi	Scale 100	No GSR	Binarised	ECO	Pearson	0.418	HCP	Intermediate
		Lausanne129 + NoGSR + bin + OMST + MutualInfo	Anatomical multi	Scale 100	No GSR	Binarised	OMST	Mutual Info	0.331	HCP	Intermediate
		Lausanne129 + NoGSR + bin + OMST + Pearson	Anatomical multi	Scale 100	No GSR	Binarised	OMST	Pearson	0.283	HCP	Intermediate
		Lausanne129 + NoGSR + bin + SDM + MutualInfo	Anatomical multi	Scale 100	No GSR	Binarised	SDM	Mutual Info	0.328	HCP	Intermediate
		Lausanne129 + NoGSR + bin + SDM + Pearson	Anatomical multi	Scale 100	No GSR	Binarised	SDM	Pearson	0.323	HCP	Intermediate
		Lausanne129 + NoGSR + bin + FD10% + MutualInfo	Anatomical multi	Scale 100	No GSR	Binarised	FD10%	Mutual Info	0.332	HCP	Intermediate
		Lausanne129 + NoGSR + bin + FD10% + Pearson	Anatomical multi	Scale 100	No GSR	Binarised	FD10%	Pearson	0.333	HCP	Intermediate
		Lausanne129 + NoGSR + bin + FD20% + MutualInfo	Anatomical multi	Scale 100	No GSR	Binarised	FD20%	Mutual Info	0.322	HCP	Intermediate
		Lausanne129 + NoGSR + bin + FD20% + Pearson	Anatomical multi	Scale 100	No GSR	Binarised	FD20%	Pearson	0.316	HCP	Intermediate
		Lausanne129 + NoGSR + bin + FD5% + MutualInfo	Anatomical multi	Scale 100	No GSR	Binarised	FD5%	Mutual Info	0.381	HCP	Intermediate
		Lausanne129 + NoGSR + bin + FD5% + Pearson	Anatomical multi	Scale 100	No GSR	Binarised	FD5%	Pearson	0.38	HCP	Intermediate
		Lausanne129 + NoGSR + weig + Abs03 + MutualInfo	Anatomical multi	Scale 100	No GSR	Weighted	Abs0.3	Mutual Info	0.409	HCP	Intermediate
		Lausanne129 + NoGSR + weig + Abs03 + Pearson	Anatomical multi	Scale 100	No GSR	Weighted	Abs0.3	Pearson	0.197	HCP	Intermediate
		Lausanne129 + NoGSR + weig + Abs05 + MutualInfo	Anatomical multi	Scale 100	No GSR	Weighted	Abs0.5	Mutual Info	0.585	HCP	Intermediate
		Lausanne129 + NoGSR + weig + Abs05 + Pearson	Anatomical multi	Scale 100	No GSR	Weighted	Abs0.5	Pearson	0.307	HCP	Intermediate
		Lausanne129 + NoGSR + weig + ECO + MutualInfo	Anatomical multi	Scale 100	No GSR	Weighted	ECO	Mutual Info	0.276	HCP	Intermediate
		Lausanne129 + NoGSR + weig + ECO + Pearson	Anatomical multi	Scale 100	No GSR	Weighted	ECO	Pearson	0.463	HCP	Intermediate
		Lausanne129 + NoGSR + weig + OMST + MutualInfo	Anatomical multi	Scale 100	No GSR	Weighted	OMST	Mutual Info	0.233	HCP	Intermediate
		Lausanne129 + NoGSR + weig + OMST + Pearson	Anatomical multi	Scale 100	No GSR	Weighted	OMST	Pearson	0.202	HCP	Intermediate
		Lausanne129 + NoGSR + weig + SDM + MutualInfo	Anatomical multi	Scale 100	No GSR	Weighted	SDM	Mutual Info	0.195	HCP	Intermediate
		Lausanne129 + NoGSR + weig + SDM + Pearson	Anatomical multi	Scale 100	No GSR	Weighted	SDM	Pearson	0.317	HCP	Intermediate
		Lausanne129 + NoGSR + weig + FD10% + MutualInfo	Anatomical multi	Scale 100	No GSR	Weighted	FD10%	Mutual Info	0.187	HCP	Intermediate
		Lausanne129 + NoGSR + weig + FD10% + Pearson	Anatomical multi	Scale 100	No GSR	Weighted	FD10%	Pearson	0.36	HCP	Intermediate
		Lausanne129 + NoGSR + weig + FD20% + MutualInfo	Anatomical multi	Scale 100	No GSR	Weighted	FD20%	Mutual Info	0.195	HCP	Intermediate
		Lausanne129 + NoGSR + weig + FD20% + Pearson	Anatomical multi	Scale 100	No GSR	Weighted	FD20%	Pearson	0.304	HCP	Intermediate
		Lausanne129 + NoGSR + weig + FD5% + MutualInfo	Anatomical multi	Scale 100	No GSR	Weighted	FD5%	Mutual Info	0.208	HCP	Intermediate
		Lausanne129 + NoGSR + weig + FD5% + Pearson	Anatomical multi	Scale 100	No GSR	Weighted	FD5%	Pearson	0.403	HCP	Intermediate
		Lausanne234 + GSR + bin + Abs03 + MutualInfo	Anatomical multi	Scale 200	GSR	Binarised	Abs0.3	Mutual Info	0.332	HCP	Intermediate
		Lausanne234 + GSR + bin + Abs03 + Pearson	Anatomical multi	Scale 200	GSR	Binarised	Abs0.3	Pearson	0.335	HCP	Intermediate
		Lausanne234 + GSR + bin + Abs05 + MutualInfo	Anatomical multi	Scale 200	GSR	Binarised	Abs0.5	Mutual Info	0.242	HCP	Intermediate
		Lausanne234 + GSR + bin + Abs05 + Pearson	Anatomical multi	Scale 200	GSR	Binarised	Abs0.5	Pearson	0.435	HCP	Intermediate
		Lausanne234 + GSR + bin + ECO + MutualInfo	Anatomical multi	Scale 200	GSR	Binarised	ECO	Mutual Info	0.429	HCP	Intermediate
		Lausanne234 + GSR + bin + ECO + Pearson	Anatomical multi	Scale 200	GSR	Binarised	ECO	Pearson	0.407	HCP	Intermediate
		Lausanne234 + GSR + bin + OMST + MutualInfo	Anatomical multi	Scale 200	GSR	Binarised	OMST	Mutual Info	0.305	HCP	Intermediate
		Lausanne234 + GSR + bin + OMST + Pearson	Anatomical multi	Scale 200	GSR	Binarised	OMST	Pearson	0.243	HCP	Intermediate
		Lausanne234 + GSR + bin + SDM + MutualInfo	Anatomical multi	Scale 200	GSR	Binarised	SDM	Mutual Info	0.322	HCP	Intermediate
		Lausanne234 + GSR + bin + SDM + Pearson	Anatomical multi	Scale 200	GSR	Binarised	SDM	Pearson	0.262	HCP	Intermediate
		Lausanne234 + GSR + bin + FD10% + MutualInfo	Anatomical multi	Scale 200	GSR	Binarised	FD10%	Mutual Info	0.321	HCP	Intermediate
		Lausanne234 + GSR + bin + FD10% + Pearson	Anatomical multi	Scale 200	GSR	Binarised	FD10%	Pearson	0.264	HCP	Intermediate
		Lausanne234 + GSR + bin + FD20% + MutualInfo	Anatomical multi	Scale 200	GSR	Binarised	FD20%	Mutual Info	0.26	HCP	Intermediate
		Lausanne234 + GSR + bin + FD20% + Pearson	Anatomical multi	Scale 200	GSR	Binarised	FD20%	Pearson	0.267	HCP	Intermediate
		Lausanne234 + GSR + bin + FD5% + MutualInfo	Anatomical multi	Scale 200	GSR	Binarised	FD5%	Mutual Info	0.32	HCP	Intermediate
		Lausanne234 + GSR + bin + FD5% + Pearson	Anatomical multi	Scale 200	GSR	Binarised	FD5%	Pearson	0.282	HCP	Intermediate
		Lausanne234 + GSR + weig + Abs03 + MutualInfo	Anatomical multi	Scale 200	GSR	Weighted	Abs0.3	Mutual Info	0.592	HCP	Intermediate
		Lausanne234 + GSR + weig + Abs03 + Pearson	Anatomical multi	Scale 200	GSR	Weighted	Abs0.3	Pearson	0.118	HCP	Intermediate
		Lausanne234 + GSR + weig + Abs05 + MutualInfo	Anatomical multi	Scale 200	GSR	Weighted	Abs0.5	Mutual Info	0.489	HCP	Intermediate
		Lausanne234 + GSR + weig + Abs05 + Pearson	Anatomical multi	Scale 200	GSR	Weighted	Abs0.5	Pearson	0.39	HCP	Intermediate
		Lausanne234 + GSR + weig + ECO + MutualInfo	Anatomical multi	Scale 200	GSR	Weighted	ECO	Mutual Info	0.242	HCP	Intermediate
		Lausanne234 + GSR + weig + ECO + Pearson	Anatomical multi	Scale 200	GSR	Weighted	ECO	Pearson	0.312	HCP	Intermediate
		Lausanne234 + GSR + weig + OMST + MutualInfo	Anatomical multi	Scale 200	GSR	Weighted	OMST	Mutual Info	0.193	HCP	Intermediate
		Lausanne234 + GSR + weig + OMST + Pearson	Anatomical multi	Scale 200	GSR	Weighted	OMST	Pearson	0.099	HCP	Intermediate
		Lausanne234 + GSR + weig + SDM + MutualInfo	Anatomical multi	Scale 200	GSR	Weighted	SDM	Mutual Info	0.168	HCP	Intermediate
		Lausanne234 + GSR + weig + SDM + Pearson	Anatomical multi	Scale 200	GSR	Weighted	SDM	Pearson	0.091	HCP	Intermediate
		Lausanne234 + GSR + weig + FD10% + MutualInfo	Anatomical multi	Scale 200	GSR	Weighted	FD10%	Mutual Info	0.167	HCP	Intermediate
		Lausanne234 + GSR + weig + FD10% + Pearson	Anatomical multi	Scale 200	GSR	Weighted	FD10%	Pearson	0.09	HCP	Intermediate
		Lausanne234 + GSR + weig + FD20% + MutualInfo	Anatomical multi	Scale 200	GSR	Weighted	FD20%	Mutual Info	0.171	HCP	Intermediate
		Lausanne234 + GSR + weig + FD20% + Pearson	Anatomical multi	Scale 200	GSR	Weighted	FD20%	Pearson	0.095	HCP	Intermediate
		Lausanne234 + GSR + weig + FD5% + MutualInfo	Anatomical multi	Scale 200	GSR	Weighted	FD5%	Mutual Info	0.172	HCP	Intermediate
		Lausanne234 + GSR + weig + FD5% + Pearson	Anatomical multi	Scale 200	GSR	Weighted	FD5%	Pearson	0.111	HCP	Intermediate
		Lausanne234 + NoGSR + bin + Abs03 + MutualInfo	Anatomical multi	Scale 200	No GSR	Binarised	Abs0.3	Mutual Info	0.553	HCP	Intermediate
		Lausanne234 + NoGSR + bin + Abs03 + Pearson	Anatomical multi	Scale 200	No GSR	Binarised	Abs0.3	Pearson	0.475	HCP	Intermediate
		Lausanne234 + NoGSR + bin + Abs05 + MutualInfo	Anatomical multi	Scale 200	No GSR	Binarised	Abs0.5	Mutual Info	0.468	HCP	Intermediate
		Lausanne234 + NoGSR + bin + Abs05 + Pearson	Anatomical multi	Scale 200	No GSR	Binarised	Abs0.5	Pearson	0.532	HCP	Intermediate
		Lausanne234 + NoGSR + bin + ECO + MutualInfo	Anatomical multi	Scale 200	No GSR	Binarised	ECO	Mutual Info	0.447	HCP	Intermediate
		Lausanne234 + NoGSR + bin + ECO + Pearson	Anatomical multi	Scale 200	No GSR	Binarised	ECO	Pearson	0.447	HCP	Intermediate
		Lausanne234 + NoGSR + bin + OMST + MutualInfo	Anatomical multi	Scale 200	No GSR	Binarised	OMST	Mutual Info	0.33	HCP	Intermediate
		Lausanne234 + NoGSR + bin + OMST + Pearson	Anatomical multi	Scale 200	No GSR	Binarised	OMST	Pearson	0.263	HCP	Intermediate
		Lausanne234 + NoGSR + bin + SDM + MutualInfo	Anatomical multi	Scale 200	No GSR	Binarised	SDM	Mutual Info	0.343	HCP	Intermediate
		Lausanne234 + NoGSR + bin + SDM + Pearson	Anatomical multi	Scale 200	No GSR	Binarised	SDM	Pearson	0.343	HCP	Intermediate
		Lausanne234 + NoGSR + bin + FD10% + MutualInfo	Anatomical multi	Scale 200	No GSR	Binarised	FD10%	Mutual Info	0.341	HCP	Intermediate
		Lausanne234 + NoGSR + bin + FD10% + Pearson	Anatomical multi	Scale 200	No GSR	Binarised	FD10%	Pearson	0.341	HCP	Intermediate
		Lausanne234 + NoGSR + bin + FD20% + MutualInfo	Anatomical multi	Scale 200	No GSR	Binarised	FD20%	Mutual Info	0.317	HCP	Intermediate
		Lausanne234 + NoGSR + bin + FD20% + Pearson	Anatomical multi	Scale 200	No GSR	Binarised	FD20%	Pearson	0.319	HCP	Intermediate
		Lausanne234 + NoGSR + bin + FD5% + MutualInfo	Anatomical multi	Scale 200	No GSR	Binarised	FD5%	Mutual Info	0.375	HCP	Intermediate
		Lausanne234 + NoGSR + bin + FD5% + Pearson	Anatomical multi	Scale 200	No GSR	Binarised	FD5%	Pearson	0.37	HCP	Intermediate
		Lausanne234 + NoGSR + weig + Abs03 + MutualInfo	Anatomical multi	Scale 200	No GSR	Weighted	Abs0.3	Mutual Info	0.403	HCP	Intermediate
		Lausanne234 + NoGSR + weig + Abs03 + Pearson	Anatomical multi	Scale 200	No GSR	Weighted	Abs0.3	Pearson	0.207	HCP	Intermediate
		Lausanne234 + NoGSR + weig + Abs05 + MutualInfo	Anatomical multi	Scale 200	No GSR	Weighted	Abs0.5	Mutual Info	0.596	HCP	Intermediate
		Lausanne234 + NoGSR + weig + Abs05 + Pearson	Anatomical multi	Scale 200	No GSR	Weighted	Abs0.5	Pearson	0.343	HCP	Intermediate
		Lausanne234 + NoGSR + weig + ECO + MutualInfo	Anatomical multi	Scale 200	No GSR	Weighted	ECO	Mutual Info	0.304	HCP	Intermediate
		Lausanne234 + NoGSR + weig + ECO + Pearson	Anatomical multi	Scale 200	No GSR	Weighted	ECO	Pearson	0.518	HCP	Intermediate
		Lausanne234 + NoGSR + weig + OMST + MutualInfo	Anatomical multi	Scale 200	No GSR	Weighted	OMST	Mutual Info	0.251	HCP	Intermediate
		Lausanne234 + NoGSR + weig + OMST + Pearson	Anatomical multi	Scale 200	No GSR	Weighted	OMST	Pearson	0.194	HCP	Intermediate
		Lausanne234 + NoGSR + weig + SDM + MutualInfo	Anatomical multi	Scale 200	No GSR	Weighted	SDM	Mutual Info	0.213	HCP	Intermediate
		Lausanne234 + NoGSR + weig + SDM + Pearson	Anatomical multi	Scale 200	No GSR	Weighted	SDM	Pearson	0.334	HCP	Intermediate
		Lausanne234 + NoGSR + weig + FD10% + MutualInfo	Anatomical multi	Scale 200	No GSR	Weighted	FD10%	Mutual Info	0.213	HCP	Intermediate
		Lausanne234 + NoGSR + weig + FD10% + Pearson	Anatomical multi	Scale 200	No GSR	Weighted	FD10%	Pearson	0.331	HCP	Intermediate
		Lausanne234 + NoGSR + weig + FD20% + MutualInfo	Anatomical multi	Scale 200	No GSR	Weighted	FD20%	Mutual Info	0.221	HCP	Intermediate
		Lausanne234 + NoGSR + weig + FD20% + Pearson	Anatomical multi	Scale 200	No GSR	Weighted	FD20%	Pearson	0.288	HCP	Intermediate
		Lausanne234 + NoGSR + weig + FD5% + MutualInfo	Anatomical multi	Scale 200	No GSR	Weighted	FD5%	Mutual Info	0.209	HCP	Intermediate
		Lausanne234 + NoGSR + weig + FD5% + Pearson	Anatomical multi	Scale 200	No GSR	Weighted	FD5%	Pearson	0.379	HCP	Intermediate
		Lausanne463 + GSR + bin + Abs03 + MutualInfo	Anatomical multi	Scale 400	GSR	Binarised	Abs0.3	Mutual Info	0.438	HCP	Intermediate
		Lausanne463 + GSR + bin + Abs03 + Pearson	Anatomical multi	Scale 400	GSR	Binarised	Abs0.3	Pearson	0.349	HCP	Intermediate
		Lausanne463 + GSR + bin + Abs05 + MutualInfo	Anatomical multi	Scale 400	GSR	Binarised	Abs0.5	Mutual Info	0.282	HCP	Intermediate
		Lausanne463 + GSR + bin + Abs05 + Pearson	Anatomical multi	Scale 400	GSR	Binarised	Abs0.5	Pearson	0.517	HCP	Intermediate
		Lausanne463 + GSR + bin + ECO + MutualInfo	Anatomical multi	Scale 400	GSR	Binarised	ECO	Mutual Info	0.457	HCP	Intermediate
		Lausanne463 + GSR + bin + ECO + Pearson	Anatomical multi	Scale 400	GSR	Binarised	ECO	Pearson	0.406	HCP	Intermediate
		Lausanne463 + GSR + bin + OMST + MutualInfo	Anatomical multi	Scale 400	GSR	Binarised	OMST	Mutual Info	0.336	HCP	Intermediate
		Lausanne463 + GSR + bin + OMST + Pearson	Anatomical multi	Scale 400	GSR	Binarised	OMST	Pearson	0.232	HCP	Intermediate
		Lausanne463 + GSR + bin + SDM + MutualInfo	Anatomical multi	Scale 400	GSR	Binarised	SDM	Mutual Info	0.324	HCP	Intermediate
		Lausanne463 + GSR + bin + SDM + Pearson	Anatomical multi	Scale 400	GSR	Binarised	SDM	Pearson	0.283	HCP	Intermediate
		Lausanne463 + GSR + bin + FD10% + MutualInfo	Anatomical multi	Scale 400	GSR	Binarised	FD10%	Mutual Info	0.326	HCP	Intermediate
		Lausanne463 + GSR + bin + FD10% + Pearson	Anatomical multi	Scale 400	GSR	Binarised	FD10%	Pearson	0.27	HCP	Intermediate
		Lausanne463 + GSR + bin + FD20% + MutualInfo	Anatomical multi	Scale 400	GSR	Binarised	FD20%	Mutual Info	0.263	HCP	Intermediate
		Lausanne463 + GSR + bin + FD20% + Pearson	Anatomical multi	Scale 400	GSR	Binarised	FD20%	Pearson	0.263	HCP	Intermediate
		Lausanne463 + GSR + bin + FD5% + MutualInfo	Anatomical multi	Scale 400	GSR	Binarised	FD5%	Mutual Info	0.317	HCP	Intermediate
		Lausanne463 + GSR + bin + FD5% + Pearson	Anatomical multi	Scale 400	GSR	Binarised	FD5%	Pearson	0.277	HCP	Intermediate
		Lausanne463 + GSR + weig + Abs03 + MutualInfo	Anatomical multi	Scale 400	GSR	Weighted	Abs0.3	Mutual Info	0.547	HCP	Intermediate
		Lausanne463 + GSR + weig + Abs03 + Pearson	Anatomical multi	Scale 400	GSR	Weighted	Abs0.3	Pearson	0.126	HCP	Intermediate
		Lausanne463 + GSR + weig + Abs05 + MutualInfo	Anatomical multi	Scale 400	GSR	Weighted	Abs0.5	Mutual Info	0.53	HCP	Intermediate
		Lausanne463 + GSR + weig + Abs05 + Pearson	Anatomical multi	Scale 400	GSR	Weighted	Abs0.5	Pearson	0.392	HCP	Intermediate
		Lausanne463 + GSR + weig + ECO + MutualInfo	Anatomical multi	Scale 400	GSR	Weighted	ECO	Mutual Info	0.234	HCP	Intermediate
		Lausanne463 + GSR + weig + ECO + Pearson	Anatomical multi	Scale 400	GSR	Weighted	ECO	Pearson	0.329	HCP	Intermediate
		Lausanne463 + GSR + weig + OMST + MutualInfo	Anatomical multi	Scale 400	GSR	Weighted	OMST	Mutual Info	0.219	HCP	Intermediate
		Lausanne463 + GSR + weig + OMST + Pearson	Anatomical multi	Scale 400	GSR	Weighted	OMST	Pearson	0.084	HCP	4th Best: Lausanne463 + GSR + weig + OMST + Pearson	7	Best	1
		Lausanne463 + GSR + weig + SDM + MutualInfo	Anatomical multi	Scale 400	GSR	Weighted	SDM	Mutual Info	0.209	HCP	Intermediate
		Lausanne463 + GSR + weig + SDM + Pearson	Anatomical multi	Scale 400	GSR	Weighted	SDM	Pearson	0.111	HCP	Intermediate
		Lausanne463 + GSR + weig + FD10% + MutualInfo	Anatomical multi	Scale 400	GSR	Weighted	FD10%	Mutual Info	0.204	HCP	Intermediate
		Lausanne463 + GSR + weig + FD10% + Pearson	Anatomical multi	Scale 400	GSR	Weighted	FD10%	Pearson	0.098	HCP	Intermediate
		Lausanne463 + GSR + weig + FD20% + MutualInfo	Anatomical multi	Scale 400	GSR	Weighted	FD20%	Mutual Info	0.214	HCP	Intermediate
		Lausanne463 + GSR + weig + FD20% + Pearson	Anatomical multi	Scale 400	GSR	Weighted	FD20%	Pearson	0.093	HCP	Intermediate
		Lausanne463 + GSR + weig + FD5% + MutualInfo	Anatomical multi	Scale 400	GSR	Weighted	FD5%	Mutual Info	0.212	HCP	Intermediate
		Lausanne463 + GSR + weig + FD5% + Pearson	Anatomical multi	Scale 400	GSR	Weighted	FD5%	Pearson	0.104	HCP	Intermediate
		Lausanne463 + NoGSR + bin + Abs03 + MutualInfo	Anatomical multi	Scale 400	No GSR	Binarised	Abs0.3	Mutual Info	0.596	HCP	Intermediate
		Lausanne463 + NoGSR + bin + Abs03 + Pearson	Anatomical multi	Scale 400	No GSR	Binarised	Abs0.3	Pearson	0.475	HCP	Intermediate
		Lausanne463 + NoGSR + bin + Abs05 + MutualInfo	Anatomical multi	Scale 400	No GSR	Binarised	Abs0.5	Mutual Info	0.522	HCP	Intermediate
		Lausanne463 + NoGSR + bin + Abs05 + Pearson	Anatomical multi	Scale 400	No GSR	Binarised	Abs0.5	Pearson	0.543	HCP	Intermediate
		Lausanne463 + NoGSR + bin + ECO + MutualInfo	Anatomical multi	Scale 400	No GSR	Binarised	ECO	Mutual Info	0.466	HCP	Intermediate
		Lausanne463 + NoGSR + bin + ECO + Pearson	Anatomical multi	Scale 400	No GSR	Binarised	ECO	Pearson	0.465	HCP	Intermediate
		Lausanne463 + NoGSR + bin + OMST + MutualInfo	Anatomical multi	Scale 400	No GSR	Binarised	OMST	Mutual Info	0.279	HCP	Intermediate
		Lausanne463 + NoGSR + bin + OMST + Pearson	Anatomical multi	Scale 400	No GSR	Binarised	OMST	Pearson	0.276	HCP	Intermediate
		Lausanne463 + NoGSR + bin + SDM + MutualInfo	Anatomical multi	Scale 400	No GSR	Binarised	SDM	Mutual Info	0.369	HCP	Intermediate
		Lausanne463 + NoGSR + bin + SDM + Pearson	Anatomical multi	Scale 400	No GSR	Binarised	SDM	Pearson	0.364	HCP	Intermediate
		Lausanne463 + NoGSR + bin + FD10% + MutualInfo	Anatomical multi	Scale 400	No GSR	Binarised	FD10%	Mutual Info	0.35	HCP	Intermediate
		Lausanne463 + NoGSR + bin + FD10% + Pearson	Anatomical multi	Scale 400	No GSR	Binarised	FD10%	Pearson	0.344	HCP	Intermediate
		Lausanne463 + NoGSR + bin + FD20% + MutualInfo	Anatomical multi	Scale 400	No GSR	Binarised	FD20%	Mutual Info	0.314	HCP	Intermediate
		Lausanne463 + NoGSR + bin + FD20% + Pearson	Anatomical multi	Scale 400	No GSR	Binarised	FD20%	Pearson	0.317	HCP	Intermediate
		Lausanne463 + NoGSR + bin + FD5% + MutualInfo	Anatomical multi	Scale 400	No GSR	Binarised	FD5%	Mutual Info	0.363	HCP	Intermediate
		Lausanne463 + NoGSR + bin + FD5% + Pearson	Anatomical multi	Scale 400	No GSR	Binarised	FD5%	Pearson	0.358	HCP	Intermediate
		Lausanne463 + NoGSR + weig + Abs03 + MutualInfo	Anatomical multi	Scale 400	No GSR	Weighted	Abs0.3	Mutual Info	0.429	HCP	Intermediate
		Lausanne463 + NoGSR + weig + Abs03 + Pearson	Anatomical multi	Scale 400	No GSR	Weighted	Abs0.3	Pearson	0.219	HCP	Intermediate
		Lausanne463 + NoGSR + weig + Abs05 + MutualInfo	Anatomical multi	Scale 400	No GSR	Weighted	Abs0.5	Mutual Info	0.623	HCP	3rd Worst: Lausanne463 + NoGSR + weig + Abs05 + MutualInfo	3	Worst	1
		Lausanne463 + NoGSR + weig + Abs05 + Pearson	Anatomical multi	Scale 400	No GSR	Weighted	Abs0.5	Pearson	0.357	HCP	Intermediate
		Lausanne463 + NoGSR + weig + ECO + MutualInfo	Anatomical multi	Scale 400	No GSR	Weighted	ECO	Mutual Info	0.293	HCP	Intermediate
		Lausanne463 + NoGSR + weig + ECO + Pearson	Anatomical multi	Scale 400	No GSR	Weighted	ECO	Pearson	0.511	HCP	Intermediate
		Lausanne463 + NoGSR + weig + OMST + MutualInfo	Anatomical multi	Scale 400	No GSR	Weighted	OMST	Mutual Info	0.269	HCP	Intermediate
		Lausanne463 + NoGSR + weig + OMST + Pearson	Anatomical multi	Scale 400	No GSR	Weighted	OMST	Pearson	0.195	HCP	Intermediate
		Lausanne463 + NoGSR + weig + SDM + MutualInfo	Anatomical multi	Scale 400	No GSR	Weighted	SDM	Mutual Info	0.222	HCP	Intermediate
		Lausanne463 + NoGSR + weig + SDM + Pearson	Anatomical multi	Scale 400	No GSR	Weighted	SDM	Pearson	0.334	HCP	Intermediate
		Lausanne463 + NoGSR + weig + FD10% + MutualInfo	Anatomical multi	Scale 400	No GSR	Weighted	FD10%	Mutual Info	0.237	HCP	Intermediate
		Lausanne463 + NoGSR + weig + FD10% + Pearson	Anatomical multi	Scale 400	No GSR	Weighted	FD10%	Pearson	0.292	HCP	Intermediate
		Lausanne463 + NoGSR + weig + FD20% + MutualInfo	Anatomical multi	Scale 400	No GSR	Weighted	FD20%	Mutual Info	0.244	HCP	Intermediate
		Lausanne463 + NoGSR + weig + FD20% + Pearson	Anatomical multi	Scale 400	No GSR	Weighted	FD20%	Pearson	0.266	HCP	Intermediate
		Lausanne463 + NoGSR + weig + FD5% + MutualInfo	Anatomical multi	Scale 400	No GSR	Weighted	FD5%	Mutual Info	0.23	HCP	Intermediate
		Lausanne463 + NoGSR + weig + FD5% + Pearson	Anatomical multi	Scale 400	No GSR	Weighted	FD5%	Pearson	0.326	HCP	Intermediate
		Schaefer116 + GSR + bin + Abs03 + MutualInfo	Functional multi	Scale 100	GSR	Binarised	Abs0.3	Mutual Info	0.311	HCP	Intermediate
		Schaefer116 + GSR + bin + Abs03 + Pearson	Functional multi	Scale 100	GSR	Binarised	Abs0.3	Pearson	0.33	HCP	Intermediate
		Schaefer116 + GSR + bin + Abs05 + MutualInfo	Functional multi	Scale 100	GSR	Binarised	Abs0.5	Mutual Info	0.112	HCP	Intermediate
		Schaefer116 + GSR + bin + Abs05 + Pearson	Functional multi	Scale 100	GSR	Binarised	Abs0.5	Pearson	0.378	HCP	Intermediate
		Schaefer116 + GSR + bin + ECO + MutualInfo	Functional multi	Scale 100	GSR	Binarised	ECO	Mutual Info	0.357	HCP	Intermediate
		Schaefer116 + GSR + bin + ECO + Pearson	Functional multi	Scale 100	GSR	Binarised	ECO	Pearson	0.357	HCP	Intermediate
		Schaefer116 + GSR + bin + OMST + MutualInfo	Functional multi	Scale 100	GSR	Binarised	OMST	Mutual Info	0.331	HCP	Intermediate
		Schaefer116 + GSR + bin + OMST + Pearson	Functional multi	Scale 100	GSR	Binarised	OMST	Pearson	0.218	HCP	Intermediate
		Schaefer116 + GSR + bin + SDM + MutualInfo	Functional multi	Scale 100	GSR	Binarised	SDM	Mutual Info	0.297	HCP	Intermediate
		Schaefer116 + GSR + bin + SDM + Pearson	Functional multi	Scale 100	GSR	Binarised	SDM	Pearson	0.255	HCP	Intermediate
		Schaefer116 + GSR + bin + FD10% + MutualInfo	Functional multi	Scale 100	GSR	Binarised	FD10%	Mutual Info	0.298	HCP	Intermediate
		Schaefer116 + GSR + bin + FD10% + Pearson	Functional multi	Scale 100	GSR	Binarised	FD10%	Pearson	0.271	HCP	Intermediate
		Schaefer116 + GSR + bin + FD20% + MutualInfo	Functional multi	Scale 100	GSR	Binarised	FD20%	Mutual Info	0.266	HCP	Intermediate
		Schaefer116 + GSR + bin + FD20% + Pearson	Functional multi	Scale 100	GSR	Binarised	FD20%	Pearson	0.256	HCP	Intermediate
		Schaefer116 + GSR + bin + FD5% + MutualInfo	Functional multi	Scale 100	GSR	Binarised	FD5%	Mutual Info	0.313	HCP	Intermediate
		Schaefer116 + GSR + bin + FD5% + Pearson	Functional multi	Scale 100	GSR	Binarised	FD5%	Pearson	0.328	HCP	Intermediate
		Schaefer116 + GSR + weig + Abs03 + MutualInfo	Functional multi	Scale 100	GSR	Weighted	Abs0.3	Mutual Info	0.615	HCP	Intermediate
		Schaefer116 + GSR + weig + Abs03 + Pearson	Functional multi	Scale 100	GSR	Weighted	Abs0.3	Pearson	0.124	HCP	Intermediate
		Schaefer116 + GSR + weig + Abs05 + MutualInfo	Functional multi	Scale 100	GSR	Weighted	Abs0.5	Mutual Info	0.419	HCP	Intermediate
		Schaefer116 + GSR + weig + Abs05 + Pearson	Functional multi	Scale 100	GSR	Weighted	Abs0.5	Pearson	0.366	HCP	Intermediate
		Schaefer116 + GSR + weig + ECO + MutualInfo	Functional multi	Scale 100	GSR	Weighted	ECO	Mutual Info	0.215	HCP	Intermediate
		Schaefer116 + GSR + weig + ECO + Pearson	Functional multi	Scale 100	GSR	Weighted	ECO	Pearson	0.302	HCP	Intermediate
		Schaefer116 + GSR + weig + OMST + MutualInfo	Functional multi	Scale 100	GSR	Weighted	OMST	Mutual Info	0.197	HCP	Intermediate
		Schaefer116 + GSR + weig + OMST + Pearson	Functional multi	Scale 100	GSR	Weighted	OMST	Pearson	0.105	HCP	Intermediate
		Schaefer116 + GSR + weig + SDM + MutualInfo	Functional multi	Scale 100	GSR	Weighted	SDM	Mutual Info	0.155	HCP	Intermediate
		Schaefer116 + GSR + weig + SDM + Pearson	Functional multi	Scale 100	GSR	Weighted	SDM	Pearson	0.104	HCP	Intermediate
		Schaefer116 + GSR + weig + FD10% + MutualInfo	Functional multi	Scale 100	GSR	Weighted	FD10%	Mutual Info	0.156	HCP	Intermediate
		Schaefer116 + GSR + weig + FD10% + Pearson	Functional multi	Scale 100	GSR	Weighted	FD10%	Pearson	0.108	HCP	Intermediate
		Schaefer116 + GSR + weig + FD20% + MutualInfo	Functional multi	Scale 100	GSR	Weighted	FD20%	Mutual Info	0.152	HCP	Intermediate
		Schaefer116 + GSR + weig + FD20% + Pearson	Functional multi	Scale 100	GSR	Weighted	FD20%	Pearson	0.106	HCP	Intermediate
		Schaefer116 + GSR + weig + FD5% + MutualInfo	Functional multi	Scale 100	GSR	Weighted	FD5%	Mutual Info	0.185	HCP	Intermediate
		Schaefer116 + GSR + weig + FD5% + Pearson	Functional multi	Scale 100	GSR	Weighted	FD5%	Pearson	0.16	HCP	Intermediate
		Schaefer116 + NoGSR + bin + Abs03 + MutualInfo	Functional multi	Scale 100	No GSR	Binarised	Abs0.3	Mutual Info	0.506	HCP	Intermediate
		Schaefer116 + NoGSR + bin + Abs03 + Pearson	Functional multi	Scale 100	No GSR	Binarised	Abs0.3	Pearson	0.471	HCP	Intermediate
		Schaefer116 + NoGSR + bin + Abs05 + MutualInfo	Functional multi	Scale 100	No GSR	Binarised	Abs0.5	Mutual Info	0.373	HCP	Intermediate
		Schaefer116 + NoGSR + bin + Abs05 + Pearson	Functional multi	Scale 100	No GSR	Binarised	Abs0.5	Pearson	0.503	HCP	Intermediate
		Schaefer116 + NoGSR + bin + ECO + MutualInfo	Functional multi	Scale 100	No GSR	Binarised	ECO	Mutual Info	0.407	HCP	Intermediate
		Schaefer116 + NoGSR + bin + ECO + Pearson	Functional multi	Scale 100	No GSR	Binarised	ECO	Pearson	0.407	HCP	Intermediate
		Schaefer116 + NoGSR + bin + OMST + MutualInfo	Functional multi	Scale 100	No GSR	Binarised	OMST	Mutual Info	0.303	HCP	Intermediate
		Schaefer116 + NoGSR + bin + OMST + Pearson	Functional multi	Scale 100	No GSR	Binarised	OMST	Pearson	0.311	HCP	Intermediate
		Schaefer116 + NoGSR + bin + SDM + MutualInfo	Functional multi	Scale 100	No GSR	Binarised	SDM	Mutual Info	0.348	HCP	Intermediate
		Schaefer116 + NoGSR + bin + SDM + Pearson	Functional multi	Scale 100	No GSR	Binarised	SDM	Pearson	0.344	HCP	Intermediate
		Schaefer116 + NoGSR + bin + FD10% + MutualInfo	Functional multi	Scale 100	No GSR	Binarised	FD10%	Mutual Info	0.367	HCP	Intermediate
		Schaefer116 + NoGSR + bin + FD10% + Pearson	Functional multi	Scale 100	No GSR	Binarised	FD10%	Pearson	0.364	HCP	Intermediate
		Schaefer116 + NoGSR + bin + FD20% + MutualInfo	Functional multi	Scale 100	No GSR	Binarised	FD20%	Mutual Info	0.33	HCP	Intermediate
		Schaefer116 + NoGSR + bin + FD20% + Pearson	Functional multi	Scale 100	No GSR	Binarised	FD20%	Pearson	0.329	HCP	Intermediate
		Schaefer116 + NoGSR + bin + FD5% + MutualInfo	Functional multi	Scale 100	No GSR	Binarised	FD5%	Mutual Info	0.397	HCP	Intermediate
		Schaefer116 + NoGSR + bin + FD5% + Pearson	Functional multi	Scale 100	No GSR	Binarised	FD5%	Pearson	0.401	HCP	Intermediate
		Schaefer116 + NoGSR + weig + Abs03 + MutualInfo	Functional multi	Scale 100	No GSR	Weighted	Abs0.3	Mutual Info	0.397	HCP	Intermediate
		Schaefer116 + NoGSR + weig + Abs03 + Pearson	Functional multi	Scale 100	No GSR	Weighted	Abs0.3	Pearson	0.194	HCP	Intermediate
		Schaefer116 + NoGSR + weig + Abs05 + MutualInfo	Functional multi	Scale 100	No GSR	Weighted	Abs0.5	Mutual Info	0.599	HCP	Intermediate
		Schaefer116 + NoGSR + weig + Abs05 + Pearson	Functional multi	Scale 100	No GSR	Weighted	Abs0.5	Pearson	0.298	HCP	Intermediate
		Schaefer116 + NoGSR + weig + ECO + MutualInfo	Functional multi	Scale 100	No GSR	Weighted	ECO	Mutual Info	0.296	HCP	Intermediate
		Schaefer116 + NoGSR + weig + ECO + Pearson	Functional multi	Scale 100	No GSR	Weighted	ECO	Pearson	0.475	HCP	Intermediate
		Schaefer116 + NoGSR + weig + OMST + MutualInfo	Functional multi	Scale 100	No GSR	Weighted	OMST	Mutual Info	0.211	HCP	Intermediate
		Schaefer116 + NoGSR + weig + OMST + Pearson	Functional multi	Scale 100	No GSR	Weighted	OMST	Pearson	0.215	HCP	Intermediate
		Schaefer116 + NoGSR + weig + SDM + MutualInfo	Functional multi	Scale 100	No GSR	Weighted	SDM	Mutual Info	0.183	HCP	Intermediate
		Schaefer116 + NoGSR + weig + SDM + Pearson	Functional multi	Scale 100	No GSR	Weighted	SDM	Pearson	0.314	HCP	Intermediate
		Schaefer116 + NoGSR + weig + FD10% + MutualInfo	Functional multi	Scale 100	No GSR	Weighted	FD10%	Mutual Info	0.181	HCP	Intermediate
		Schaefer116 + NoGSR + weig + FD10% + Pearson	Functional multi	Scale 100	No GSR	Weighted	FD10%	Pearson	0.338	HCP	Intermediate
		Schaefer116 + NoGSR + weig + FD20% + MutualInfo	Functional multi	Scale 100	No GSR	Weighted	FD20%	Mutual Info	0.187	HCP	Intermediate
		Schaefer116 + NoGSR + weig + FD20% + Pearson	Functional multi	Scale 100	No GSR	Weighted	FD20%	Pearson	0.284	HCP	Intermediate
		Schaefer116 + NoGSR + weig + FD5% + MutualInfo	Functional multi	Scale 100	No GSR	Weighted	FD5%	Mutual Info	0.229	HCP	Intermediate
		Schaefer116 + NoGSR + weig + FD5% + Pearson	Functional multi	Scale 100	No GSR	Weighted	FD5%	Pearson	0.414	HCP	Intermediate
		Schaefer232 + GSR + bin + Abs03 + MutualInfo	Functional multi	Scale 200	GSR	Binarised	Abs0.3	Mutual Info	0.339	HCP	Intermediate
		Schaefer232 + GSR + bin + Abs03 + Pearson	Functional multi	Scale 200	GSR	Binarised	Abs0.3	Pearson	0.324	HCP	Intermediate
		Schaefer232 + GSR + bin + Abs05 + MutualInfo	Functional multi	Scale 200	GSR	Binarised	Abs0.5	Mutual Info	0.184	HCP	Intermediate
		Schaefer232 + GSR + bin + Abs05 + Pearson	Functional multi	Scale 200	GSR	Binarised	Abs0.5	Pearson	0.434	HCP	Intermediate
		Schaefer232 + GSR + bin + ECO + MutualInfo	Functional multi	Scale 200	GSR	Binarised	ECO	Mutual Info	0.383	HCP	Intermediate
		Schaefer232 + GSR + bin + ECO + Pearson	Functional multi	Scale 200	GSR	Binarised	ECO	Pearson	0.387	HCP	Intermediate
		Schaefer232 + GSR + bin + OMST + MutualInfo	Functional multi	Scale 200	GSR	Binarised	OMST	Mutual Info	0.28	HCP	Intermediate
		Schaefer232 + GSR + bin + OMST + Pearson	Functional multi	Scale 200	GSR	Binarised	OMST	Pearson	0.237	HCP	Intermediate
		Schaefer232 + GSR + bin + SDM + MutualInfo	Functional multi	Scale 200	GSR	Binarised	SDM	Mutual Info	0.311	HCP	Intermediate
		Schaefer232 + GSR + bin + SDM + Pearson	Functional multi	Scale 200	GSR	Binarised	SDM	Pearson	0.27	HCP	Intermediate
		Schaefer232 + GSR + bin + FD10% + MutualInfo	Functional multi	Scale 200	GSR	Binarised	FD10%	Mutual Info	0.309	HCP	Intermediate
		Schaefer232 + GSR + bin + FD10% + Pearson	Functional multi	Scale 200	GSR	Binarised	FD10%	Pearson	0.259	HCP	Intermediate
		Schaefer232 + GSR + bin + FD20% + MutualInfo	Functional multi	Scale 200	GSR	Binarised	FD20%	Mutual Info	0.265	HCP	Intermediate
		Schaefer232 + GSR + bin + FD20% + Pearson	Functional multi	Scale 200	GSR	Binarised	FD20%	Pearson	0.272	HCP	Intermediate
		Schaefer232 + GSR + bin + FD5% + MutualInfo	Functional multi	Scale 200	GSR	Binarised	FD5%	Mutual Info	0.315	HCP	Intermediate
		Schaefer232 + GSR + bin + FD5% + Pearson	Functional multi	Scale 200	GSR	Binarised	FD5%	Pearson	0.285	HCP	Intermediate
		Schaefer232 + GSR + weig + Abs03 + MutualInfo	Functional multi	Scale 200	GSR	Weighted	Abs0.3	Mutual Info	0.542	HCP	Intermediate
		Schaefer232 + GSR + weig + Abs03 + Pearson	Functional multi	Scale 200	GSR	Weighted	Abs0.3	Pearson	0.112	HCP	Intermediate
		Schaefer232 + GSR + weig + Abs05 + MutualInfo	Functional multi	Scale 200	GSR	Weighted	Abs0.5	Mutual Info	0.447	HCP	Intermediate
		Schaefer232 + GSR + weig + Abs05 + Pearson	Functional multi	Scale 200	GSR	Weighted	Abs0.5	Pearson	0.35	HCP	Intermediate
		Schaefer232 + GSR + weig + ECO + MutualInfo	Functional multi	Scale 200	GSR	Weighted	ECO	Mutual Info	0.204	HCP	Intermediate
		Schaefer232 + GSR + weig + ECO + Pearson	Functional multi	Scale 200	GSR	Weighted	ECO	Pearson	0.301	HCP	Intermediate
		Schaefer232 + GSR + weig + OMST + MutualInfo	Functional multi	Scale 200	GSR	Weighted	OMST	Mutual Info	0.199	HCP	Intermediate
		Schaefer232 + GSR + weig + OMST + Pearson	Functional multi	Scale 200	GSR	Weighted	OMST	Pearson	0.097	HCP	Intermediate
		Schaefer232 + GSR + weig + SDM + MutualInfo	Functional multi	Scale 200	GSR	Weighted	SDM	Mutual Info	0.157	HCP	Intermediate
		Schaefer232 + GSR + weig + SDM + Pearson	Functional multi	Scale 200	GSR	Weighted	SDM	Pearson	0.092	HCP	Intermediate
		Schaefer232 + GSR + weig + FD10% + MutualInfo	Functional multi	Scale 200	GSR	Weighted	FD10%	Mutual Info	0.153	HCP	Intermediate
		Schaefer232 + GSR + weig + FD10% + Pearson	Functional multi	Scale 200	GSR	Weighted	FD10%	Pearson	0.093	HCP	Intermediate
		Schaefer232 + GSR + weig + FD20% + MutualInfo	Functional multi	Scale 200	GSR	Weighted	FD20%	Mutual Info	0.167	HCP	Intermediate
		Schaefer232 + GSR + weig + FD20% + Pearson	Functional multi	Scale 200	GSR	Weighted	FD20%	Pearson	0.099	HCP	Intermediate
		Schaefer232 + GSR + weig + FD5% + MutualInfo	Functional multi	Scale 200	GSR	Weighted	FD5%	Mutual Info	0.158	HCP	Intermediate
		Schaefer232 + GSR + weig + FD5% + Pearson	Functional multi	Scale 200	GSR	Weighted	FD5%	Pearson	0.108	HCP	Intermediate
		Schaefer232 + NoGSR + bin + Abs03 + MutualInfo	Functional multi	Scale 200	No GSR	Binarised	Abs0.3	Mutual Info	0.522	HCP	Intermediate
		Schaefer232 + NoGSR + bin + Abs03 + Pearson	Functional multi	Scale 200	No GSR	Binarised	Abs0.3	Pearson	0.465	HCP	Intermediate
		Schaefer232 + NoGSR + bin + Abs05 + MutualInfo	Functional multi	Scale 200	No GSR	Binarised	Abs0.5	Mutual Info	0.413	HCP	Intermediate
		Schaefer232 + NoGSR + bin + Abs05 + Pearson	Functional multi	Scale 200	No GSR	Binarised	Abs0.5	Pearson	0.504	HCP	Intermediate
		Schaefer232 + NoGSR + bin + ECO + MutualInfo	Functional multi	Scale 200	No GSR	Binarised	ECO	Mutual Info	0.435	HCP	Intermediate
		Schaefer232 + NoGSR + bin + ECO + Pearson	Functional multi	Scale 200	No GSR	Binarised	ECO	Pearson	0.435	HCP	Intermediate
		Schaefer232 + NoGSR + bin + OMST + MutualInfo	Functional multi	Scale 200	No GSR	Binarised	OMST	Mutual Info	0.331	HCP	Intermediate
		Schaefer232 + NoGSR + bin + OMST + Pearson	Functional multi	Scale 200	No GSR	Binarised	OMST	Pearson	0.28	HCP	Intermediate
		Schaefer232 + NoGSR + bin + SDM + MutualInfo	Functional multi	Scale 200	No GSR	Binarised	SDM	Mutual Info	0.348	HCP	Intermediate
		Schaefer232 + NoGSR + bin + SDM + Pearson	Functional multi	Scale 200	No GSR	Binarised	SDM	Pearson	0.346	HCP	Intermediate
		Schaefer232 + NoGSR + bin + FD10% + MutualInfo	Functional multi	Scale 200	No GSR	Binarised	FD10%	Mutual Info	0.347	HCP	Intermediate
		Schaefer232 + NoGSR + bin + FD10% + Pearson	Functional multi	Scale 200	No GSR	Binarised	FD10%	Pearson	0.342	HCP	Intermediate
		Schaefer232 + NoGSR + bin + FD20% + MutualInfo	Functional multi	Scale 200	No GSR	Binarised	FD20%	Mutual Info	0.302	HCP	Intermediate
		Schaefer232 + NoGSR + bin + FD20% + Pearson	Functional multi	Scale 200	No GSR	Binarised	FD20%	Pearson	0.307	HCP	Intermediate
		Schaefer232 + NoGSR + bin + FD5% + MutualInfo	Functional multi	Scale 200	No GSR	Binarised	FD5%	Mutual Info	0.363	HCP	Intermediate
		Schaefer232 + NoGSR + bin + FD5% + Pearson	Functional multi	Scale 200	No GSR	Binarised	FD5%	Pearson	0.361	HCP	Intermediate
		Schaefer232 + NoGSR + weig + Abs03 + MutualInfo	Functional multi	Scale 200	No GSR	Weighted	Abs0.3	Mutual Info	0.386	HCP	Intermediate
		Schaefer232 + NoGSR + weig + Abs03 + Pearson	Functional multi	Scale 200	No GSR	Weighted	Abs0.3	Pearson	0.187	HCP	Intermediate
		Schaefer232 + NoGSR + weig + Abs05 + MutualInfo	Functional multi	Scale 200	No GSR	Weighted	Abs0.5	Mutual Info	0.602	HCP	Intermediate
		Schaefer232 + NoGSR + weig + Abs05 + Pearson	Functional multi	Scale 200	No GSR	Weighted	Abs0.5	Pearson	0.296	HCP	Intermediate
		Schaefer232 + NoGSR + weig + ECO + MutualInfo	Functional multi	Scale 200	No GSR	Weighted	ECO	Mutual Info	0.25	HCP	Intermediate
		Schaefer232 + NoGSR + weig + ECO + Pearson	Functional multi	Scale 200	No GSR	Weighted	ECO	Pearson	0.481	HCP	Intermediate
		Schaefer232 + NoGSR + weig + OMST + MutualInfo	Functional multi	Scale 200	No GSR	Weighted	OMST	Mutual Info	0.231	HCP	Intermediate
		Schaefer232 + NoGSR + weig + OMST + Pearson	Functional multi	Scale 200	No GSR	Weighted	OMST	Pearson	0.195	HCP	Intermediate
		Schaefer232 + NoGSR + weig + SDM + MutualInfo	Functional multi	Scale 200	No GSR	Weighted	SDM	Mutual Info	0.176	HCP	Intermediate
		Schaefer232 + NoGSR + weig + SDM + Pearson	Functional multi	Scale 200	No GSR	Weighted	SDM	Pearson	0.319	HCP	Intermediate
		Schaefer232 + NoGSR + weig + FD10% + MutualInfo	Functional multi	Scale 200	No GSR	Weighted	FD10%	Mutual Info	0.181	HCP	Intermediate
		Schaefer232 + NoGSR + weig + FD10% + Pearson	Functional multi	Scale 200	No GSR	Weighted	FD10%	Pearson	0.299	HCP	Intermediate
		Schaefer232 + NoGSR + weig + FD20% + MutualInfo	Functional multi	Scale 200	No GSR	Weighted	FD20%	Mutual Info	0.195	HCP	Intermediate
		Schaefer232 + NoGSR + weig + FD20% + Pearson	Functional multi	Scale 200	No GSR	Weighted	FD20%	Pearson	0.258	HCP	Intermediate
		Schaefer232 + NoGSR + weig + FD5% + MutualInfo	Functional multi	Scale 200	No GSR	Weighted	FD5%	Mutual Info	0.178	HCP	Intermediate
		Schaefer232 + NoGSR + weig + FD5% + Pearson	Functional multi	Scale 200	No GSR	Weighted	FD5%	Pearson	0.352	HCP	Intermediate
		Schaefer454 + GSR + bin + Abs03 + MutualInfo	Functional multi	Scale 400	GSR	Binarised	Abs0.3	Mutual Info	0.436	HCP	Intermediate
		Schaefer454 + GSR + bin + Abs03 + Pearson	Functional multi	Scale 400	GSR	Binarised	Abs0.3	Pearson	0.346	HCP	Intermediate
		Schaefer454 + GSR + bin + Abs05 + MutualInfo	Functional multi	Scale 400	GSR	Binarised	Abs0.5	Mutual Info	0.266	HCP	Intermediate
		Schaefer454 + GSR + bin + Abs05 + Pearson	Functional multi	Scale 400	GSR	Binarised	Abs0.5	Pearson	0.488	HCP	Intermediate
		Schaefer454 + GSR + bin + ECO + MutualInfo	Functional multi	Scale 400	GSR	Binarised	ECO	Mutual Info	0.419	HCP	Intermediate
		Schaefer454 + GSR + bin + ECO + Pearson	Functional multi	Scale 400	GSR	Binarised	ECO	Pearson	0.413	HCP	Intermediate
		Schaefer454 + GSR + bin + OMST + MutualInfo	Functional multi	Scale 400	GSR	Binarised	OMST	Mutual Info	0.322	HCP	Intermediate
		Schaefer454 + GSR + bin + OMST + Pearson	Functional multi	Scale 400	GSR	Binarised	OMST	Pearson	0.218	HCP	Intermediate
		Schaefer454 + GSR + bin + SDM + MutualInfo	Functional multi	Scale 400	GSR	Binarised	SDM	Mutual Info	0.326	HCP	Intermediate
		Schaefer454 + GSR + bin + SDM + Pearson	Functional multi	Scale 400	GSR	Binarised	SDM	Pearson	0.282	HCP	Intermediate
		Schaefer454 + GSR + bin + FD10% + MutualInfo	Functional multi	Scale 400	GSR	Binarised	FD10%	Mutual Info	0.327	HCP	Intermediate
		Schaefer454 + GSR + bin + FD10% + Pearson	Functional multi	Scale 400	GSR	Binarised	FD10%	Pearson	0.268	HCP	Intermediate
		Schaefer454 + GSR + bin + FD20% + MutualInfo	Functional multi	Scale 400	GSR	Binarised	FD20%	Mutual Info	0.272	HCP	Intermediate
		Schaefer454 + GSR + bin + FD20% + Pearson	Functional multi	Scale 400	GSR	Binarised	FD20%	Pearson	0.253	HCP	Intermediate
		Schaefer454 + GSR + bin + FD5% + MutualInfo	Functional multi	Scale 400	GSR	Binarised	FD5%	Mutual Info	0.326	HCP	Intermediate
		Schaefer454 + GSR + bin + FD5% + Pearson	Functional multi	Scale 400	GSR	Binarised	FD5%	Pearson	0.274	HCP	Intermediate
		Schaefer454 + GSR + weig + Abs03 + MutualInfo	Functional multi	Scale 400	GSR	Weighted	Abs0.3	Mutual Info	0.536	HCP	Intermediate
		Schaefer454 + GSR + weig + Abs03 + Pearson	Functional multi	Scale 400	GSR	Weighted	Abs0.3	Pearson	0.125	HCP	Intermediate
		Schaefer454 + GSR + weig + Abs05 + MutualInfo	Functional multi	Scale 400	GSR	Weighted	Abs0.5	Mutual Info	0.478	HCP	Intermediate
		Schaefer454 + GSR + weig + Abs05 + Pearson	Functional multi	Scale 400	GSR	Weighted	Abs0.5	Pearson	0.363	HCP	Intermediate
		Schaefer454 + GSR + weig + ECO + MutualInfo	Functional multi	Scale 400	GSR	Weighted	ECO	Mutual Info	0.249	HCP	Intermediate
		Schaefer454 + GSR + weig + ECO + Pearson	Functional multi	Scale 400	GSR	Weighted	ECO	Pearson	0.357	HCP	Intermediate
		Schaefer454 + GSR + weig + OMST + MutualInfo	Functional multi	Scale 400	GSR	Weighted	OMST	Mutual Info	0.23	HCP	Intermediate
		Schaefer454 + GSR + weig + OMST + Pearson	Functional multi	Scale 400	GSR	Weighted	OMST	Pearson	0.095	HCP	Intermediate
		Schaefer454 + GSR + weig + SDM + MutualInfo	Functional multi	Scale 400	GSR	Weighted	SDM	Mutual Info	0.209	HCP	Intermediate
		Schaefer454 + GSR + weig + SDM + Pearson	Functional multi	Scale 400	GSR	Weighted	SDM	Pearson	0.112	HCP	Intermediate
		Schaefer454 + GSR + weig + FD10% + MutualInfo	Functional multi	Scale 400	GSR	Weighted	FD10%	Mutual Info	0.202	HCP	Intermediate
		Schaefer454 + GSR + weig + FD10% + Pearson	Functional multi	Scale 400	GSR	Weighted	FD10%	Pearson	0.108	HCP	Intermediate
		Schaefer454 + GSR + weig + FD20% + MutualInfo	Functional multi	Scale 400	GSR	Weighted	FD20%	Mutual Info	0.223	HCP	Intermediate
		Schaefer454 + GSR + weig + FD20% + Pearson	Functional multi	Scale 400	GSR	Weighted	FD20%	Pearson	0.096	HCP	Intermediate
		Schaefer454 + GSR + weig + FD5% + MutualInfo	Functional multi	Scale 400	GSR	Weighted	FD5%	Mutual Info	0.205	HCP	Intermediate
		Schaefer454 + GSR + weig + FD5% + Pearson	Functional multi	Scale 400	GSR	Weighted	FD5%	Pearson	0.102	HCP	Intermediate
		Schaefer454 + NoGSR + bin + Abs03 + MutualInfo	Functional multi	Scale 400	No GSR	Binarised	Abs0.3	Mutual Info	0.567	HCP	Intermediate
		Schaefer454 + NoGSR + bin + Abs03 + Pearson	Functional multi	Scale 400	No GSR	Binarised	Abs0.3	Pearson	0.461	HCP	Intermediate
		Schaefer454 + NoGSR + bin + Abs05 + MutualInfo	Functional multi	Scale 400	No GSR	Binarised	Abs0.5	Mutual Info	0.462	HCP	Intermediate
		Schaefer454 + NoGSR + bin + Abs05 + Pearson	Functional multi	Scale 400	No GSR	Binarised	Abs0.5	Pearson	0.532	HCP	Intermediate
		Schaefer454 + NoGSR + bin + ECO + MutualInfo	Functional multi	Scale 400	No GSR	Binarised	ECO	Mutual Info	0.45	HCP	Intermediate
		Schaefer454 + NoGSR + bin + ECO + Pearson	Functional multi	Scale 400	No GSR	Binarised	ECO	Pearson	0.45	HCP	Intermediate
		Schaefer454 + NoGSR + bin + OMST + MutualInfo	Functional multi	Scale 400	No GSR	Binarised	OMST	Mutual Info	0.315	HCP	Intermediate
		Schaefer454 + NoGSR + bin + OMST + Pearson	Functional multi	Scale 400	No GSR	Binarised	OMST	Pearson	0.3	HCP	Intermediate
		Schaefer454 + NoGSR + bin + SDM + MutualInfo	Functional multi	Scale 400	No GSR	Binarised	SDM	Mutual Info	0.357	HCP	Intermediate
		Schaefer454 + NoGSR + bin + SDM + Pearson	Functional multi	Scale 400	No GSR	Binarised	SDM	Pearson	0.351	HCP	Intermediate
		Schaefer454 + NoGSR + bin + FD10% + MutualInfo	Functional multi	Scale 400	No GSR	Binarised	FD10%	Mutual Info	0.34	HCP	Intermediate
		Schaefer454 + NoGSR + bin + FD10% + Pearson	Functional multi	Scale 400	No GSR	Binarised	FD10%	Pearson	0.328	HCP	Intermediate
		Schaefer454 + NoGSR + bin + FD20% + MutualInfo	Functional multi	Scale 400	No GSR	Binarised	FD20%	Mutual Info	0.301	HCP	Intermediate
		Schaefer454 + NoGSR + bin + FD20% + Pearson	Functional multi	Scale 400	No GSR	Binarised	FD20%	Pearson	0.31	HCP	Intermediate
		Schaefer454 + NoGSR + bin + FD5% + MutualInfo	Functional multi	Scale 400	No GSR	Binarised	FD5%	Mutual Info	0.347	HCP	Intermediate
		Schaefer454 + NoGSR + bin + FD5% + Pearson	Functional multi	Scale 400	No GSR	Binarised	FD5%	Pearson	0.341	HCP	Intermediate
		Schaefer454 + NoGSR + weig + Abs03 + MutualInfo	Functional multi	Scale 400	No GSR	Weighted	Abs0.3	Mutual Info	0.439	HCP	Intermediate
		Schaefer454 + NoGSR + weig + Abs03 + Pearson	Functional multi	Scale 400	No GSR	Weighted	Abs0.3	Pearson	0.204	HCP	Intermediate
		Schaefer454 + NoGSR + weig + Abs05 + MutualInfo	Functional multi	Scale 400	No GSR	Weighted	Abs0.5	Mutual Info	0.64	HCP	1st Worst: Schaefer454 + NoGSR + weig + Abs05 + MutualInfo	1	Worst	1
		Schaefer454 + NoGSR + weig + Abs05 + Pearson	Functional multi	Scale 400	No GSR	Weighted	Abs0.5	Pearson	0.35	HCP	Intermediate
		Schaefer454 + NoGSR + weig + ECO + MutualInfo	Functional multi	Scale 400	No GSR	Weighted	ECO	Mutual Info	0.264	HCP	Intermediate
		Schaefer454 + NoGSR + weig + ECO + Pearson	Functional multi	Scale 400	No GSR	Weighted	ECO	Pearson	0.486	HCP	Intermediate
		Schaefer454 + NoGSR + weig + OMST + MutualInfo	Functional multi	Scale 400	No GSR	Weighted	OMST	Mutual Info	0.27	HCP	Intermediate
		Schaefer454 + NoGSR + weig + OMST + Pearson	Functional multi	Scale 400	No GSR	Weighted	OMST	Pearson	0.195	HCP	Intermediate
		Schaefer454 + NoGSR + weig + SDM + MutualInfo	Functional multi	Scale 400	No GSR	Weighted	SDM	Mutual Info	0.207	HCP	Intermediate
		Schaefer454 + NoGSR + weig + SDM + Pearson	Functional multi	Scale 400	No GSR	Weighted	SDM	Pearson	0.335	HCP	Intermediate
		Schaefer454 + NoGSR + weig + FD10% + MutualInfo	Functional multi	Scale 400	No GSR	Weighted	FD10%	Mutual Info	0.226	HCP	Intermediate
		Schaefer454 + NoGSR + weig + FD10% + Pearson	Functional multi	Scale 400	No GSR	Weighted	FD10%	Pearson	0.28	HCP	Intermediate
		Schaefer454 + NoGSR + weig + FD20% + MutualInfo	Functional multi	Scale 400	No GSR	Weighted	FD20%	Mutual Info	0.246	HCP	Intermediate
		Schaefer454 + NoGSR + weig + FD20% + Pearson	Functional multi	Scale 400	No GSR	Weighted	FD20%	Pearson	0.256	HCP	Intermediate
		Schaefer454 + NoGSR + weig + FD5% + MutualInfo	Functional multi	Scale 400	No GSR	Weighted	FD5%	Mutual Info	0.214	HCP	Intermediate
		Schaefer454 + NoGSR + weig + FD5% + Pearson	Functional multi	Scale 400	No GSR	Weighted	FD5%	Pearson	0.314	HCP	Intermediate

## Sheet: Figure 3
Figure 3
		Pipeline	PDiv.NYUl	PDiv.NYUs	PDiv.Cam	PDiv.hcp
	Data 1	AAL90 + GSR + bin + Abs03 + MutualInfo	0.279	0.315	0.439	0.274
		AAL90 + GSR + bin + Abs03 + Pearson	0.236	0.238	0.23	0.403
		AAL90 + GSR + bin + Abs05 + MutualInfo	0.12	0.133	0.231	0.136
		AAL90 + GSR + bin + Abs05 + Pearson	0.38	0.308	0.333	0.313
		AAL90 + GSR + bin + ECO + MutualInfo	0.31	0.326	0.389	0.332
		AAL90 + GSR + bin + ECO + Pearson	0.362	0.362	0.37	0.333
		AAL90 + GSR + bin + OMST + MutualInfo	0.175	0.2	0.185	0.402
		AAL90 + GSR + bin + OMST + Pearson	0.212	0.186	0.21	0.348
		AAL90 + GSR + bin + SDM + MutualInfo	0.264	0.255	0.273	0.279
		AAL90 + GSR + bin + SDM + Pearson	0.239	0.205	0.263	0.237
		AAL90 + GSR + bin + FD10% + MutualInfo	0.282	0.275	0.275	0.3
		AAL90 + GSR + bin + FD10% + Pearson	0.272	0.246	0.277	0.269
		AAL90 + GSR + bin + FD20% + MutualInfo	0.261	0.244	0.272	0.28
		AAL90 + GSR + bin + FD20% + Pearson	0.234	0.202	0.253	0.246
		AAL90 + GSR + bin + FD5% + MutualInfo	0.287	0.284	0.343	0.301
		AAL90 + GSR + bin + FD5% + Pearson	0.353	0.319	0.387	0.345
		AAL90 + GSR + weig + Abs03 + MutualInfo	0.619	0.602	0.359	0.616
		AAL90 + GSR + weig + Abs03 + Pearson	0.104	0.103	0.095	0.183
		AAL90 + GSR + weig + Abs05 + MutualInfo	0.406	0.382	0.568	0.342
		AAL90 + GSR + weig + Abs05 + Pearson	0.375	0.324	0.188	0.452
		AAL90 + GSR + weig + ECO + MutualInfo	0.204	0.19	0.221	0.205
		AAL90 + GSR + weig + ECO + Pearson	0.355	0.325	0.412	0.243
		AAL90 + GSR + weig + OMST + MutualInfo	0.149	0.151	0.122	0.197
		AAL90 + GSR + weig + OMST + Pearson	0.118	0.105	0.134	0.154
		AAL90 + GSR + weig + SDM + MutualInfo	0.164	0.15	0.131	0.163
		AAL90 + GSR + weig + SDM + Pearson	0.09	0.089	0.088	0.119
		AAL90 + GSR + weig + FD10% + MutualInfo	0.162	0.155	0.136	0.168
		AAL90 + GSR + weig + FD10% + Pearson	0.117	0.104	0.145	0.127
		AAL90 + GSR + weig + FD20% + MutualInfo	0.164	0.149	0.13	0.164
		AAL90 + GSR + weig + FD20% + Pearson	0.088	0.089	0.088	0.117
		AAL90 + GSR + weig + FD5% + MutualInfo	0.178	0.153	0.165	0.185
		AAL90 + GSR + weig + FD5% + Pearson	0.232	0.209	0.306	0.189
		AAL90 + NoGSR + bin + Abs03 + MutualInfo	0.355	0.328	0.468	0.534
		AAL90 + NoGSR + bin + Abs03 + Pearson	0.335	0.29	0.316	0.483
		AAL90 + NoGSR + bin + Abs05 + MutualInfo	0.244	0.255	0.274	0.389
		AAL90 + NoGSR + bin + Abs05 + Pearson	0.428	0.393	0.4	0.517
		AAL90 + NoGSR + bin + ECO + MutualInfo	0.412	0.367	0.412	0.401
		AAL90 + NoGSR + bin + ECO + Pearson	0.4	0.376	0.385	0.401
		AAL90 + NoGSR + bin + OMST + MutualInfo	0.221	0.197	0.294	0.305
		AAL90 + NoGSR + bin + OMST + Pearson	0.246	0.25	0.345	0.309
		AAL90 + NoGSR + bin + SDM + MutualInfo	0.292	0.28	0.282	0.318
		AAL90 + NoGSR + bin + SDM + Pearson	0.274	0.259	0.287	0.315
		AAL90 + NoGSR + bin + FD10% + MutualInfo	0.286	0.296	0.299	0.341
		AAL90 + NoGSR + bin + FD10% + Pearson	0.287	0.281	0.324	0.339
		AAL90 + NoGSR + bin + FD20% + MutualInfo	0.284	0.279	0.273	0.318
		AAL90 + NoGSR + bin + FD20% + Pearson	0.262	0.257	0.272	0.316
		AAL90 + NoGSR + bin + FD5% + MutualInfo	0.359	0.336	0.394	0.375
		AAL90 + NoGSR + bin + FD5% + Pearson	0.376	0.363	0.407	0.375
		AAL90 + NoGSR + weig + Abs03 + MutualInfo	0.484	0.457	0.301	0.429
		AAL90 + NoGSR + weig + Abs03 + Pearson	0.125	0.119	0.118	0.183
		AAL90 + NoGSR + weig + Abs05 + MutualInfo	0.512	0.48	0.469	0.597
		AAL90 + NoGSR + weig + Abs05 + Pearson	0.273	0.248	0.186	0.286
		AAL90 + NoGSR + weig + ECO + MutualInfo	0.258	0.245	0.292	0.285
		AAL90 + NoGSR + weig + ECO + Pearson	0.369	0.401	0.369	0.474
		AAL90 + NoGSR + weig + OMST + MutualInfo	0.138	0.124	0.168	0.229
		AAL90 + NoGSR + weig + OMST + Pearson	0.144	0.141	0.188	0.206
		AAL90 + NoGSR + weig + SDM + MutualInfo	0.155	0.142	0.135	0.206
		AAL90 + NoGSR + weig + SDM + Pearson	0.145	0.139	0.158	0.319
		AAL90 + NoGSR + weig + FD10% + MutualInfo	0.151	0.147	0.138	0.209
		AAL90 + NoGSR + weig + FD10% + Pearson	0.195	0.191	0.247	0.368
		AAL90 + NoGSR + weig + FD20% + MutualInfo	0.156	0.142	0.136	0.205
		AAL90 + NoGSR + weig + FD20% + Pearson	0.145	0.136	0.155	0.312
		AAL90 + NoGSR + weig + FD5% + MutualInfo	0.174	0.182	0.236	0.243
		AAL90 + NoGSR + weig + FD5% + Pearson	0.294	0.315	0.377	0.436
		Brainnetome246 + GSR + bin + Abs03 + MutualInfo	0.403	0.362	0.453	0.359
		Brainnetome246 + GSR + bin + Abs03 + Pearson	0.218	0.209	0.209	0.342
		Brainnetome246 + GSR + bin + Abs05 + MutualInfo	0.221	0.182	0.25	0.246
		Brainnetome246 + GSR + bin + Abs05 + Pearson	0.42	0.381	0.25	0.456
		Brainnetome246 + GSR + bin + ECO + MutualInfo	0.383	0.351	0.377	0.381
		Brainnetome246 + GSR + bin + ECO + Pearson	0.417	0.394	0.35	0.397
		Brainnetome246 + GSR + bin + OMST + MutualInfo	0.242	0.258	0.211	0.297
		Brainnetome246 + GSR + bin + OMST + Pearson	0.252	0.204	0.25	0.258
		Brainnetome246 + GSR + bin + SDM + MutualInfo	0.325	0.3	0.288	0.321
		Brainnetome246 + GSR + bin + SDM + Pearson	0.279	0.24	0.243	0.271
		Brainnetome246 + GSR + bin + FD10% + MutualInfo	0.346	0.307	0.294	0.323
		Brainnetome246 + GSR + bin + FD10% + Pearson	0.264	0.226	0.234	0.275
		Brainnetome246 + GSR + bin + FD20% + MutualInfo	0.223	0.184	0.205	0.292
		Brainnetome246 + GSR + bin + FD20% + Pearson	0.201	0.178	0.25	0.256
		Brainnetome246 + GSR + bin + FD5% + MutualInfo	0.32	0.295	0.292	0.306
		Brainnetome246 + GSR + bin + FD5% + Pearson	0.306	0.266	0.259	0.267
		Brainnetome246 + GSR + weig + Abs03 + MutualInfo	0.427	0.414	0.199	0.581
		Brainnetome246 + GSR + weig + Abs03 + Pearson	0.068	0.067	0.047	0.12
		Brainnetome246 + GSR + weig + Abs05 + MutualInfo	0.553	0.494	0.323	0.492
		Brainnetome246 + GSR + weig + Abs05 + Pearson	0.256	0.239	0.103	0.368
[truncated: 684 more rows]

## Sheet: Figure 4
Figure 4
[truncated: 769 more rows]

## Sheet: Figure 5
Figure 5
[truncated: 769 more rows]

## Sheet: Figure 6
Figure 6
[truncated: 773 more rows]

## Sheet: Figure 8
Figure 8
[truncated: 33 more rows]

## Sheet: Supplementary_Figures
All figures with graph metrics
[truncated: 3,073 more rows]
